# Supplementary material for: Self-reported COVID-19 vaccine hesitancy and uptake among participants from different racial and ethnic groups in the United States and United Kingdom
Source: Nat Commun. 2022 Feb 1;13:636. doi: 10.1038/s41467-022-28200-3 (PMC8807721; doi:10.1038/s41467-022-28200-3)
Supplement: Supplementary file 3 — Source Data [file 41467_2022_28200_MOESM3_ESM.zip]

Archive with 12 entries (11 files):
- source-data/
- __MACOSX/._source-data
- source-data/.Rhistory
- __MACOSX/source-data/._.Rhistory
- source-data/fig1.pcl.uptake.us_prepool_aggregate.csv
- __MACOSX/source-data/._fig1.pcl.uptake.us_prepool_aggregate.csv
- source-data/fig1.pcl.uptake.pool_aggregate.csv
- __MACOSX/source-data/._fig1.pcl.uptake.pool_aggregate.csv
- source-data/fig1.pcl.uptake.uk_prepool_aggregate.csv
- __MACOSX/source-data/._fig1.pcl.uptake.uk_prepool_aggregate.csv
- source-data/9_fig-1.R
- __MACOSX/source-data/._9_fig-1.R
