# Supplementary material for: Self-reported COVID-19 vaccine hesitancy and uptake among participants from different racial and ethnic groups in the United States and United Kingdom
Source: Nat Commun. 2022 Feb 1;13:636. doi: 10.1038/s41467-022-28200-3 (PMC8807721; doi:10.1038/s41467-022-28200-3)
Supplement: Supplementary file 3 — Source Data [file 41467_2022_28200_MOESM3_ESM.zip › source-data/fig1.pcl.uptake.us_prepool_aggregate.csv]

country_code	feb1orbefore.bin	agegroup	created.date	sex.bin	race.filt2	has_diabetes	has_heart_disease	has_lung_disease_only.filt	has_kidney_disease	smoke.main	bmigroup	ever_covid	hcw_yn	ed_q	income_q	region	race.pooled	Count
US	0	45-54	2020-03-29	female	White	FALSE	FALSE	FALSE	FALSE	yes/prior	BMI 18.5-24.9	FALSE	FALSE	NA	NA	NA	US.White	2
US	0	>=65	2020-04-06	female	White	TRUE	FALSE	FALSE	TRUE	no	BMI>=30	FALSE	TRUE	NA	NA	NA	US.White	1
US	0	<25	2020-04-14	female	US Asian	FALSE	FALSE	FALSE	FALSE	no	BMI 18.5-24.9	FALSE	FALSE	NA	NA	NA	US.Other	1
US	0	25-34	2020-04-14	female	White	FALSE	FALSE	FALSE	FALSE	no	BMI 18.5-24.9	FALSE	FALSE	NA	NA	NA	US.White	2
US	0	25-34	2021-01-08	female	Hispanic	FALSE	FALSE	FALSE	FALSE	no	BMI 18.5-24.9	TRUE	FALSE	NA	NA	NA	US.Other	1
US	0	35-44	2021-02-13	female	US Asian	FALSE	FALSE	FALSE	FALSE	yes/prior	BMI 25-29.9	TRUE	FALSE	NA	NA	NA	US.Other	1
US	0	<25	2021-02-10	non-female	Hispanic	FALSE	FALSE	FALSE	FALSE	no	BMI>=30	FALSE	FALSE	Q1	Q1	NA	US.Other	1
US	1	45-54	2020-04-04	female	Hispanic	FALSE	FALSE	FALSE	FALSE	no	BMI>=30	FALSE	FALSE	Q1	Q1	NA	US.Other	1
US	0	>=65	2020-05-17	non-female	Hispanic	FALSE	FALSE	FALSE	FALSE	no	BMI 18.5-24.9	FALSE	FALSE	Q1	Q1	NA	US.Other	1
US	1	>=65	2020-05-15	non-female	Hispanic	FALSE	FALSE	FALSE	FALSE	no	BMI 25-29.9	TRUE	FALSE	Q1	Q1	NA	US.Other	1
US	0	55-64	2020-11-30	female	Hispanic	FALSE	FALSE	FALSE	FALSE	no	BMI>=30	FALSE	FALSE	Q2	Q1	NA	US.Other	1
US	1	>=65	2020-05-17	female	Hispanic	FALSE	TRUE	FALSE	FALSE	yes/prior	BMI 25-29.9	FALSE	FALSE	Q1	Q1	NA	US.Other	1
US	1	>=65	2020-05-20	female	Hispanic	TRUE	FALSE	FALSE	FALSE	no	BMI 18.5-24.9	FALSE	FALSE	Q1	Q1	NA	US.Other	1
US	0	35-44	2020-09-19	female	Hispanic	FALSE	FALSE	FALSE	FALSE	no	BMI>=30	FALSE	FALSE	Q2	Q1	NA	US.Other	1
US	0	>=65	2020-10-27	female	Hispanic	FALSE	FALSE	FALSE	FALSE	no	BMI 25-29.9	FALSE	FALSE	Q2	Q1	NA	US.Other	1
US	0	>=65	2020-10-27	non-female	Hispanic	FALSE	TRUE	FALSE	FALSE	no	BMI 25-29.9	FALSE	FALSE	Q2	Q1	NA	US.Other	1
US	0	25-34	2020-09-16	female	Hispanic	FALSE	FALSE	FALSE	FALSE	no	BMI>=30	FALSE	FALSE	Q1	Q1	NA	US.Other	1
US	0	55-64	2020-11-01	non-female	Hispanic	FALSE	FALSE	FALSE	FALSE	no	BMI>=30	FALSE	FALSE	Q2	Q1	NA	US.Other	1
US	0	35-44	2020-04-16	non-female	Hispanic	FALSE	FALSE	FALSE	FALSE	no	BMI>=30	FALSE	FALSE	Q1	Q1	NA	US.Other	1
US	0	55-64	2020-05-15	female	Hispanic	FALSE	FALSE	FALSE	TRUE	no	BMI>=30	FALSE	FALSE	Q1	Q1	NA	US.Other	1
US	0	25-34	2020-09-17	female	Hispanic	FALSE	FALSE	FALSE	FALSE	no	BMI 18.5-24.9	FALSE	FALSE	Q1	Q1	NA	US.Other	1
US	0	<25	2020-09-16	non-female	Hispanic	FALSE	FALSE	FALSE	FALSE	no	BMI 18.5-24.9	FALSE	FALSE	Q1	Q1	NA	US.Other	1
US	0	<25	2020-11-22	non-female	Hispanic	FALSE	FALSE	FALSE	FALSE	no	BMI 18.5-24.9	FALSE	FALSE	Q1	Q1	NA	US.Other	1
US	0	35-44	2020-04-24	non-female	Hispanic	FALSE	FALSE	FALSE	FALSE	no	BMI 25-29.9	FALSE	FALSE	Q2	Q1	NA	US.Other	1
US	0	>=65	2020-05-29	female	Hispanic	TRUE	FALSE	FALSE	FALSE	no	BMI 25-29.9	FALSE	FALSE	Q2	Q1	NA	US.Other	1
US	1	>=65	2020-06-13	non-female	Hispanic	FALSE	FALSE	FALSE	FALSE	no	BMI>=30	FALSE	FALSE	Q2	Q1	NA	US.Other	1
US	0	45-54	2021-02-03	female	Hispanic	FALSE	FALSE	FALSE	FALSE	no	BMI 25-29.9	FALSE	FALSE	Q2	Q1	NA	US.Other	1
US	0	<25	2021-02-03	female	Hispanic	FALSE	FALSE	FALSE	FALSE	no	BMI 25-29.9	FALSE	FALSE	Q2	Q1	NA	US.Other	1
US	0	<25	2021-02-06	female	Hispanic	FALSE	FALSE	FALSE	FALSE	no	BMI 18.5-24.9	FALSE	FALSE	Q2	Q1	NA	US.Other	1
US	0	35-44	2021-01-11	female	Hispanic	FALSE	FALSE	FALSE	FALSE	no	BMI 25-29.9	FALSE	FALSE	Q1	Q1	NA	US.Other	1
US	1	>=65	2020-05-12	non-female	White	FALSE	TRUE	FALSE	FALSE	yes/prior	BMI>=30	FALSE	FALSE	Q1	Q1	NA	US.White	1
US	0	25-34	2020-08-27	female	White	FALSE	FALSE	FALSE	FALSE	yes/prior	BMI 18.5-24.9	FALSE	FALSE	Q1	Q1	NA	US.White	1
US	0	25-34	2021-01-13	female	White	FALSE	FALSE	FALSE	FALSE	no	BMI 25-29.9	FALSE	FALSE	NA	NA	NA	US.White	1
US	0	>=65	2020-05-02	non-female	White	TRUE	FALSE	FALSE	TRUE	no	BMI 25-29.9	FALSE	FALSE	NA	NA	NA	US.White	1
US	0	45-54	2020-05-14	female	White	FALSE	FALSE	FALSE	FALSE	no	BMI>=30	FALSE	FALSE	NA	NA	NA	US.White	1
US	1	55-64	2020-09-22	female	White	FALSE	FALSE	FALSE	FALSE	no	BMI>=30	FALSE	FALSE	NA	NA	NA	US.White	1
US	0	35-44	2020-09-24	female	Hispanic	FALSE	FALSE	FALSE	FALSE	no	BMI 18.5-24.9	FALSE	FALSE	NA	NA	NA	US.Other	1
US	1	>=65	2020-05-07	non-female	White	FALSE	FALSE	FALSE	FALSE	no	BMI 25-29.9	FALSE	FALSE	Q3	Q1	NA	US.White	1
US	0	55-64	2020-05-15	non-female	Hispanic	FALSE	FALSE	FALSE	FALSE	no	BMI 25-29.9	FALSE	FALSE	Q1	Q1	NA	US.Other	1
US	0	35-44	2020-04-08	female	Hispanic	FALSE	FALSE	FALSE	FALSE	no	BMI 18.5-24.9	FALSE	TRUE	Q4	Q1	NA	US.Other	1
US	0	55-64	2020-06-19	non-female	Hispanic	FALSE	FALSE	FALSE	FALSE	no	BMI>=30	FALSE	FALSE	Q4	Q1	NA	US.Other	1
US	0	<25	2021-02-05	non-female	Hispanic	FALSE	FALSE	FALSE	FALSE	no	BMI 25-29.9	TRUE	FALSE	Q2	Q1	NA	US.Other	1
US	1	>=65	2020-07-24	female	Hispanic	FALSE	FALSE	FALSE	FALSE	no	BMI 25-29.9	FALSE	FALSE	Q3	Q1	NA	US.Other	1
US	0	35-44	2021-01-31	female	Hispanic	FALSE	FALSE	FALSE	FALSE	no	BMI 25-29.9	FALSE	FALSE	Q1	Q1	NA	US.Other	1
US	0	25-34	2021-01-13	non-female	White	FALSE	FALSE	FALSE	TRUE	yes/prior	BMI <18.5	FALSE	FALSE	Q2	Q2	northeast	US.White	1
US	0	25-34	2020-03-29	non-female	White	FALSE	FALSE	FALSE	FALSE	no	BMI 18.5-24.9	FALSE	FALSE	Q4	Q1	northeast	US.White	1
US	0	35-44	2020-04-01	non-female	White	FALSE	FALSE	FALSE	FALSE	yes/prior	BMI 25-29.9	FALSE	FALSE	Q4	Q1	northeast	US.White	1
US	1	>=65	2020-04-02	female	White	FALSE	FALSE	FALSE	FALSE	no	BMI 18.5-24.9	FALSE	TRUE	Q4	Q1	northeast	US.White	1
US	0	55-64	2020-04-10	female	White	FALSE	FALSE	FALSE	FALSE	no	BMI 25-29.9	FALSE	FALSE	Q4	Q1	northeast	US.White	1
US	0	>=65	2020-04-13	non-female	White	FALSE	FALSE	FALSE	FALSE	yes/prior	BMI>=30	FALSE	FALSE	Q4	Q1	northeast	US.White	1
US	0	>=65	2020-04-13	female	White	FALSE	FALSE	FALSE	FALSE	yes/prior	BMI 18.5-24.9	FALSE	FALSE	Q4	Q1	northeast	US.White	1
US	0	45-54	2020-04-14	non-female	White	FALSE	FALSE	FALSE	FALSE	no	BMI 18.5-24.9	FALSE	FALSE	Q4	Q1	northeast	US.White	1
US	0	45-54	2020-04-17	female	White	FALSE	FALSE	FALSE	FALSE	no	BMI 25-29.9	FALSE	FALSE	Q4	Q1	northeast	US.White	1
US	0	55-64	2020-04-17	female	White	FALSE	FALSE	FALSE	FALSE	no	BMI 18.5-24.9	FALSE	FALSE	Q4	Q1	northeast	US.White	1
US	0	>=65	2020-04-17	female	White	FALSE	FALSE	FALSE	FALSE	no	BMI>=30	FALSE	FALSE	Q4	Q1	northeast	US.White	1
US	0	55-64	2020-04-18	female	White	FALSE	FALSE	FALSE	FALSE	no	BMI 18.5-24.9	FALSE	FALSE	Q4	Q1	northeast	US.White	1
US	0	>=65	2020-04-20	female	White	FALSE	FALSE	FALSE	FALSE	no	BMI 18.5-24.9	FALSE	FALSE	Q4	Q1	northeast	US.White	5
US	0	>=65	2020-04-20	non-female	White	FALSE	FALSE	FALSE	FALSE	no	BMI 18.5-24.9	FALSE	FALSE	Q4	Q1	northeast	US.White	2
US	0	>=65	2020-04-20	female	White	FALSE	FALSE	FALSE	FALSE	yes/prior	BMI 18.5-24.9	FALSE	FALSE	Q4	Q1	northeast	US.White	1
US	0	>=65	2020-04-20	non-female	White	FALSE	TRUE	FALSE	TRUE	yes/prior	BMI 18.5-24.9	FALSE	FALSE	Q4	Q1	northeast	US.White	1
US	1	55-64	2020-04-20	female	White	FALSE	FALSE	FALSE	FALSE	no	BMI 18.5-24.9	FALSE	FALSE	Q4	Q1	northeast	US.White	1
US	0	55-64	2020-04-20	female	White	FALSE	FALSE	FALSE	FALSE	no	BMI 25-29.9	FALSE	FALSE	Q4	Q1	northeast	US.White	1
US	0	>=65	2020-04-20	non-female	White	FALSE	FALSE	FALSE	FALSE	no	BMI 25-29.9	FALSE	FALSE	Q4	Q1	northeast	US.White	1
US	0	>=65	2020-04-20	non-female	White	FALSE	TRUE	FALSE	FALSE	yes/prior	BMI>=30	FALSE	FALSE	Q4	Q1	northeast	US.White	1
US	0	>=65	2020-04-21	female	White	FALSE	FALSE	FALSE	FALSE	no	BMI 25-29.9	FALSE	FALSE	Q4	Q1	northeast	US.White	1
US	0	>=65	2020-04-21	female	White	FALSE	FALSE	FALSE	FALSE	no	BMI 18.5-24.9	FALSE	FALSE	Q4	Q1	northeast	US.White	3
US	0	>=65	2020-04-21	non-female	White	FALSE	FALSE	FALSE	FALSE	no	BMI 18.5-24.9	FALSE	FALSE	Q4	Q1	northeast	US.White	1
US	0	>=65	2020-04-21	non-female	White	FALSE	FALSE	FALSE	FALSE	yes/prior	BMI 25-29.9	FALSE	FALSE	Q4	Q1	northeast	US.White	1
US	0	>=65	2020-04-21	female	White	FALSE	FALSE	FALSE	FALSE	no	BMI <18.5	FALSE	FALSE	Q4	Q1	northeast	US.White	2
US	0	55-64	2020-04-21	female	White	FALSE	FALSE	FALSE	FALSE	no	BMI>=30	FALSE	FALSE	Q4	Q1	northeast	US.White	1
US	1	>=65	2020-04-21	non-female	White	FALSE	FALSE	FALSE	FALSE	yes/prior	BMI 18.5-24.9	FALSE	FALSE	Q4	Q1	northeast	US.White	1
US	0	>=65	2020-04-22	female	White	FALSE	FALSE	FALSE	TRUE	no	BMI <18.5	FALSE	FALSE	Q4	Q1	northeast	US.White	1
US	0	>=65	2020-04-22	non-female	White	FALSE	FALSE	FALSE	FALSE	no	BMI>=30	TRUE	FALSE	Q4	Q1	northeast	US.White	1
US	0	>=65	2020-04-22	female	White	FALSE	FALSE	FALSE	FALSE	yes/prior	BMI 25-29.9	FALSE	FALSE	Q4	Q1	northeast	US.White	2
US	0	45-54	2020-04-22	female	White	FALSE	FALSE	FALSE	FALSE	no	BMI 18.5-24.9	FALSE	FALSE	Q4	Q1	northeast	US.White	1
US	0	55-64	2020-04-22	female	White	FALSE	FALSE	FALSE	FALSE	yes/prior	BMI 25-29.9	TRUE	FALSE	Q4	Q1	northeast	US.White	1
US	0	>=65	2020-04-22	non-female	White	FALSE	FALSE	FALSE	FALSE	no	BMI 25-29.9	FALSE	FALSE	Q4	Q1	northeast	US.White	3
US	0	>=65	2020-04-22	non-female	White	FALSE	FALSE	FALSE	FALSE	yes/prior	BMI>=30	FALSE	FALSE	Q4	Q1	northeast	US.White	1
US	1	>=65	2020-04-22	female	White	FALSE	FALSE	FALSE	FALSE	yes/prior	BMI 18.5-24.9	FALSE	FALSE	Q4	Q1	northeast	US.White	2
US	0	55-64	2020-04-22	female	White	FALSE	FALSE	FALSE	FALSE	no	BMI 25-29.9	FALSE	FALSE	Q4	Q1	northeast	US.White	1
US	0	>=65	2020-04-22	non-female	White	FALSE	FALSE	FALSE	FALSE	no	BMI 18.5-24.9	FALSE	FALSE	Q4	Q1	northeast	US.White	1
US	0	>=65	2020-04-22	female	White	FALSE	TRUE	FALSE	FALSE	no	BMI>=30	FALSE	FALSE	Q4	Q1	northeast	US.White	1
US	0	>=65	2020-04-22	non-female	White	FALSE	TRUE	FALSE	FALSE	no	BMI 18.5-24.9	FALSE	FALSE	Q4	Q1	northeast	US.White	1
US	1	>=65	2020-04-22	non-female	White	FALSE	TRUE	FALSE	FALSE	yes/prior	BMI 18.5-24.9	FALSE	FALSE	Q4	Q1	northeast	US.White	1
US	0	>=65	2020-04-22	non-female	White	FALSE	FALSE	FALSE	FALSE	no	BMI>=30	FALSE	FALSE	Q4	Q1	northeast	US.White	1
US	0	25-34	2020-04-22	female	White	FALSE	FALSE	FALSE	FALSE	no	BMI 25-29.9	FALSE	FALSE	Q4	Q1	northeast	US.White	1
US	0	>=65	2020-04-23	female	White	FALSE	FALSE	FALSE	FALSE	yes/prior	BMI>=30	FALSE	FALSE	Q4	Q1	northeast	US.White	1
US	0	>=65	2020-04-23	non-female	White	FALSE	FALSE	FALSE	FALSE	yes/prior	BMI 25-29.9	FALSE	FALSE	Q4	Q1	northeast	US.White	1
US	0	>=65	2020-04-23	female	White	FALSE	FALSE	FALSE	FALSE	no	BMI 25-29.9	FALSE	FALSE	Q4	Q1	northeast	US.White	2
US	0	>=65	2020-04-23	female	White	FALSE	FALSE	FALSE	FALSE	no	BMI 18.5-24.9	FALSE	FALSE	Q4	Q1	northeast	US.White	1
US	1	35-44	2020-04-23	female	White	TRUE	FALSE	FALSE	FALSE	yes/prior	BMI>=30	FALSE	FALSE	Q4	Q1	northeast	US.White	1
US	0	>=65	2020-04-23	female	White	FALSE	FALSE	FALSE	FALSE	yes/prior	BMI 25-29.9	FALSE	FALSE	Q4	Q1	northeast	US.White	1
US	0	55-64	2020-04-25	non-female	White	FALSE	FALSE	FALSE	FALSE	yes/prior	BMI>=30	FALSE	FALSE	Q4	Q1	northeast	US.White	1
US	0	55-64	2020-04-25	non-female	White	FALSE	FALSE	FALSE	FALSE	no	BMI 18.5-24.9	FALSE	FALSE	Q4	Q1	northeast	US.White	1
US	0	>=65	2020-04-26	non-female	White	FALSE	FALSE	FALSE	FALSE	no	BMI 25-29.9	FALSE	FALSE	Q4	Q1	northeast	US.White	1
US	0	55-64	2020-04-28	non-female	White	FALSE	FALSE	FALSE	FALSE	no	BMI 25-29.9	FALSE	FALSE	Q4	Q1	northeast	US.White	1
US	0	55-64	2020-04-28	non-female	White	FALSE	FALSE	FALSE	FALSE	no	BMI 18.5-24.9	TRUE	FALSE	Q4	Q1	northeast	US.White	1
US	0	25-34	2020-04-29	non-female	White	FALSE	FALSE	FALSE	FALSE	no	BMI 18.5-24.9	FALSE	FALSE	Q4	Q1	northeast	US.White	1
US	0	<25	2020-04-30	non-female	White	FALSE	FALSE	FALSE	FALSE	no	BMI 18.5-24.9	FALSE	FALSE	Q4	Q1	northeast	US.White	1
US	0	>=65	2020-04-30	female	White	FALSE	FALSE	FALSE	FALSE	no	BMI 18.5-24.9	FALSE	FALSE	Q4	Q1	northeast	US.White	1
US	0	55-64	2020-05-02	female	White	FALSE	FALSE	FALSE	FALSE	no	BMI 25-29.9	FALSE	FALSE	Q4	Q1	northeast	US.White	1
US	0	>=65	2020-05-07	non-female	White	FALSE	FALSE	FALSE	FALSE	yes/prior	BMI 25-29.9	FALSE	FALSE	Q4	Q1	northeast	US.White	1
US	0	>=65	2020-05-09	female	White	TRUE	TRUE	FALSE	FALSE	yes/prior	BMI 18.5-24.9	FALSE	FALSE	Q4	Q1	northeast	US.White	1
US	0	>=65	2020-05-15	female	White	FALSE	FALSE	FALSE	FALSE	no	BMI 25-29.9	FALSE	FALSE	Q4	Q1	northeast	US.White	1
US	1	>=65	2020-05-17	non-female	White	FALSE	FALSE	FALSE	FALSE	no	BMI>=30	FALSE	FALSE	Q4	Q1	northeast	US.White	1
US	0	35-44	2020-05-18	non-female	White	FALSE	FALSE	FALSE	FALSE	no	BMI 25-29.9	FALSE	FALSE	Q4	Q1	northeast	US.White	1
US	0	<25	2020-05-27	female	White	FALSE	FALSE	FALSE	FALSE	no	BMI 18.5-24.9	FALSE	FALSE	Q4	Q1	northeast	US.White	1
US	0	55-64	2020-05-29	female	White	FALSE	FALSE	FALSE	FALSE	no	BMI 18.5-24.9	FALSE	FALSE	Q4	Q1	northeast	US.White	1
US	0	35-44	2020-06-02	female	White	FALSE	FALSE	FALSE	FALSE	no	BMI 25-29.9	FALSE	FALSE	Q4	Q1	northeast	US.White	1
US	0	>=65	2020-06-03	female	White	FALSE	FALSE	FALSE	FALSE	no	BMI 18.5-24.9	FALSE	FALSE	Q4	Q1	northeast	US.White	1
US	0	>=65	2020-06-20	female	White	FALSE	FALSE	FALSE	FALSE	no	BMI 18.5-24.9	FALSE	FALSE	Q4	Q1	northeast	US.White	1
US	0	>=65	2020-07-01	female	White	FALSE	FALSE	FALSE	FALSE	no	BMI 18.5-24.9	FALSE	FALSE	Q4	Q1	northeast	US.White	1
US	0	55-64	2020-07-02	female	White	FALSE	FALSE	FALSE	FALSE	no	BMI 18.5-24.9	FALSE	FALSE	Q4	Q1	northeast	US.White	1
US	0	45-54	2020-07-03	female	White	FALSE	FALSE	FALSE	FALSE	no	BMI 18.5-24.9	FALSE	FALSE	Q4	Q1	northeast	US.White	1
US	0	>=65	2020-07-05	female	White	FALSE	TRUE	FALSE	FALSE	yes/prior	BMI>=30	FALSE	FALSE	Q4	Q1	northeast	US.White	1
US	0	55-64	2020-07-09	female	White	FALSE	FALSE	FALSE	FALSE	no	BMI>=30	FALSE	FALSE	Q4	Q1	northeast	US.White	1
US	0	55-64	2020-07-09	non-female	White	FALSE	FALSE	FALSE	FALSE	yes/prior	BMI 25-29.9	FALSE	FALSE	Q4	Q1	northeast	US.White	1
US	0	>=65	2020-07-18	non-female	White	FALSE	FALSE	FALSE	FALSE	no	BMI 18.5-24.9	FALSE	FALSE	Q4	Q1	northeast	US.White	1
US	0	>=65	2020-07-19	female	White	FALSE	FALSE	FALSE	FALSE	no	BMI 18.5-24.9	FALSE	FALSE	Q4	Q1	northeast	US.White	1
US	0	>=65	2020-07-20	female	White	FALSE	FALSE	FALSE	FALSE	yes/prior	BMI 25-29.9	FALSE	FALSE	Q4	Q1	northeast	US.White	1
US	0	>=65	2020-07-31	female	White	FALSE	FALSE	FALSE	FALSE	no	BMI 18.5-24.9	FALSE	FALSE	Q4	Q1	northeast	US.White	1
US	0	25-34	2020-08-02	female	White	FALSE	FALSE	FALSE	FALSE	no	BMI>=30	FALSE	FALSE	Q4	Q1	northeast	US.White	1
US	1	>=65	2020-08-04	non-female	Other	FALSE	TRUE	FALSE	FALSE	no	BMI 18.5-24.9	FALSE	FALSE	Q4	Q1	northeast	US.Other	1
US	0	35-44	2020-08-17	female	White	FALSE	FALSE	FALSE	FALSE	no	BMI>=30	FALSE	FALSE	Q4	Q1	northeast	US.White	1
US	0	35-44	2020-09-24	female	White	FALSE	FALSE	FALSE	FALSE	no	BMI 25-29.9	FALSE	FALSE	Q4	Q1	northeast	US.White	1
US	0	45-54	2020-10-24	female	Other	FALSE	FALSE	FALSE	FALSE	no	BMI>=30	FALSE	FALSE	Q4	Q1	northeast	US.Other	1
US	0	>=65	2020-10-28	non-female	White	FALSE	FALSE	FALSE	FALSE	no	BMI 18.5-24.9	FALSE	FALSE	Q4	Q1	northeast	US.White	1
US	0	35-44	2020-11-07	female	White	FALSE	FALSE	FALSE	FALSE	no	BMI 18.5-24.9	FALSE	FALSE	Q4	Q1	northeast	US.White	1
US	0	45-54	2020-12-17	female	White	FALSE	FALSE	FALSE	FALSE	no	BMI>=30	FALSE	FALSE	Q4	Q1	northeast	US.White	1
US	0	25-34	2020-12-27	female	Black	FALSE	FALSE	FALSE	FALSE	yes/prior	BMI 25-29.9	TRUE	FALSE	Q4	Q1	northeast	US.Black	1
US	1	>=65	2020-04-09	female	White	FALSE	FALSE	FALSE	FALSE	no	BMI 25-29.9	FALSE	FALSE	Q3	Q3	northeast	US.White	2
US	0	>=65	2020-04-10	female	White	FALSE	FALSE	FALSE	FALSE	yes/prior	BMI>=30	FALSE	FALSE	Q3	Q3	northeast	US.White	1
US	0	>=65	2020-04-11	non-female	White	FALSE	FALSE	FALSE	FALSE	yes/prior	BMI>=30	FALSE	FALSE	Q3	Q3	northeast	US.White	1
US	0	35-44	2020-04-14	female	White	FALSE	FALSE	FALSE	FALSE	no	BMI 18.5-24.9	FALSE	FALSE	Q3	Q3	northeast	US.White	1
US	0	45-54	2020-04-16	female	White	FALSE	FALSE	FALSE	FALSE	yes/prior	BMI 18.5-24.9	FALSE	FALSE	Q3	Q3	northeast	US.White	1
US	0	55-64	2020-04-18	non-female	White	FALSE	FALSE	FALSE	FALSE	no	BMI 18.5-24.9	FALSE	FALSE	Q3	Q3	northeast	US.White	2
US	0	>=65	2020-04-22	female	White	FALSE	FALSE	FALSE	FALSE	no	BMI 25-29.9	FALSE	FALSE	Q3	Q3	northeast	US.White	1
US	1	55-64	2020-04-27	female	White	FALSE	FALSE	FALSE	FALSE	no	BMI 25-29.9	FALSE	FALSE	Q3	Q3	northeast	US.White	1
US	0	>=65	2020-04-27	non-female	White	FALSE	FALSE	FALSE	FALSE	no	BMI 25-29.9	FALSE	FALSE	Q3	Q3	northeast	US.White	3
US	0	>=65	2020-05-02	non-female	White	FALSE	FALSE	FALSE	FALSE	no	BMI 25-29.9	FALSE	FALSE	Q3	Q3	northeast	US.White	1
US	0	35-44	2020-05-10	non-female	White	FALSE	FALSE	FALSE	FALSE	no	BMI 18.5-24.9	FALSE	FALSE	Q3	Q3	northeast	US.White	1
US	0	25-34	2020-05-26	female	White	FALSE	FALSE	FALSE	FALSE	no	BMI 25-29.9	FALSE	FALSE	Q3	Q3	northeast	US.White	1
US	0	25-34	2020-05-26	non-female	White	FALSE	FALSE	FALSE	FALSE	no	BMI>=30	FALSE	FALSE	Q3	Q3	northeast	US.White	1
US	0	>=65	2020-07-03	female	White	FALSE	FALSE	FALSE	FALSE	no	BMI 25-29.9	FALSE	FALSE	Q3	Q3	northeast	US.White	2
US	0	55-64	2020-07-16	female	White	FALSE	FALSE	FALSE	FALSE	yes/prior	BMI>=30	FALSE	FALSE	Q3	Q3	northeast	US.White	1
US	0	>=65	2021-01-25	female	White	FALSE	FALSE	FALSE	FALSE	yes/prior	BMI>=30	FALSE	FALSE	Q3	Q3	northeast	US.White	1
US	0	>=65	2021-01-25	non-female	White	FALSE	FALSE	FALSE	FALSE	no	BMI>=30	FALSE	FALSE	Q3	Q3	northeast	US.White	1
US	0	>=65	2020-04-03	non-female	White	FALSE	FALSE	FALSE	TRUE	no	BMI 25-29.9	FALSE	FALSE	Q2	Q3	northeast	US.White	1
US	0	>=65	2020-04-07	female	White	FALSE	FALSE	FALSE	FALSE	yes/prior	BMI>=30	FALSE	FALSE	Q2	Q3	northeast	US.White	2
US	0	>=65	2020-05-23	female	White	FALSE	FALSE	FALSE	FALSE	no	BMI>=30	FALSE	FALSE	Q2	Q3	northeast	US.White	1
US	0	>=65	2020-05-24	non-female	White	FALSE	TRUE	FALSE	FALSE	no	BMI 18.5-24.9	FALSE	FALSE	Q2	Q3	northeast	US.White	1
US	0	>=65	2020-04-02	female	White	FALSE	TRUE	TRUE	FALSE	yes/prior	BMI>=30	FALSE	FALSE	Q1	Q2	northeast	US.White	1
US	0	55-64	2020-04-22	female	White	FALSE	FALSE	FALSE	FALSE	no	BMI>=30	FALSE	FALSE	Q1	Q2	northeast	US.White	2
US	0	55-64	2020-04-22	female	White	FALSE	FALSE	FALSE	FALSE	no	BMI 25-29.9	FALSE	FALSE	Q1	Q2	northeast	US.White	1
US	0	>=65	2020-04-22	female	White	TRUE	TRUE	FALSE	FALSE	no	BMI 25-29.9	FALSE	FALSE	Q1	Q2	northeast	US.White	1
US	0	>=65	2020-08-08	female	White	FALSE	FALSE	FALSE	FALSE	no	BMI 18.5-24.9	FALSE	FALSE	Q1	Q2	northeast	US.White	1
US	1	>=65	2021-01-30	female	White	FALSE	FALSE	FALSE	FALSE	no	BMI 18.5-24.9	FALSE	FALSE	Q1	Q2	northeast	US.White	1
US	0	>=65	2021-01-30	non-female	White	FALSE	FALSE	FALSE	FALSE	no	BMI>=30	FALSE	FALSE	Q1	Q2	northeast	US.White	1
US	0	>=65	2021-02-14	female	White	FALSE	TRUE	TRUE	FALSE	yes/prior	BMI>=30	FALSE	FALSE	Q1	Q2	northeast	US.White	1
US	0	>=65	2020-04-12	female	White	TRUE	FALSE	FALSE	FALSE	no	BMI>=30	TRUE	FALSE	Q1	Q1	northeast	US.White	1
US	0	45-54	2020-04-13	female	White	FALSE	FALSE	FALSE	FALSE	no	BMI>=30	FALSE	FALSE	Q1	Q1	northeast	US.White	1
US	0	35-44	2020-04-17	female	White	FALSE	FALSE	FALSE	FALSE	no	BMI 18.5-24.9	FALSE	FALSE	Q1	Q1	northeast	US.White	1
US	0	35-44	2020-04-17	non-female	White	FALSE	FALSE	FALSE	FALSE	no	BMI 25-29.9	FALSE	FALSE	Q1	Q1	northeast	US.White	1
US	0	>=65	2020-04-03	female	White	FALSE	FALSE	FALSE	FALSE	no	BMI>=30	FALSE	FALSE	Q1	Q2	northeast	US.White	4
US	0	>=65	2020-04-27	non-female	White	TRUE	FALSE	FALSE	FALSE	no	BMI 25-29.9	FALSE	FALSE	Q1	Q2	northeast	US.White	1
US	0	55-64	2020-04-29	female	White	FALSE	FALSE	FALSE	FALSE	no	BMI>=30	FALSE	FALSE	Q1	Q2	northeast	US.White	1
US	0	25-34	2020-05-05	non-female	White	FALSE	FALSE	FALSE	FALSE	no	BMI 18.5-24.9	FALSE	FALSE	Q1	Q2	northeast	US.White	1
US	0	25-34	2020-05-12	female	White	FALSE	FALSE	FALSE	FALSE	no	BMI>=30	FALSE	FALSE	Q1	Q2	northeast	US.White	1
US	0	55-64	2020-07-02	non-female	White	FALSE	FALSE	FALSE	FALSE	no	BMI 18.5-24.9	FALSE	FALSE	Q1	Q2	northeast	US.White	1
US	1	55-64	2020-04-08	female	White	FALSE	FALSE	FALSE	FALSE	no	BMI>=30	FALSE	FALSE	Q2	Q1	northeast	US.White	1
US	1	>=65	2020-07-04	female	White	FALSE	FALSE	FALSE	FALSE	yes/prior	BMI 18.5-24.9	FALSE	FALSE	Q2	Q1	northeast	US.White	1
US	0	>=65	2020-04-03	female	White	FALSE	FALSE	FALSE	FALSE	no	BMI 25-29.9	FALSE	FALSE	Q2	Q2	northeast	US.White	6
US	0	>=65	2020-04-03	non-female	White	FALSE	TRUE	FALSE	FALSE	yes/prior	BMI>=30	FALSE	FALSE	Q2	Q2	northeast	US.White	1
US	0	35-44	2020-04-05	female	White	FALSE	FALSE	FALSE	FALSE	no	BMI 18.5-24.9	FALSE	FALSE	Q2	Q2	northeast	US.White	1
US	1	55-64	2020-04-08	female	White	FALSE	FALSE	FALSE	FALSE	no	BMI 18.5-24.9	FALSE	FALSE	Q2	Q2	northeast	US.White	1
US	1	>=65	2020-04-09	non-female	White	FALSE	FALSE	FALSE	FALSE	no	BMI 18.5-24.9	FALSE	TRUE	Q2	Q2	northeast	US.White	1
US	0	>=65	2020-04-09	female	White	FALSE	FALSE	FALSE	FALSE	no	BMI 18.5-24.9	FALSE	FALSE	Q2	Q2	northeast	US.White	1
US	0	55-64	2020-04-13	female	White	FALSE	FALSE	FALSE	FALSE	no	BMI 25-29.9	FALSE	FALSE	Q2	Q2	northeast	US.White	1
US	0	>=65	2020-04-16	female	Black	FALSE	FALSE	FALSE	FALSE	yes/prior	BMI 25-29.9	FALSE	FALSE	Q2	Q2	northeast	US.Black	1
US	0	55-64	2020-04-16	female	White	FALSE	FALSE	FALSE	FALSE	no	BMI 18.5-24.9	FALSE	FALSE	Q2	Q2	northeast	US.White	2
US	1	45-54	2020-04-18	female	White	FALSE	FALSE	FALSE	FALSE	no	BMI 18.5-24.9	FALSE	FALSE	Q2	Q2	northeast	US.White	1
US	0	55-64	2020-04-26	female	Other	FALSE	FALSE	FALSE	FALSE	no	BMI>=30	FALSE	FALSE	Q2	Q2	northeast	US.Other	1
US	0	35-44	2020-04-28	non-female	White	FALSE	FALSE	FALSE	FALSE	yes/prior	BMI 25-29.9	FALSE	FALSE	Q2	Q2	northeast	US.White	1
US	0	>=65	2020-05-03	female	Other	TRUE	TRUE	FALSE	FALSE	yes/prior	BMI>=30	FALSE	FALSE	Q2	Q2	northeast	US.Other	1
US	1	45-54	2020-05-07	female	White	FALSE	FALSE	FALSE	FALSE	no	BMI 18.5-24.9	TRUE	FALSE	Q2	Q2	northeast	US.White	1
US	0	>=65	2020-05-14	female	White	FALSE	FALSE	FALSE	FALSE	yes/prior	BMI 18.5-24.9	FALSE	TRUE	Q2	Q2	northeast	US.White	1
US	0	45-54	2020-05-27	female	White	FALSE	FALSE	FALSE	FALSE	no	BMI 18.5-24.9	FALSE	FALSE	Q2	Q2	northeast	US.White	1
US	0	>=65	2020-06-02	female	White	FALSE	TRUE	FALSE	FALSE	no	BMI>=30	FALSE	FALSE	Q2	Q2	northeast	US.White	1
US	0	55-64	2020-07-17	female	White	FALSE	FALSE	FALSE	FALSE	yes/prior	BMI>=30	FALSE	FALSE	Q2	Q2	northeast	US.White	1
US	0	>=65	2020-08-05	female	White	FALSE	FALSE	FALSE	FALSE	no	BMI 25-29.9	FALSE	FALSE	Q2	Q2	northeast	US.White	1
US	0	>=65	2020-09-25	female	White	FALSE	FALSE	FALSE	FALSE	yes/prior	BMI>=30	FALSE	FALSE	Q2	Q2	northeast	US.White	1
US	0	35-44	2020-11-21	female	White	FALSE	FALSE	FALSE	FALSE	yes/prior	BMI 18.5-24.9	FALSE	FALSE	Q2	Q2	northeast	US.White	1
US	0	25-34	2020-12-26	female	White	FALSE	FALSE	FALSE	FALSE	yes/prior	BMI>=30	FALSE	TRUE	Q2	Q2	northeast	US.White	1
US	0	45-54	2021-01-12	non-female	Hispanic	FALSE	FALSE	FALSE	FALSE	no	BMI 25-29.9	FALSE	FALSE	Q2	Q2	northeast	US.Other	1
US	0	45-54	2021-02-03	female	White	FALSE	FALSE	FALSE	FALSE	yes/prior	BMI>=30	FALSE	FALSE	Q2	Q2	northeast	US.White	1
US	0	>=65	2020-04-01	female	White	FALSE	TRUE	FALSE	FALSE	no	BMI 18.5-24.9	FALSE	FALSE	Q2	Q3	northeast	US.White	1
US	0	>=65	2020-04-02	female	White	FALSE	FALSE	FALSE	FALSE	no	BMI 18.5-24.9	FALSE	FALSE	Q2	Q3	northeast	US.White	9
US	1	>=65	2020-04-02	female	White	FALSE	FALSE	FALSE	FALSE	yes/prior	BMI 25-29.9	FALSE	FALSE	Q2	Q3	northeast	US.White	1
US	0	45-54	2020-04-16	female	Other	FALSE	FALSE	FALSE	FALSE	no	BMI>=30	FALSE	FALSE	Q2	Q3	northeast	US.Other	1
US	0	45-54	2020-04-17	non-female	White	FALSE	FALSE	FALSE	FALSE	no	BMI 25-29.9	FALSE	FALSE	Q2	Q3	northeast	US.White	1
US	1	55-64	2020-05-19	female	White	FALSE	FALSE	FALSE	FALSE	yes/prior	BMI>=30	FALSE	FALSE	Q2	Q3	northeast	US.White	1
US	0	>=65	2020-04-25	non-female	White	FALSE	FALSE	FALSE	FALSE	no	BMI>=30	FALSE	FALSE	Q2	Q2	northeast	US.White	1
US	0	>=65	2020-04-25	female	White	FALSE	FALSE	FALSE	FALSE	no	BMI 18.5-24.9	FALSE	FALSE	Q2	Q2	northeast	US.White	1
US	0	>=65	2020-04-05	female	White	FALSE	FALSE	FALSE	FALSE	yes/prior	BMI>=30	FALSE	FALSE	Q2	Q2	northeast	US.White	2
US	1	25-34	2020-09-17	female	White	FALSE	FALSE	FALSE	FALSE	no	BMI>=30	FALSE	TRUE	Q2	Q2	northeast	US.White	1
US	0	>=65	2020-04-11	female	White	FALSE	FALSE	FALSE	FALSE	no	BMI 25-29.9	FALSE	FALSE	Q3	Q3	northeast	US.White	5
US	1	45-54	2020-04-11	female	White	FALSE	FALSE	FALSE	FALSE	no	BMI>=30	FALSE	FALSE	Q2	Q3	northeast	US.White	1
US	0	45-54	2020-04-18	non-female	White	FALSE	FALSE	FALSE	FALSE	no	BMI 18.5-24.9	FALSE	FALSE	Q2	Q3	northeast	US.White	2
US	0	55-64	2020-05-07	female	White	FALSE	FALSE	FALSE	FALSE	no	BMI>=30	FALSE	FALSE	Q2	Q3	northeast	US.White	1
US	0	45-54	2020-05-10	female	Other	FALSE	FALSE	FALSE	FALSE	yes/prior	BMI 25-29.9	FALSE	TRUE	Q2	Q3	northeast	US.Other	1
US	0	>=65	2020-05-16	non-female	White	TRUE	TRUE	FALSE	FALSE	yes/prior	BMI>=30	FALSE	FALSE	Q2	Q3	northeast	US.White	1
US	1	>=65	2020-07-03	female	White	FALSE	FALSE	FALSE	FALSE	no	BMI>=30	FALSE	FALSE	Q2	Q3	northeast	US.White	1
US	0	>=65	2020-07-05	female	White	FALSE	FALSE	FALSE	FALSE	yes/prior	BMI>=30	FALSE	FALSE	Q2	Q3	northeast	US.White	1
US	0	>=65	2020-04-02	female	White	FALSE	FALSE	FALSE	FALSE	no	BMI 18.5-24.9	FALSE	FALSE	Q3	Q2	northeast	US.White	4
US	1	>=65	2020-04-04	female	White	FALSE	FALSE	FALSE	FALSE	no	BMI 18.5-24.9	FALSE	FALSE	Q3	Q2	northeast	US.White	1
US	0	25-34	2020-04-09	non-female	White	FALSE	FALSE	FALSE	FALSE	no	BMI <18.5	FALSE	FALSE	Q3	Q2	northeast	US.White	1
US	0	>=65	2020-04-18	non-female	White	FALSE	FALSE	FALSE	FALSE	no	BMI 25-29.9	FALSE	FALSE	Q3	Q2	northeast	US.White	2
US	1	>=65	2020-04-20	non-female	White	FALSE	FALSE	FALSE	FALSE	no	BMI 18.5-24.9	FALSE	FALSE	Q3	Q2	northeast	US.White	1
US	0	>=65	2020-04-20	female	White	FALSE	FALSE	FALSE	FALSE	yes/prior	BMI 18.5-24.9	FALSE	FALSE	Q3	Q2	northeast	US.White	1
US	0	55-64	2020-04-21	non-female	White	FALSE	FALSE	FALSE	FALSE	no	BMI 18.5-24.9	FALSE	FALSE	Q3	Q2	northeast	US.White	1
US	0	>=65	2020-04-23	female	White	FALSE	FALSE	FALSE	FALSE	no	BMI 25-29.9	FALSE	FALSE	Q3	Q2	northeast	US.White	2
US	0	>=65	2020-04-23	non-female	White	FALSE	FALSE	FALSE	FALSE	no	BMI 25-29.9	FALSE	FALSE	Q3	Q2	northeast	US.White	1
US	1	>=65	2020-04-24	non-female	White	FALSE	TRUE	FALSE	FALSE	yes/prior	BMI>=30	FALSE	FALSE	Q3	Q2	northeast	US.White	1
US	1	>=65	2020-06-02	female	White	FALSE	FALSE	FALSE	FALSE	no	BMI 25-29.9	FALSE	FALSE	Q3	Q2	northeast	US.White	1
US	0	>=65	2020-06-16	female	White	FALSE	FALSE	FALSE	FALSE	no	BMI 25-29.9	FALSE	FALSE	Q3	Q2	northeast	US.White	1
US	0	35-44	2020-06-23	female	White	FALSE	FALSE	FALSE	FALSE	no	BMI 25-29.9	FALSE	FALSE	Q3	Q2	northeast	US.White	1
US	0	<25	2020-09-16	non-female	US Asian	FALSE	FALSE	FALSE	FALSE	no	BMI 25-29.9	FALSE	FALSE	Q3	Q2	northeast	US.Other	1
US	0	35-44	2020-09-20	non-female	White	FALSE	FALSE	FALSE	FALSE	no	BMI 18.5-24.9	FALSE	FALSE	Q3	Q2	northeast	US.White	1
US	1	55-64	2021-01-20	female	White	FALSE	FALSE	FALSE	FALSE	no	BMI>=30	FALSE	FALSE	Q3	Q2	northeast	US.White	1
US	0	55-64	2021-01-20	non-female	White	FALSE	FALSE	TRUE	FALSE	no	BMI 25-29.9	FALSE	FALSE	Q3	Q2	northeast	US.White	1
US	0	>=65	2020-04-15	female	White	FALSE	TRUE	FALSE	FALSE	yes/prior	BMI 25-29.9	FALSE	FALSE	Q2	Q3	northeast	US.White	1
US	0	>=65	2020-04-18	non-female	White	TRUE	TRUE	FALSE	TRUE	no	BMI 25-29.9	FALSE	FALSE	Q2	Q3	northeast	US.White	1
US	0	>=65	2020-05-02	female	White	FALSE	FALSE	FALSE	FALSE	no	BMI 25-29.9	FALSE	FALSE	Q2	Q3	northeast	US.White	1
US	0	45-54	2020-04-09	female	Black	FALSE	FALSE	FALSE	FALSE	yes/prior	BMI 25-29.9	FALSE	FALSE	Q2	Q2	northeast	US.Black	1
US	1	>=65	2020-05-30	non-female	White	FALSE	FALSE	FALSE	FALSE	no	BMI 25-29.9	FALSE	FALSE	Q2	Q2	northeast	US.White	1
US	0	>=65	2020-04-06	female	White	FALSE	FALSE	FALSE	FALSE	no	BMI 25-29.9	FALSE	FALSE	Q3	Q3	northeast	US.White	2
US	0	45-54	2020-04-20	female	White	FALSE	FALSE	FALSE	FALSE	no	BMI 18.5-24.9	FALSE	FALSE	Q3	Q3	northeast	US.White	1
US	0	45-54	2020-03-31	non-female	White	FALSE	FALSE	FALSE	FALSE	no	BMI>=30	FALSE	FALSE	Q1	Q1	northeast	US.White	1
US	0	35-44	2020-04-06	non-female	White	FALSE	FALSE	FALSE	FALSE	no	BMI 25-29.9	FALSE	FALSE	Q1	Q1	northeast	US.White	2
US	0	25-34	2020-04-16	female	White	FALSE	FALSE	FALSE	FALSE	no	BMI>=30	FALSE	FALSE	Q1	Q1	northeast	US.White	1
US	0	55-64	2020-04-19	female	White	FALSE	FALSE	FALSE	FALSE	no	BMI 18.5-24.9	FALSE	FALSE	Q1	Q1	northeast	US.White	1
US	0	35-44	2020-05-12	female	White	FALSE	FALSE	FALSE	FALSE	yes/prior	BMI>=30	FALSE	FALSE	Q1	Q1	northeast	US.White	1
US	0	55-64	2020-05-21	female	White	FALSE	FALSE	FALSE	FALSE	no	BMI>=30	FALSE	FALSE	Q1	Q1	northeast	US.White	2
US	0	45-54	2020-07-02	female	White	FALSE	FALSE	FALSE	FALSE	yes/prior	BMI>=30	FALSE	FALSE	Q1	Q1	northeast	US.White	1
US	0	55-64	2020-07-04	female	White	FALSE	FALSE	FALSE	FALSE	no	BMI>=30	FALSE	FALSE	Q1	Q1	northeast	US.White	1
US	0	35-44	2020-07-20	non-female	Black	FALSE	TRUE	FALSE	FALSE	no	BMI>=30	TRUE	FALSE	Q1	Q1	northeast	US.Black	1
US	0	35-44	2020-07-20	female	White	FALSE	FALSE	FALSE	FALSE	yes/prior	BMI 18.5-24.9	FALSE	FALSE	Q1	Q1	northeast	US.White	1
US	0	35-44	2020-07-21	female	White	FALSE	FALSE	FALSE	FALSE	no	BMI 25-29.9	TRUE	FALSE	Q1	Q1	northeast	US.White	1
US	0	35-44	2020-07-21	non-female	White	FALSE	FALSE	FALSE	FALSE	no	BMI 18.5-24.9	FALSE	FALSE	Q1	Q1	northeast	US.White	1
US	0	35-44	2020-07-23	female	White	FALSE	FALSE	FALSE	FALSE	no	BMI 25-29.9	FALSE	FALSE	Q1	Q1	northeast	US.White	1
US	0	>=65	2020-07-23	female	White	FALSE	FALSE	FALSE	FALSE	yes/prior	BMI <18.5	FALSE	FALSE	Q1	Q1	northeast	US.White	1
US	0	35-44	2020-08-07	female	White	FALSE	FALSE	FALSE	FALSE	no	BMI>=30	FALSE	FALSE	Q1	Q1	northeast	US.White	1
US	0	45-54	2020-08-08	female	White	FALSE	FALSE	FALSE	FALSE	no	BMI 25-29.9	FALSE	FALSE	Q1	Q1	northeast	US.White	1
US	0	25-34	2020-12-12	non-female	White	FALSE	FALSE	FALSE	FALSE	no	BMI 18.5-24.9	FALSE	FALSE	Q1	Q1	northeast	US.White	1
US	0	55-64	2020-12-17	female	White	FALSE	FALSE	FALSE	FALSE	yes/prior	BMI>=30	FALSE	FALSE	Q1	Q1	northeast	US.White	1
US	0	55-64	2020-09-19	non-female	White	FALSE	FALSE	TRUE	FALSE	yes/prior	BMI 18.5-24.9	FALSE	FALSE	Q1	Q2	northeast	US.White	1
US	0	55-64	2020-04-03	female	White	FALSE	FALSE	FALSE	FALSE	no	BMI 18.5-24.9	FALSE	FALSE	Q3	Q2	northeast	US.White	1
US	0	>=65	2020-04-11	female	White	FALSE	FALSE	FALSE	FALSE	no	BMI 25-29.9	FALSE	FALSE	Q3	Q2	northeast	US.White	1
US	0	45-54	2020-07-02	female	White	FALSE	FALSE	FALSE	FALSE	no	BMI 18.5-24.9	FALSE	FALSE	Q3	Q2	northeast	US.White	1
US	0	>=65	2020-09-06	female	White	FALSE	FALSE	FALSE	FALSE	yes/prior	BMI 18.5-24.9	FALSE	FALSE	Q3	Q2	northeast	US.White	1
US	0	35-44	2020-03-28	non-female	White	FALSE	FALSE	FALSE	FALSE	no	BMI 25-29.9	FALSE	FALSE	Q4	Q3	northeast	US.White	1
US	0	35-44	2020-03-28	female	White	FALSE	FALSE	FALSE	FALSE	no	BMI 18.5-24.9	FALSE	FALSE	Q4	Q3	northeast	US.White	1
US	0	>=65	2020-04-21	non-female	White	FALSE	FALSE	FALSE	FALSE	no	BMI 25-29.9	FALSE	FALSE	Q4	Q3	northeast	US.White	1
US	0	25-34	2020-04-21	female	White	FALSE	FALSE	FALSE	FALSE	no	BMI 18.5-24.9	FALSE	FALSE	Q4	Q3	northeast	US.White	1
US	0	55-64	2020-04-21	female	White	FALSE	FALSE	FALSE	FALSE	no	BMI 18.5-24.9	FALSE	FALSE	Q4	Q3	northeast	US.White	2
US	0	>=65	2020-04-21	non-female	White	FALSE	FALSE	FALSE	FALSE	no	BMI 18.5-24.9	FALSE	FALSE	Q4	Q3	northeast	US.White	1
US	0	>=65	2020-04-21	female	White	FALSE	TRUE	FALSE	FALSE	yes/prior	BMI 18.5-24.9	FALSE	FALSE	Q4	Q3	northeast	US.White	1
US	0	>=65	2020-04-21	female	White	TRUE	FALSE	FALSE	FALSE	no	BMI>=30	FALSE	FALSE	Q4	Q3	northeast	US.White	1
US	0	>=65	2020-04-21	female	White	FALSE	FALSE	FALSE	FALSE	no	BMI 18.5-24.9	FALSE	FALSE	Q4	Q3	northeast	US.White	3
US	0	25-34	2020-04-21	non-female	White	FALSE	FALSE	TRUE	FALSE	yes/prior	BMI 18.5-24.9	FALSE	FALSE	Q4	Q3	northeast	US.White	1
US	1	>=65	2020-04-21	female	White	FALSE	FALSE	FALSE	FALSE	yes/prior	BMI 18.5-24.9	FALSE	FALSE	Q4	Q3	northeast	US.White	1
US	0	35-44	2020-04-21	non-female	White	FALSE	FALSE	FALSE	FALSE	yes/prior	BMI>=30	FALSE	FALSE	Q4	Q3	northeast	US.White	1
US	0	>=65	2020-04-21	female	White	FALSE	FALSE	FALSE	FALSE	yes/prior	BMI 18.5-24.9	FALSE	FALSE	Q4	Q3	northeast	US.White	1
US	1	>=65	2020-04-21	non-female	White	FALSE	FALSE	FALSE	FALSE	no	BMI 25-29.9	FALSE	FALSE	Q4	Q3	northeast	US.White	1
US	0	35-44	2020-04-21	female	White	FALSE	FALSE	FALSE	FALSE	no	BMI 25-29.9	FALSE	FALSE	Q4	Q3	northeast	US.White	1
US	1	>=65	2020-04-21	non-female	White	FALSE	FALSE	FALSE	FALSE	no	BMI 18.5-24.9	FALSE	FALSE	Q4	Q3	northeast	US.White	1
US	1	>=65	2020-04-21	female	White	FALSE	FALSE	FALSE	FALSE	no	BMI 25-29.9	FALSE	FALSE	Q4	Q3	northeast	US.White	1
US	1	>=65	2020-04-21	female	White	FALSE	TRUE	FALSE	FALSE	no	BMI <18.5	FALSE	FALSE	Q4	Q3	northeast	US.White	1
US	0	55-64	2020-04-21	female	White	FALSE	FALSE	FALSE	FALSE	yes/prior	BMI 25-29.9	FALSE	FALSE	Q4	Q3	northeast	US.White	1
US	0	>=65	2020-04-22	female	White	FALSE	FALSE	FALSE	FALSE	no	BMI 18.5-24.9	FALSE	FALSE	Q4	Q3	northeast	US.White	3
US	0	>=65	2020-04-22	non-female	White	FALSE	FALSE	FALSE	FALSE	yes/prior	BMI 25-29.9	FALSE	FALSE	Q4	Q3	northeast	US.White	1
US	0	>=65	2020-04-22	non-female	White	TRUE	TRUE	FALSE	FALSE	yes/prior	BMI>=30	FALSE	FALSE	Q4	Q3	northeast	US.White	1
US	0	>=65	2020-04-22	female	White	FALSE	TRUE	FALSE	FALSE	yes/prior	BMI 25-29.9	FALSE	FALSE	Q4	Q3	northeast	US.White	1
US	0	>=65	2020-04-25	female	White	FALSE	FALSE	FALSE	FALSE	no	BMI 18.5-24.9	FALSE	FALSE	Q4	Q3	northeast	US.White	1
US	0	>=65	2020-04-26	female	White	FALSE	FALSE	FALSE	FALSE	no	BMI 18.5-24.9	FALSE	FALSE	Q4	Q3	northeast	US.White	1
US	0	>=65	2020-04-27	non-female	White	FALSE	FALSE	FALSE	FALSE	no	BMI 18.5-24.9	FALSE	FALSE	Q4	Q3	northeast	US.White	2
US	0	>=65	2020-04-29	female	White	FALSE	FALSE	FALSE	FALSE	yes/prior	BMI>=30	FALSE	FALSE	Q4	Q3	northeast	US.White	1
US	0	55-64	2020-04-29	female	US Asian	FALSE	FALSE	FALSE	FALSE	no	BMI 18.5-24.9	FALSE	FALSE	Q4	Q3	northeast	US.Other	1
US	0	>=65	2020-04-29	female	White	FALSE	FALSE	FALSE	FALSE	no	BMI 18.5-24.9	FALSE	FALSE	Q4	Q3	northeast	US.White	1
US	0	>=65	2020-04-30	non-female	White	FALSE	FALSE	FALSE	FALSE	yes/prior	BMI 25-29.9	FALSE	FALSE	Q4	Q3	northeast	US.White	1
US	1	55-64	2020-05-09	female	White	FALSE	FALSE	FALSE	FALSE	yes/prior	BMI 25-29.9	FALSE	FALSE	Q4	Q3	northeast	US.White	1
US	0	>=65	2020-05-23	non-female	White	FALSE	FALSE	FALSE	FALSE	no	BMI 18.5-24.9	FALSE	FALSE	Q4	Q3	northeast	US.White	1
US	0	>=65	2020-06-24	female	White	FALSE	FALSE	FALSE	FALSE	no	BMI>=30	FALSE	FALSE	Q4	Q3	northeast	US.White	1
US	0	>=65	2020-08-03	non-female	White	FALSE	FALSE	FALSE	FALSE	no	BMI 18.5-24.9	FALSE	FALSE	Q4	Q3	northeast	US.White	1
US	0	>=65	2020-11-26	non-female	White	FALSE	FALSE	FALSE	FALSE	no	BMI 18.5-24.9	FALSE	FALSE	Q4	Q3	northeast	US.White	1
US	0	25-34	2021-01-27	female	White	FALSE	FALSE	FALSE	FALSE	no	BMI <18.5	FALSE	FALSE	Q4	Q3	northeast	US.White	1
US	0	55-64	2020-04-05	non-female	White	FALSE	FALSE	FALSE	FALSE	yes/prior	BMI>=30	FALSE	FALSE	Q1	Q2	northeast	US.White	1
US	0	45-54	2020-04-07	female	White	FALSE	FALSE	FALSE	FALSE	no	BMI 18.5-24.9	FALSE	FALSE	Q1	Q2	northeast	US.White	1
US	1	>=65	2020-04-09	female	White	FALSE	FALSE	FALSE	FALSE	yes/prior	BMI>=30	FALSE	FALSE	Q1	Q2	northeast	US.White	2
US	0	55-64	2020-04-15	non-female	White	FALSE	FALSE	FALSE	FALSE	no	BMI 18.5-24.9	FALSE	FALSE	Q1	Q2	northeast	US.White	1
US	0	>=65	2020-05-08	non-female	White	FALSE	FALSE	FALSE	FALSE	yes/prior	BMI 18.5-24.9	FALSE	FALSE	Q1	Q2	northeast	US.White	1
US	0	>=65	2020-06-06	female	White	FALSE	FALSE	FALSE	FALSE	yes/prior	BMI 25-29.9	FALSE	FALSE	Q1	Q2	northeast	US.White	1
US	0	>=65	2020-06-06	non-female	White	FALSE	FALSE	FALSE	FALSE	no	BMI 25-29.9	FALSE	FALSE	Q1	Q2	northeast	US.White	1
US	1	>=65	2020-04-01	female	White	FALSE	FALSE	FALSE	FALSE	yes/prior	BMI 25-29.9	FALSE	FALSE	Q1	Q3	northeast	US.White	1
US	1	>=65	2020-04-02	non-female	US Asian	TRUE	FALSE	FALSE	TRUE	no	BMI 18.5-24.9	FALSE	FALSE	Q1	Q3	northeast	US.Other	1
US	1	>=65	2020-04-14	female	White	FALSE	FALSE	TRUE	FALSE	no	BMI 25-29.9	TRUE	FALSE	Q1	Q3	northeast	US.White	1
US	0	>=65	2020-05-11	non-female	White	FALSE	FALSE	FALSE	FALSE	no	BMI 25-29.9	FALSE	FALSE	Q1	Q3	northeast	US.White	1
US	0	55-64	2020-03-31	female	White	FALSE	FALSE	FALSE	FALSE	no	BMI 25-29.9	FALSE	FALSE	Q4	Q2	northeast	US.White	1
US	0	>=65	2020-04-04	female	White	FALSE	FALSE	FALSE	FALSE	no	BMI 25-29.9	FALSE	FALSE	Q4	Q2	northeast	US.White	1
US	1	>=65	2020-04-05	female	White	FALSE	FALSE	FALSE	FALSE	yes/prior	BMI 25-29.9	FALSE	FALSE	Q4	Q2	northeast	US.White	1
US	0	>=65	2020-04-09	non-female	White	FALSE	FALSE	FALSE	FALSE	no	BMI 18.5-24.9	FALSE	FALSE	Q4	Q2	northeast	US.White	1
US	0	>=65	2020-04-09	female	White	FALSE	FALSE	FALSE	FALSE	yes/prior	BMI>=30	FALSE	FALSE	Q4	Q2	northeast	US.White	1
US	0	<25	2020-04-09	female	White	FALSE	FALSE	FALSE	FALSE	no	BMI 25-29.9	TRUE	FALSE	Q4	Q2	northeast	US.White	1
US	0	>=65	2020-04-09	female	White	FALSE	FALSE	FALSE	FALSE	no	BMI 25-29.9	FALSE	FALSE	Q4	Q2	northeast	US.White	1
US	0	>=65	2020-04-10	non-female	White	FALSE	FALSE	FALSE	FALSE	yes/prior	BMI 25-29.9	FALSE	FALSE	Q4	Q2	northeast	US.White	1
US	0	>=65	2020-04-11	non-female	White	FALSE	TRUE	FALSE	FALSE	no	BMI 25-29.9	FALSE	FALSE	Q4	Q2	northeast	US.White	1
US	0	>=65	2020-04-11	female	White	FALSE	FALSE	FALSE	FALSE	no	BMI 18.5-24.9	FALSE	FALSE	Q4	Q2	northeast	US.White	1
US	0	55-64	2020-04-12	non-female	White	FALSE	FALSE	FALSE	FALSE	no	BMI 25-29.9	FALSE	FALSE	Q4	Q2	northeast	US.White	1
US	0	25-34	2020-04-14	female	White	FALSE	FALSE	FALSE	FALSE	no	BMI 18.5-24.9	FALSE	FALSE	Q4	Q2	northeast	US.White	1
US	1	>=65	2020-04-14	non-female	Other	FALSE	FALSE	FALSE	FALSE	yes/prior	BMI 25-29.9	FALSE	FALSE	Q4	Q2	northeast	US.Other	1
US	0	>=65	2020-04-14	female	White	FALSE	FALSE	FALSE	FALSE	no	BMI 25-29.9	FALSE	FALSE	Q4	Q2	northeast	US.White	1
US	0	55-64	2020-04-15	female	White	FALSE	FALSE	FALSE	FALSE	no	BMI 18.5-24.9	FALSE	FALSE	Q4	Q2	northeast	US.White	2
US	1	>=65	2020-04-15	female	White	FALSE	FALSE	FALSE	FALSE	yes/prior	BMI 18.5-24.9	FALSE	FALSE	Q4	Q2	northeast	US.White	1
US	1	55-64	2020-04-18	female	White	FALSE	FALSE	FALSE	FALSE	no	BMI 25-29.9	FALSE	TRUE	Q4	Q2	northeast	US.White	1
US	0	55-64	2020-04-18	female	White	FALSE	FALSE	FALSE	FALSE	no	BMI 18.5-24.9	FALSE	FALSE	Q4	Q2	northeast	US.White	1
US	0	45-54	2020-04-18	non-female	White	FALSE	FALSE	FALSE	FALSE	yes/prior	BMI 18.5-24.9	FALSE	FALSE	Q4	Q2	northeast	US.White	1
US	1	>=65	2020-04-19	female	White	FALSE	FALSE	FALSE	FALSE	yes/prior	BMI 25-29.9	FALSE	FALSE	Q4	Q2	northeast	US.White	1
US	0	55-64	2020-04-19	female	White	FALSE	FALSE	FALSE	FALSE	no	BMI 18.5-24.9	FALSE	FALSE	Q4	Q2	northeast	US.White	2
US	0	>=65	2020-04-20	non-female	White	FALSE	FALSE	FALSE	FALSE	yes/prior	BMI 25-29.9	FALSE	FALSE	Q4	Q2	northeast	US.White	1
US	1	>=65	2020-04-20	non-female	White	FALSE	FALSE	FALSE	FALSE	no	BMI 18.5-24.9	FALSE	FALSE	Q4	Q2	northeast	US.White	1
US	0	>=65	2020-04-20	female	White	FALSE	FALSE	FALSE	FALSE	yes/prior	BMI 18.5-24.9	FALSE	FALSE	Q4	Q2	northeast	US.White	1
US	0	>=65	2020-04-21	female	White	FALSE	FALSE	FALSE	FALSE	yes/prior	BMI 25-29.9	FALSE	FALSE	Q4	Q2	northeast	US.White	1
US	0	55-64	2020-04-23	female	White	FALSE	FALSE	FALSE	FALSE	no	BMI 18.5-24.9	TRUE	FALSE	Q4	Q2	northeast	US.White	1
US	0	55-64	2020-04-23	non-female	White	FALSE	FALSE	FALSE	FALSE	no	BMI 25-29.9	FALSE	FALSE	Q4	Q2	northeast	US.White	1
US	0	25-34	2020-04-23	female	White	FALSE	FALSE	FALSE	FALSE	no	BMI>=30	TRUE	FALSE	Q4	Q2	northeast	US.White	1
US	0	>=65	2020-04-24	female	US Asian	FALSE	FALSE	FALSE	FALSE	yes/prior	BMI>=30	FALSE	FALSE	Q4	Q2	northeast	US.Other	1
US	0	55-64	2020-04-26	female	White	FALSE	FALSE	FALSE	FALSE	yes/prior	BMI 18.5-24.9	FALSE	FALSE	Q4	Q2	northeast	US.White	1
US	1	>=65	2020-04-27	female	White	FALSE	FALSE	FALSE	FALSE	yes/prior	BMI 18.5-24.9	FALSE	FALSE	Q4	Q2	northeast	US.White	1
US	0	>=65	2020-04-29	female	Other	FALSE	FALSE	FALSE	FALSE	no	BMI 25-29.9	FALSE	FALSE	Q4	Q2	northeast	US.Other	1
US	0	>=65	2020-04-30	female	White	FALSE	FALSE	FALSE	FALSE	no	BMI 18.5-24.9	FALSE	FALSE	Q4	Q2	northeast	US.White	1
US	0	>=65	2020-04-30	female	White	FALSE	FALSE	FALSE	FALSE	yes/prior	BMI>=30	FALSE	FALSE	Q4	Q2	northeast	US.White	1
US	0	45-54	2020-04-30	non-female	White	FALSE	FALSE	FALSE	FALSE	no	BMI 25-29.9	FALSE	FALSE	Q4	Q2	northeast	US.White	1
US	0	>=65	2020-05-02	female	White	FALSE	FALSE	FALSE	FALSE	no	BMI 18.5-24.9	FALSE	FALSE	Q4	Q2	northeast	US.White	1
US	0	35-44	2020-05-03	non-female	White	FALSE	FALSE	FALSE	FALSE	yes/prior	BMI 25-29.9	FALSE	FALSE	Q4	Q2	northeast	US.White	1
US	0	55-64	2020-05-07	female	White	FALSE	FALSE	FALSE	FALSE	no	BMI 18.5-24.9	FALSE	TRUE	Q4	Q2	northeast	US.White	1
US	0	35-44	2020-05-11	female	White	FALSE	FALSE	FALSE	FALSE	no	BMI>=30	FALSE	FALSE	Q4	Q2	northeast	US.White	1
US	0	>=65	2020-05-12	female	White	FALSE	FALSE	FALSE	FALSE	no	BMI 18.5-24.9	FALSE	FALSE	Q4	Q2	northeast	US.White	1
US	0	>=65	2020-05-12	non-female	White	FALSE	FALSE	FALSE	FALSE	no	BMI 18.5-24.9	FALSE	FALSE	Q4	Q2	northeast	US.White	1
US	0	>=65	2020-05-12	female	White	FALSE	FALSE	FALSE	FALSE	yes/prior	BMI 18.5-24.9	FALSE	FALSE	Q4	Q2	northeast	US.White	1
US	0	45-54	2020-05-13	female	White	FALSE	FALSE	FALSE	FALSE	yes/prior	BMI 18.5-24.9	FALSE	FALSE	Q4	Q2	northeast	US.White	1
US	0	>=65	2020-05-20	female	White	FALSE	FALSE	FALSE	FALSE	no	BMI 18.5-24.9	FALSE	FALSE	Q4	Q2	northeast	US.White	1
US	0	>=65	2020-05-22	female	White	FALSE	FALSE	FALSE	FALSE	no	BMI 18.5-24.9	FALSE	FALSE	Q4	Q2	northeast	US.White	1
US	0	35-44	2020-05-22	non-female	White	FALSE	FALSE	FALSE	FALSE	yes/prior	BMI>=30	FALSE	FALSE	Q4	Q2	northeast	US.White	1
US	0	55-64	2020-05-31	female	White	FALSE	FALSE	FALSE	FALSE	no	BMI 18.5-24.9	FALSE	FALSE	Q4	Q2	northeast	US.White	1
US	0	>=65	2020-06-10	non-female	White	FALSE	FALSE	TRUE	TRUE	yes/prior	BMI>=30	FALSE	FALSE	Q4	Q2	northeast	US.White	1
US	0	55-64	2020-07-02	non-female	White	FALSE	FALSE	FALSE	FALSE	yes/prior	BMI 18.5-24.9	FALSE	FALSE	Q4	Q2	northeast	US.White	1
US	1	>=65	2020-07-02	female	White	FALSE	FALSE	FALSE	FALSE	no	BMI 18.5-24.9	FALSE	FALSE	Q4	Q2	northeast	US.White	1
US	1	>=65	2020-07-02	female	White	FALSE	FALSE	FALSE	FALSE	yes/prior	BMI 18.5-24.9	FALSE	FALSE	Q4	Q2	northeast	US.White	1
US	1	>=65	2020-07-04	non-female	White	FALSE	TRUE	FALSE	FALSE	yes/prior	BMI 25-29.9	FALSE	FALSE	Q4	Q2	northeast	US.White	1
US	0	25-34	2020-07-15	female	White	FALSE	FALSE	FALSE	FALSE	no	BMI>=30	FALSE	FALSE	Q4	Q2	northeast	US.White	1
US	0	>=65	2020-09-05	female	White	FALSE	FALSE	FALSE	FALSE	no	BMI 18.5-24.9	FALSE	FALSE	Q4	Q2	northeast	US.White	1
US	0	25-34	2020-09-16	female	White	FALSE	FALSE	FALSE	FALSE	no	BMI 25-29.9	FALSE	FALSE	Q4	Q2	northeast	US.White	1
US	0	<25	2020-11-08	non-female	White	FALSE	FALSE	FALSE	FALSE	no	BMI 18.5-24.9	TRUE	FALSE	Q4	Q2	northeast	US.White	1
US	0	55-64	2021-01-03	non-female	Hispanic	FALSE	FALSE	FALSE	FALSE	no	BMI 25-29.9	FALSE	FALSE	Q4	Q2	northeast	US.Other	1
US	0	>=65	2020-03-28	female	Black	FALSE	FALSE	FALSE	FALSE	no	BMI 25-29.9	FALSE	FALSE	Q3	Q2	northeast	US.Black	1
US	0	55-64	2020-04-02	non-female	White	FALSE	FALSE	FALSE	FALSE	yes/prior	BMI>=30	FALSE	FALSE	Q3	Q2	northeast	US.White	1
US	0	45-54	2020-04-02	non-female	White	FALSE	FALSE	FALSE	FALSE	no	BMI>=30	FALSE	FALSE	Q3	Q2	northeast	US.White	1
US	0	55-64	2020-04-02	female	White	FALSE	FALSE	FALSE	FALSE	no	BMI>=30	FALSE	FALSE	Q3	Q2	northeast	US.White	1
US	0	<25	2020-04-02	female	White	FALSE	FALSE	FALSE	FALSE	yes/prior	BMI 25-29.9	FALSE	FALSE	Q3	Q2	northeast	US.White	1
US	0	55-64	2020-04-05	female	White	FALSE	FALSE	FALSE	FALSE	no	BMI 18.5-24.9	FALSE	FALSE	Q3	Q2	northeast	US.White	1
US	1	55-64	2020-04-05	female	White	FALSE	FALSE	FALSE	FALSE	yes/prior	BMI 18.5-24.9	FALSE	FALSE	Q3	Q2	northeast	US.White	1
US	0	>=65	2020-04-07	female	White	FALSE	FALSE	FALSE	FALSE	no	BMI 18.5-24.9	FALSE	FALSE	Q3	Q2	northeast	US.White	2
US	0	>=65	2020-04-09	female	White	FALSE	FALSE	FALSE	FALSE	no	BMI 18.5-24.9	FALSE	FALSE	Q3	Q2	northeast	US.White	2
US	0	>=65	2020-04-11	female	White	FALSE	FALSE	FALSE	TRUE	yes/prior	BMI 18.5-24.9	TRUE	FALSE	Q3	Q2	northeast	US.White	1
US	1	>=65	2020-04-13	female	White	FALSE	FALSE	FALSE	FALSE	no	BMI 18.5-24.9	FALSE	FALSE	Q3	Q2	northeast	US.White	2
US	0	55-64	2020-04-13	non-female	White	FALSE	FALSE	FALSE	FALSE	no	BMI 18.5-24.9	FALSE	FALSE	Q3	Q2	northeast	US.White	1
US	0	>=65	2020-04-16	non-female	White	FALSE	FALSE	FALSE	FALSE	no	BMI <18.5	FALSE	FALSE	Q3	Q2	northeast	US.White	2
US	0	35-44	2020-04-16	female	White	FALSE	FALSE	FALSE	FALSE	no	BMI 18.5-24.9	FALSE	FALSE	Q3	Q2	northeast	US.White	2
US	0	55-64	2020-04-16	female	White	FALSE	FALSE	FALSE	FALSE	no	BMI 18.5-24.9	FALSE	FALSE	Q3	Q2	northeast	US.White	1
US	0	<25	2020-04-19	female	US Asian	FALSE	FALSE	FALSE	FALSE	no	BMI <18.5	FALSE	FALSE	Q3	Q2	northeast	US.Other	1
US	0	>=65	2020-04-19	female	White	FALSE	FALSE	FALSE	FALSE	no	BMI 18.5-24.9	FALSE	FALSE	Q3	Q2	northeast	US.White	5
US	0	>=65	2020-04-19	non-female	White	FALSE	FALSE	FALSE	FALSE	no	BMI 25-29.9	FALSE	FALSE	Q3	Q2	northeast	US.White	3
US	0	>=65	2020-04-19	non-female	White	FALSE	FALSE	FALSE	FALSE	no	BMI 18.5-24.9	TRUE	FALSE	Q3	Q2	northeast	US.White	1
US	0	45-54	2020-04-19	female	White	FALSE	FALSE	FALSE	FALSE	no	BMI>=30	FALSE	FALSE	Q3	Q2	northeast	US.White	1
US	1	>=65	2020-04-19	female	White	FALSE	FALSE	FALSE	FALSE	no	BMI>=30	FALSE	FALSE	Q3	Q2	northeast	US.White	1
US	0	45-54	2020-04-21	female	White	FALSE	FALSE	FALSE	FALSE	yes/prior	BMI>=30	FALSE	FALSE	Q3	Q2	northeast	US.White	2
US	1	55-64	2020-04-21	female	White	FALSE	FALSE	FALSE	FALSE	yes/prior	BMI 18.5-24.9	FALSE	FALSE	Q3	Q2	northeast	US.White	1
US	1	55-64	2020-04-22	female	White	FALSE	FALSE	FALSE	FALSE	no	BMI 25-29.9	FALSE	FALSE	Q3	Q2	northeast	US.White	1
US	0	>=65	2020-04-22	female	White	FALSE	FALSE	FALSE	FALSE	yes/prior	BMI 18.5-24.9	FALSE	FALSE	Q3	Q2	northeast	US.White	1
US	0	55-64	2020-04-22	non-female	US Asian	FALSE	FALSE	FALSE	FALSE	no	BMI 18.5-24.9	FALSE	FALSE	Q3	Q2	northeast	US.Other	1
US	0	45-54	2020-04-22	female	White	FALSE	FALSE	FALSE	FALSE	no	BMI 18.5-24.9	FALSE	FALSE	Q3	Q2	northeast	US.White	1
US	0	>=65	2020-04-22	female	White	FALSE	FALSE	TRUE	FALSE	yes/prior	BMI>=30	FALSE	FALSE	Q3	Q2	northeast	US.White	1
US	0	>=65	2020-04-22	non-female	White	FALSE	FALSE	FALSE	FALSE	no	BMI 25-29.9	FALSE	FALSE	Q3	Q2	northeast	US.White	1
US	0	55-64	2020-04-23	female	White	FALSE	FALSE	FALSE	TRUE	no	BMI 18.5-24.9	FALSE	FALSE	Q3	Q2	northeast	US.White	1
US	0	55-64	2020-04-23	non-female	White	FALSE	FALSE	FALSE	FALSE	no	BMI 25-29.9	FALSE	FALSE	Q3	Q2	northeast	US.White	2
US	1	35-44	2020-04-23	female	White	FALSE	FALSE	FALSE	FALSE	yes/prior	BMI 18.5-24.9	TRUE	TRUE	Q3	Q2	northeast	US.White	1
US	0	>=65	2020-04-24	non-female	White	FALSE	FALSE	FALSE	TRUE	yes/prior	BMI 18.5-24.9	FALSE	FALSE	Q3	Q2	northeast	US.White	1
US	0	55-64	2020-04-25	female	White	FALSE	FALSE	FALSE	FALSE	no	BMI 18.5-24.9	FALSE	FALSE	Q3	Q2	northeast	US.White	2
US	1	45-54	2020-04-26	female	White	FALSE	FALSE	FALSE	FALSE	no	BMI>=30	FALSE	FALSE	Q3	Q2	northeast	US.White	1
US	0	>=65	2020-04-27	female	White	FALSE	FALSE	FALSE	FALSE	yes/prior	BMI 25-29.9	FALSE	FALSE	Q3	Q2	northeast	US.White	1
US	0	55-64	2020-04-27	female	White	TRUE	FALSE	FALSE	FALSE	no	BMI 25-29.9	FALSE	FALSE	Q3	Q2	northeast	US.White	1
US	0	<25	2020-04-28	non-female	White	FALSE	TRUE	FALSE	FALSE	no	BMI 25-29.9	FALSE	FALSE	Q3	Q2	northeast	US.White	1
US	0	55-64	2020-04-28	female	White	FALSE	FALSE	FALSE	FALSE	yes/prior	BMI 25-29.9	FALSE	FALSE	Q3	Q2	northeast	US.White	1
US	1	45-54	2020-04-29	female	White	FALSE	FALSE	FALSE	FALSE	no	BMI>=30	FALSE	FALSE	Q3	Q2	northeast	US.White	1
US	0	<25	2020-04-29	non-female	White	FALSE	FALSE	FALSE	TRUE	no	BMI 18.5-24.9	FALSE	FALSE	Q3	Q2	northeast	US.White	1
US	0	>=65	2020-05-07	female	White	FALSE	FALSE	FALSE	FALSE	no	BMI 25-29.9	FALSE	FALSE	Q3	Q2	northeast	US.White	1
US	0	45-54	2020-05-08	female	White	FALSE	FALSE	FALSE	FALSE	no	BMI>=30	FALSE	FALSE	Q3	Q2	northeast	US.White	1
US	0	>=65	2020-05-18	female	White	FALSE	FALSE	FALSE	FALSE	yes/prior	BMI 18.5-24.9	FALSE	FALSE	Q3	Q2	northeast	US.White	1
US	0	35-44	2020-05-22	female	White	FALSE	FALSE	FALSE	FALSE	no	BMI 25-29.9	FALSE	FALSE	Q3	Q2	northeast	US.White	1
US	0	>=65	2020-05-23	female	White	FALSE	FALSE	FALSE	FALSE	yes/prior	BMI <18.5	FALSE	FALSE	Q3	Q2	northeast	US.White	1
US	0	35-44	2020-05-29	female	White	FALSE	FALSE	FALSE	FALSE	no	BMI 18.5-24.9	FALSE	FALSE	Q3	Q2	northeast	US.White	1
US	0	<25	2020-06-18	non-female	White	FALSE	FALSE	FALSE	FALSE	no	BMI 25-29.9	FALSE	FALSE	Q3	Q2	northeast	US.White	1
US	1	>=65	2020-06-25	non-female	White	FALSE	FALSE	FALSE	FALSE	no	BMI 18.5-24.9	FALSE	TRUE	Q3	Q2	northeast	US.White	1
US	0	55-64	2020-07-02	female	White	FALSE	FALSE	FALSE	FALSE	no	BMI>=30	FALSE	FALSE	Q3	Q2	northeast	US.White	1
US	1	>=65	2020-07-03	non-female	White	FALSE	TRUE	TRUE	FALSE	yes/prior	BMI 25-29.9	FALSE	FALSE	Q3	Q2	northeast	US.White	1
US	0	55-64	2020-07-17	female	White	FALSE	FALSE	FALSE	FALSE	yes/prior	BMI>=30	FALSE	FALSE	Q3	Q2	northeast	US.White	1
US	0	55-64	2020-07-19	female	White	FALSE	FALSE	FALSE	FALSE	no	BMI>=30	FALSE	FALSE	Q3	Q2	northeast	US.White	1
US	0	25-34	2020-09-19	non-female	White	FALSE	FALSE	FALSE	FALSE	no	BMI 25-29.9	FALSE	FALSE	Q3	Q2	northeast	US.White	1
US	0	25-34	2020-11-29	female	White	FALSE	FALSE	FALSE	FALSE	no	BMI 18.5-24.9	FALSE	FALSE	Q3	Q2	northeast	US.White	1
US	0	25-34	2021-01-18	female	White	FALSE	FALSE	FALSE	FALSE	no	BMI 25-29.9	FALSE	FALSE	Q3	Q2	northeast	US.White	1
US	0	25-34	2020-09-16	non-female	White	FALSE	FALSE	FALSE	FALSE	yes/prior	BMI 18.5-24.9	FALSE	FALSE	Q1	Q2	northeast	US.White	1
US	0	<25	2020-09-23	female	White	FALSE	FALSE	FALSE	FALSE	no	BMI 18.5-24.9	TRUE	FALSE	Q1	Q2	northeast	US.White	1
US	0	45-54	2020-12-30	female	White	FALSE	FALSE	FALSE	FALSE	no	BMI>=30	FALSE	FALSE	Q1	Q2	northeast	US.White	1
US	0	>=65	2020-04-15	female	White	FALSE	FALSE	FALSE	FALSE	no	BMI 18.5-24.9	FALSE	FALSE	Q4	Q3	northeast	US.White	2
US	0	35-44	2021-02-11	female	White	FALSE	FALSE	FALSE	FALSE	no	BMI <18.5	FALSE	FALSE	Q4	Q3	northeast	US.White	1
US	1	>=65	2020-04-17	non-female	White	FALSE	FALSE	FALSE	FALSE	no	BMI 25-29.9	FALSE	FALSE	Q2	Q3	northeast	US.White	2
US	1	55-64	2020-12-20	female	White	FALSE	TRUE	FALSE	FALSE	no	BMI 18.5-24.9	FALSE	TRUE	Q2	Q3	northeast	US.White	1
US	0	55-64	2020-04-10	non-female	White	TRUE	TRUE	FALSE	FALSE	yes/prior	BMI>=30	FALSE	FALSE	Q2	Q2	northeast	US.White	1
US	0	55-64	2020-04-10	female	White	FALSE	FALSE	FALSE	FALSE	yes/prior	BMI 25-29.9	FALSE	FALSE	Q2	Q2	northeast	US.White	1
US	1	>=65	2020-04-17	non-female	White	FALSE	TRUE	FALSE	FALSE	yes/prior	BMI 18.5-24.9	FALSE	FALSE	Q2	Q2	northeast	US.White	1
US	0	>=65	2020-04-23	female	White	FALSE	FALSE	FALSE	FALSE	yes/prior	BMI 18.5-24.9	FALSE	FALSE	Q2	Q2	northeast	US.White	1
US	1	25-34	2020-04-24	female	White	FALSE	FALSE	FALSE	FALSE	no	BMI 18.5-24.9	FALSE	FALSE	Q2	Q2	northeast	US.White	1
US	1	35-44	2020-04-26	female	White	FALSE	FALSE	FALSE	FALSE	no	BMI 18.5-24.9	FALSE	FALSE	Q2	Q2	northeast	US.White	1
US	0	>=65	2020-04-26	non-female	White	FALSE	FALSE	FALSE	FALSE	yes/prior	BMI 18.5-24.9	FALSE	FALSE	Q2	Q2	northeast	US.White	1
US	0	55-64	2020-04-26	non-female	White	FALSE	FALSE	FALSE	FALSE	no	BMI 25-29.9	FALSE	FALSE	Q2	Q2	northeast	US.White	1
US	0	45-54	2020-05-26	non-female	Black	FALSE	FALSE	FALSE	FALSE	no	BMI>=30	FALSE	FALSE	Q2	Q2	northeast	US.Black	1
US	0	<25	2020-09-18	female	White	FALSE	FALSE	FALSE	FALSE	no	BMI 18.5-24.9	FALSE	FALSE	Q2	Q2	northeast	US.White	2
US	0	>=65	2020-11-11	female	White	FALSE	FALSE	FALSE	FALSE	yes/prior	BMI 25-29.9	FALSE	FALSE	Q2	Q2	northeast	US.White	1
US	0	55-64	2021-01-20	female	White	FALSE	FALSE	FALSE	FALSE	no	BMI 18.5-24.9	FALSE	FALSE	Q2	Q2	northeast	US.White	1
US	0	>=65	2020-05-15	female	White	FALSE	FALSE	FALSE	FALSE	no	BMI 18.5-24.9	FALSE	FALSE	Q2	Q3	northeast	US.White	1
US	0	>=65	2020-07-19	non-female	White	FALSE	FALSE	FALSE	TRUE	yes/prior	BMI 25-29.9	FALSE	FALSE	Q2	Q3	northeast	US.White	1
US	0	55-64	2020-07-02	female	White	FALSE	FALSE	FALSE	FALSE	no	BMI>=30	FALSE	FALSE	Q1	Q2	northeast	US.White	1
US	0	55-64	2020-04-03	female	White	FALSE	FALSE	FALSE	FALSE	no	BMI 18.5-24.9	FALSE	FALSE	Q1	Q1	northeast	US.White	3
US	0	35-44	2020-09-18	non-female	White	FALSE	FALSE	FALSE	FALSE	no	BMI>=30	FALSE	FALSE	Q1	Q1	northeast	US.White	1
US	0	>=65	2020-04-19	non-female	White	FALSE	TRUE	FALSE	FALSE	no	BMI 18.5-24.9	FALSE	FALSE	Q1	Q2	northeast	US.White	1
US	0	45-54	2020-04-22	female	White	FALSE	FALSE	FALSE	FALSE	no	BMI 18.5-24.9	FALSE	FALSE	Q4	Q3	northeast	US.White	1
US	0	55-64	2020-04-20	non-female	White	FALSE	FALSE	FALSE	TRUE	no	BMI>=30	FALSE	FALSE	Q2	Q2	northeast	US.White	1
US	0	25-34	2020-04-22	non-female	White	FALSE	FALSE	FALSE	FALSE	no	BMI 25-29.9	FALSE	FALSE	Q2	Q2	northeast	US.White	1
US	0	45-54	2020-05-02	female	White	FALSE	FALSE	FALSE	FALSE	no	BMI>=30	FALSE	FALSE	Q2	Q2	northeast	US.White	1
US	0	>=65	2020-05-03	female	White	FALSE	FALSE	FALSE	FALSE	no	BMI 18.5-24.9	FALSE	FALSE	Q2	Q2	northeast	US.White	2
US	1	>=65	2020-05-04	female	White	FALSE	FALSE	TRUE	TRUE	yes/prior	BMI 18.5-24.9	FALSE	FALSE	Q2	Q2	northeast	US.White	1
US	0	25-34	2020-05-26	female	White	FALSE	FALSE	FALSE	FALSE	yes/prior	BMI 18.5-24.9	FALSE	FALSE	Q2	Q2	northeast	US.White	1
US	0	25-34	2020-07-06	female	White	FALSE	FALSE	FALSE	FALSE	no	BMI 25-29.9	FALSE	FALSE	Q2	Q2	northeast	US.White	1
US	0	25-34	2020-07-23	non-female	White	FALSE	FALSE	FALSE	FALSE	no	BMI>=30	FALSE	FALSE	Q2	Q2	northeast	US.White	1
US	0	25-34	2020-08-06	non-female	White	FALSE	FALSE	FALSE	FALSE	yes/prior	BMI 25-29.9	FALSE	FALSE	Q2	Q2	northeast	US.White	1
US	0	25-34	2020-12-06	non-female	White	FALSE	FALSE	FALSE	FALSE	no	BMI>=30	FALSE	FALSE	Q2	Q2	northeast	US.White	1
US	0	55-64	2021-01-27	female	White	FALSE	FALSE	FALSE	FALSE	no	BMI 25-29.9	FALSE	FALSE	NA	NA	northeast	US.White	1
US	0	>=65	2020-04-09	female	White	FALSE	FALSE	FALSE	FALSE	yes/prior	BMI>=30	FALSE	FALSE	Q2	Q1	northeast	US.White	1
US	0	>=65	2020-04-18	non-female	White	FALSE	FALSE	FALSE	FALSE	yes/prior	BMI 25-29.9	FALSE	FALSE	Q2	Q1	northeast	US.White	2
US	0	>=65	2020-05-18	female	White	FALSE	FALSE	FALSE	FALSE	no	BMI 18.5-24.9	FALSE	FALSE	Q2	Q1	northeast	US.White	1
US	0	>=65	2020-07-11	non-female	White	FALSE	TRUE	FALSE	FALSE	no	BMI 18.5-24.9	FALSE	FALSE	Q2	Q1	northeast	US.White	1
US	0	55-64	2020-07-14	female	White	FALSE	FALSE	FALSE	FALSE	no	BMI 18.5-24.9	FALSE	FALSE	Q2	Q1	northeast	US.White	1
US	0	>=65	2020-12-30	female	White	FALSE	FALSE	FALSE	FALSE	yes/prior	BMI 25-29.9	FALSE	FALSE	Q2	Q1	northeast	US.White	1
US	0	35-44	2021-01-08	female	White	FALSE	FALSE	FALSE	FALSE	no	BMI 25-29.9	FALSE	FALSE	Q2	Q1	northeast	US.White	1
US	0	55-64	2020-03-31	female	White	FALSE	FALSE	FALSE	FALSE	yes/prior	BMI 25-29.9	FALSE	FALSE	Q2	Q3	northeast	US.White	2
US	0	<25	2020-03-31	female	Hispanic	FALSE	FALSE	FALSE	FALSE	no	BMI 25-29.9	FALSE	FALSE	Q2	Q3	northeast	US.Other	1
US	1	>=65	2020-08-15	non-female	White	FALSE	FALSE	FALSE	FALSE	no	BMI 18.5-24.9	FALSE	FALSE	Q4	Q3	northeast	US.White	1
US	0	55-64	2020-04-08	female	White	FALSE	FALSE	FALSE	FALSE	no	BMI 25-29.9	FALSE	FALSE	Q3	Q4	northeast	US.White	2
US	0	>=65	2020-04-10	female	White	FALSE	FALSE	FALSE	FALSE	no	BMI 18.5-24.9	FALSE	FALSE	Q3	Q4	northeast	US.White	3
US	0	55-64	2020-04-15	non-female	White	FALSE	FALSE	FALSE	FALSE	yes/prior	BMI>=30	FALSE	FALSE	Q3	Q4	northeast	US.White	1
US	1	>=65	2020-04-16	female	White	FALSE	TRUE	FALSE	FALSE	yes/prior	BMI 18.5-24.9	FALSE	FALSE	Q3	Q4	northeast	US.White	1
US	0	>=65	2020-04-17	female	White	FALSE	FALSE	FALSE	FALSE	no	BMI 18.5-24.9	FALSE	FALSE	Q3	Q4	northeast	US.White	2
US	0	>=65	2020-04-19	non-female	White	FALSE	TRUE	FALSE	FALSE	yes/prior	BMI>=30	FALSE	FALSE	Q3	Q4	northeast	US.White	2
US	0	>=65	2020-04-21	non-female	White	FALSE	FALSE	FALSE	FALSE	no	BMI 18.5-24.9	FALSE	FALSE	Q3	Q4	northeast	US.White	1
US	1	>=65	2020-04-25	female	White	FALSE	FALSE	TRUE	FALSE	no	BMI 18.5-24.9	FALSE	FALSE	Q3	Q4	northeast	US.White	1
US	0	>=65	2020-04-26	non-female	White	TRUE	FALSE	FALSE	FALSE	yes/prior	BMI 25-29.9	FALSE	FALSE	Q3	Q4	northeast	US.White	1
US	1	>=65	2020-05-06	non-female	White	FALSE	FALSE	FALSE	FALSE	yes/prior	BMI 25-29.9	FALSE	FALSE	Q3	Q4	northeast	US.White	1
US	0	>=65	2020-05-06	female	White	FALSE	FALSE	FALSE	FALSE	yes/prior	BMI 18.5-24.9	FALSE	FALSE	Q3	Q4	northeast	US.White	1
US	1	>=65	2020-05-09	non-female	White	FALSE	FALSE	FALSE	FALSE	no	BMI 25-29.9	FALSE	FALSE	Q3	Q4	northeast	US.White	1
US	0	55-64	2020-07-13	non-female	White	FALSE	FALSE	FALSE	FALSE	yes/prior	BMI>=30	FALSE	FALSE	Q3	Q4	northeast	US.White	1
US	0	55-64	2020-04-10	female	White	FALSE	FALSE	FALSE	FALSE	no	BMI 18.5-24.9	FALSE	FALSE	Q2	Q3	northeast	US.White	2
US	1	45-54	2020-04-15	female	White	FALSE	FALSE	FALSE	FALSE	no	BMI 18.5-24.9	FALSE	TRUE	Q2	Q3	northeast	US.White	1
US	0	45-54	2020-04-19	non-female	White	FALSE	FALSE	FALSE	FALSE	no	BMI 25-29.9	FALSE	FALSE	Q2	Q3	northeast	US.White	2
US	0	55-64	2020-05-02	female	White	FALSE	FALSE	FALSE	FALSE	no	BMI 25-29.9	FALSE	FALSE	Q2	Q3	northeast	US.White	1
US	0	>=65	2020-05-29	female	White	FALSE	FALSE	FALSE	FALSE	yes/prior	BMI 18.5-24.9	FALSE	FALSE	Q2	Q3	northeast	US.White	1
US	0	55-64	2020-07-02	female	White	FALSE	FALSE	FALSE	FALSE	yes/prior	BMI>=30	FALSE	FALSE	Q2	Q3	northeast	US.White	1
US	0	45-54	2020-05-03	female	White	FALSE	FALSE	FALSE	FALSE	no	BMI>=30	FALSE	FALSE	Q2	Q3	northeast	US.White	1
US	0	55-64	2020-09-20	non-female	White	FALSE	FALSE	FALSE	FALSE	no	BMI 18.5-24.9	FALSE	FALSE	Q2	Q3	northeast	US.White	1
US	0	25-34	2020-04-06	female	White	FALSE	FALSE	FALSE	FALSE	no	BMI>=30	FALSE	FALSE	Q1	Q1	northeast	US.White	1
US	0	>=65	2020-04-08	non-female	White	FALSE	FALSE	FALSE	FALSE	yes/prior	BMI 18.5-24.9	FALSE	FALSE	Q1	Q1	northeast	US.White	1
US	0	55-64	2020-11-24	female	White	FALSE	FALSE	FALSE	FALSE	yes/prior	BMI>=30	FALSE	FALSE	Q1	Q1	northeast	US.White	1
US	0	>=65	2020-04-22	female	White	FALSE	FALSE	FALSE	FALSE	no	BMI <18.5	FALSE	FALSE	Q1	Q1	northeast	US.White	1
US	0	25-34	2020-04-30	female	White	FALSE	FALSE	FALSE	FALSE	no	BMI 18.5-24.9	FALSE	TRUE	Q1	Q1	northeast	US.White	1
US	0	35-44	2020-07-04	non-female	Hispanic	FALSE	FALSE	FALSE	FALSE	no	BMI>=30	FALSE	TRUE	Q1	Q1	northeast	US.Other	1
US	0	55-64	2020-03-31	non-female	White	FALSE	FALSE	FALSE	FALSE	no	BMI 25-29.9	FALSE	FALSE	Q4	Q4	northeast	US.White	5
US	0	>=65	2020-04-07	non-female	White	FALSE	FALSE	FALSE	FALSE	no	BMI 25-29.9	TRUE	FALSE	Q4	Q4	northeast	US.White	1
US	0	45-54	2020-04-12	non-female	White	TRUE	FALSE	FALSE	FALSE	no	BMI 18.5-24.9	FALSE	FALSE	Q4	Q4	northeast	US.White	1
US	0	45-54	2020-04-12	female	White	FALSE	FALSE	FALSE	FALSE	no	BMI 25-29.9	FALSE	FALSE	Q4	Q4	northeast	US.White	2
US	0	45-54	2020-04-18	non-female	White	FALSE	FALSE	FALSE	FALSE	no	BMI>=30	FALSE	FALSE	Q4	Q4	northeast	US.White	1
US	0	55-64	2020-04-19	non-female	White	FALSE	FALSE	FALSE	FALSE	no	BMI>=30	FALSE	FALSE	Q4	Q4	northeast	US.White	2
US	0	>=65	2020-04-21	female	White	TRUE	FALSE	FALSE	FALSE	yes/prior	BMI>=30	FALSE	FALSE	Q4	Q4	northeast	US.White	1
US	0	55-64	2020-04-21	non-female	White	FALSE	FALSE	FALSE	FALSE	no	BMI 25-29.9	FALSE	FALSE	Q4	Q4	northeast	US.White	3
US	0	>=65	2020-04-24	female	White	FALSE	FALSE	FALSE	FALSE	yes/prior	BMI>=30	FALSE	FALSE	Q4	Q4	northeast	US.White	1
US	0	>=65	2020-05-18	female	White	TRUE	FALSE	FALSE	FALSE	no	BMI>=30	FALSE	FALSE	Q4	Q4	northeast	US.White	1
US	0	35-44	2020-05-26	female	White	FALSE	FALSE	FALSE	FALSE	no	BMI>=30	FALSE	FALSE	Q4	Q4	northeast	US.White	1
US	0	>=65	2020-06-09	female	White	FALSE	FALSE	FALSE	FALSE	no	BMI 25-29.9	FALSE	FALSE	Q4	Q4	northeast	US.White	1
US	1	>=65	2020-06-09	non-female	White	FALSE	FALSE	FALSE	FALSE	yes/prior	BMI 18.5-24.9	FALSE	FALSE	Q4	Q4	northeast	US.White	1
US	0	55-64	2020-06-15	female	White	FALSE	FALSE	FALSE	FALSE	no	BMI 25-29.9	FALSE	FALSE	Q4	Q4	northeast	US.White	1
US	0	55-64	2020-06-22	non-female	White	FALSE	FALSE	FALSE	FALSE	no	BMI 18.5-24.9	FALSE	FALSE	Q4	Q4	northeast	US.White	1
US	0	45-54	2020-07-02	female	White	FALSE	FALSE	FALSE	FALSE	no	BMI 18.5-24.9	FALSE	FALSE	Q4	Q4	northeast	US.White	2
US	0	>=65	2020-07-03	female	White	FALSE	FALSE	FALSE	FALSE	no	BMI 18.5-24.9	FALSE	FALSE	Q4	Q4	northeast	US.White	2
US	1	>=65	2020-10-12	female	White	FALSE	FALSE	FALSE	FALSE	yes/prior	BMI>=30	FALSE	FALSE	Q4	Q4	northeast	US.White	1
US	0	25-34	2020-05-05	female	White	FALSE	FALSE	FALSE	FALSE	no	BMI>=30	FALSE	FALSE	Q1	Q1	northeast	US.White	1
US	0	>=65	2020-06-24	non-female	White	FALSE	TRUE	FALSE	FALSE	no	BMI 25-29.9	FALSE	FALSE	Q1	Q1	northeast	US.White	1
US	0	>=65	2020-10-27	female	White	FALSE	FALSE	FALSE	FALSE	yes/prior	BMI 18.5-24.9	FALSE	FALSE	Q1	Q1	northeast	US.White	1
US	0	35-44	2020-04-05	non-female	White	FALSE	FALSE	FALSE	FALSE	no	BMI 18.5-24.9	FALSE	FALSE	Q1	Q1	northeast	US.White	1
US	0	45-54	2020-04-05	female	White	FALSE	FALSE	FALSE	FALSE	no	BMI 18.5-24.9	FALSE	FALSE	Q1	Q1	northeast	US.White	1
US	0	>=65	2020-04-05	female	White	FALSE	FALSE	FALSE	FALSE	no	BMI 18.5-24.9	FALSE	FALSE	Q1	Q1	northeast	US.White	4
US	0	>=65	2020-04-06	female	White	FALSE	FALSE	FALSE	FALSE	no	BMI 18.5-24.9	FALSE	FALSE	Q1	Q1	northeast	US.White	2
US	0	55-64	2020-05-07	female	White	FALSE	TRUE	FALSE	FALSE	yes/prior	BMI 18.5-24.9	FALSE	FALSE	Q1	Q1	northeast	US.White	1
US	1	>=65	2020-05-21	non-female	White	FALSE	FALSE	TRUE	FALSE	yes/prior	BMI 25-29.9	FALSE	FALSE	Q1	Q1	northeast	US.White	1
US	0	>=65	2020-06-22	female	White	FALSE	FALSE	FALSE	FALSE	yes/prior	BMI <18.5	FALSE	FALSE	Q1	Q1	northeast	US.White	1
US	0	>=65	2020-07-23	female	White	FALSE	FALSE	FALSE	FALSE	no	BMI 18.5-24.9	FALSE	FALSE	Q1	Q1	northeast	US.White	1
US	0	55-64	2020-12-21	female	Hispanic	FALSE	FALSE	FALSE	FALSE	yes/prior	BMI>=30	TRUE	FALSE	Q1	Q1	northeast	US.Other	1
US	1	55-64	2020-04-15	female	Black	FALSE	TRUE	FALSE	FALSE	no	BMI>=30	FALSE	FALSE	Q1	Q1	northeast	US.Black	1
US	0	>=65	2020-04-18	female	White	FALSE	FALSE	FALSE	FALSE	no	BMI>=30	FALSE	FALSE	Q1	Q1	northeast	US.White	2
US	0	<25	2020-09-17	non-female	White	FALSE	FALSE	FALSE	FALSE	no	BMI 18.5-24.9	TRUE	FALSE	Q1	Q1	northeast	US.White	1
US	0	35-44	2020-03-29	female	White	FALSE	FALSE	FALSE	FALSE	no	BMI 25-29.9	FALSE	FALSE	Q2	Q2	northeast	US.White	1
US	0	>=65	2020-04-03	female	White	FALSE	FALSE	FALSE	FALSE	yes/prior	BMI 18.5-24.9	FALSE	FALSE	Q2	Q2	northeast	US.White	2
US	1	55-64	2020-04-05	non-female	White	TRUE	FALSE	FALSE	FALSE	no	BMI>=30	FALSE	FALSE	Q2	Q2	northeast	US.White	1
US	0	>=65	2020-04-07	non-female	White	TRUE	TRUE	FALSE	FALSE	yes/prior	BMI 18.5-24.9	FALSE	FALSE	Q2	Q2	northeast	US.White	1
US	1	>=65	2020-04-07	female	White	TRUE	FALSE	TRUE	FALSE	no	BMI 25-29.9	FALSE	FALSE	Q1	Q1	northeast	US.White	1
US	0	>=65	2020-04-07	non-female	White	FALSE	FALSE	FALSE	FALSE	yes/prior	BMI>=30	FALSE	FALSE	Q1	Q1	northeast	US.White	2
US	0	>=65	2020-04-14	non-female	US Asian	FALSE	FALSE	FALSE	FALSE	yes/prior	BMI 25-29.9	FALSE	FALSE	Q1	Q2	northeast	US.Other	1
US	0	>=65	2020-04-14	female	White	TRUE	TRUE	FALSE	FALSE	no	BMI>=30	FALSE	FALSE	Q1	Q2	northeast	US.White	1
US	1	35-44	2020-05-18	non-female	US Asian	FALSE	FALSE	FALSE	FALSE	no	BMI 25-29.9	TRUE	TRUE	Q1	Q2	northeast	US.Other	1
US	0	35-44	2020-11-04	female	Hispanic	FALSE	FALSE	FALSE	FALSE	no	BMI>=30	FALSE	FALSE	Q1	Q2	northeast	US.Other	1
US	1	55-64	2020-04-03	female	White	FALSE	FALSE	FALSE	FALSE	yes/prior	BMI>=30	FALSE	TRUE	Q1	Q1	northeast	US.White	1
US	0	>=65	2020-04-03	female	White	FALSE	FALSE	FALSE	FALSE	no	BMI 18.5-24.9	FALSE	FALSE	Q1	Q1	northeast	US.White	5
US	1	>=65	2020-04-15	female	White	FALSE	FALSE	FALSE	FALSE	yes/prior	BMI 25-29.9	FALSE	TRUE	Q1	Q1	northeast	US.White	1
US	0	>=65	2020-05-03	female	White	FALSE	FALSE	FALSE	FALSE	yes/prior	BMI>=30	FALSE	FALSE	Q1	Q1	northeast	US.White	1
US	0	>=65	2020-05-25	female	White	FALSE	FALSE	FALSE	FALSE	yes/prior	BMI 18.5-24.9	FALSE	FALSE	Q1	Q1	northeast	US.White	1
US	0	>=65	2020-05-25	female	White	FALSE	FALSE	FALSE	FALSE	no	BMI 18.5-24.9	FALSE	FALSE	Q1	Q1	northeast	US.White	1
US	0	>=65	2020-05-25	non-female	White	FALSE	FALSE	FALSE	FALSE	yes/prior	BMI 25-29.9	FALSE	FALSE	Q1	Q1	northeast	US.White	1
US	0	55-64	2020-05-27	female	White	FALSE	FALSE	FALSE	FALSE	no	BMI 25-29.9	FALSE	FALSE	Q1	Q1	northeast	US.White	1
US	0	55-64	2020-06-01	female	White	FALSE	FALSE	FALSE	FALSE	yes/prior	BMI>=30	FALSE	FALSE	Q1	Q1	northeast	US.White	1
US	0	>=65	2020-06-06	female	White	FALSE	TRUE	TRUE	FALSE	no	BMI>=30	FALSE	FALSE	Q1	Q1	northeast	US.White	1
US	0	35-44	2020-07-30	female	White	FALSE	FALSE	FALSE	FALSE	no	BMI 25-29.9	FALSE	FALSE	Q1	Q1	northeast	US.White	1
US	0	>=65	2020-08-07	female	White	FALSE	FALSE	FALSE	FALSE	yes/prior	BMI 25-29.9	FALSE	FALSE	Q1	Q1	northeast	US.White	1
US	0	>=65	2020-09-19	female	White	FALSE	FALSE	FALSE	FALSE	no	BMI>=30	FALSE	FALSE	Q1	Q1	northeast	US.White	1
US	1	>=65	2020-09-21	non-female	White	FALSE	FALSE	FALSE	FALSE	yes/prior	BMI 25-29.9	FALSE	FALSE	Q1	Q1	northeast	US.White	1
US	1	>=65	2020-09-22	female	White	FALSE	FALSE	FALSE	FALSE	yes/prior	BMI 18.5-24.9	FALSE	FALSE	Q1	Q1	northeast	US.White	1
US	0	>=65	2020-09-24	female	White	FALSE	TRUE	FALSE	FALSE	no	BMI>=30	FALSE	FALSE	Q1	Q1	northeast	US.White	1
US	0	55-64	2020-10-10	female	White	FALSE	FALSE	FALSE	FALSE	yes/prior	BMI 25-29.9	FALSE	FALSE	Q1	Q1	northeast	US.White	1
US	0	25-34	2020-12-14	female	White	FALSE	FALSE	FALSE	FALSE	no	BMI>=30	FALSE	FALSE	Q1	Q1	northeast	US.White	1
US	0	>=65	2020-12-21	non-female	White	FALSE	TRUE	FALSE	FALSE	yes/prior	BMI>=30	FALSE	FALSE	Q1	Q1	northeast	US.White	1
US	0	>=65	2020-12-30	female	White	FALSE	FALSE	FALSE	FALSE	no	BMI 25-29.9	FALSE	FALSE	Q1	Q1	northeast	US.White	1
US	0	55-64	2020-06-30	female	White	FALSE	TRUE	FALSE	FALSE	yes/prior	BMI>=30	FALSE	FALSE	Q1	Q1	northeast	US.White	1
US	0	55-64	2020-11-03	non-female	White	FALSE	FALSE	FALSE	FALSE	no	BMI 25-29.9	FALSE	FALSE	Q1	Q1	northeast	US.White	2
US	0	55-64	2020-04-14	female	White	TRUE	FALSE	FALSE	TRUE	yes/prior	BMI>=30	FALSE	FALSE	Q2	Q3	northeast	US.White	1
US	0	>=65	2020-04-27	non-female	White	FALSE	FALSE	FALSE	FALSE	yes/prior	BMI 25-29.9	FALSE	FALSE	Q1	Q2	northeast	US.White	1
US	0	>=65	2020-04-27	female	White	FALSE	FALSE	FALSE	FALSE	no	BMI 25-29.9	FALSE	FALSE	Q1	Q2	northeast	US.White	1
US	1	55-64	2020-04-14	female	White	FALSE	FALSE	FALSE	FALSE	no	BMI 25-29.9	FALSE	TRUE	Q2	Q2	northeast	US.White	1
US	0	55-64	2020-11-26	non-female	White	FALSE	TRUE	FALSE	FALSE	no	BMI 25-29.9	FALSE	FALSE	Q2	Q2	northeast	US.White	1
US	0	>=65	2020-04-02	female	White	FALSE	FALSE	FALSE	FALSE	yes/prior	BMI 25-29.9	FALSE	FALSE	Q2	Q2	northeast	US.White	4
US	0	25-34	2020-04-03	female	White	FALSE	FALSE	FALSE	FALSE	yes/prior	BMI 25-29.9	FALSE	FALSE	Q2	Q2	northeast	US.White	1
US	1	45-54	2020-04-13	non-female	White	FALSE	FALSE	FALSE	FALSE	no	BMI 18.5-24.9	FALSE	FALSE	Q2	Q2	northeast	US.White	1
US	0	25-34	2020-04-19	non-female	White	FALSE	FALSE	FALSE	FALSE	yes/prior	BMI 25-29.9	FALSE	FALSE	Q2	Q2	northeast	US.White	1
US	0	25-34	2020-04-19	female	White	FALSE	FALSE	FALSE	FALSE	no	BMI 18.5-24.9	FALSE	FALSE	Q2	Q2	northeast	US.White	1
US	1	>=65	2020-05-15	female	White	FALSE	FALSE	FALSE	FALSE	yes/prior	BMI 25-29.9	FALSE	FALSE	Q2	Q2	northeast	US.White	1
US	0	>=65	2020-07-23	female	White	FALSE	FALSE	FALSE	FALSE	no	BMI>=30	FALSE	FALSE	Q2	Q2	northeast	US.White	1
US	0	25-34	2020-11-03	non-female	White	FALSE	FALSE	FALSE	FALSE	yes/prior	BMI>=30	FALSE	FALSE	Q2	Q2	northeast	US.White	1
US	0	>=65	2020-04-07	non-female	White	FALSE	FALSE	FALSE	FALSE	no	BMI>=30	FALSE	FALSE	Q2	Q2	northeast	US.White	1
US	0	>=65	2020-05-05	female	White	FALSE	FALSE	FALSE	FALSE	yes/prior	BMI>=30	FALSE	FALSE	Q2	Q2	northeast	US.White	1
US	0	>=65	2020-08-04	female	White	FALSE	FALSE	FALSE	FALSE	no	BMI 25-29.9	FALSE	FALSE	Q3	Q2	northeast	US.White	1
US	0	>=65	2020-05-13	female	White	FALSE	FALSE	FALSE	FALSE	no	BMI 25-29.9	FALSE	FALSE	Q2	Q3	northeast	US.White	1
US	1	>=65	2020-05-14	non-female	White	FALSE	FALSE	FALSE	FALSE	no	BMI 18.5-24.9	FALSE	FALSE	Q2	Q3	northeast	US.White	1
US	1	>=65	2020-09-25	non-female	White	TRUE	TRUE	FALSE	FALSE	yes/prior	BMI 25-29.9	FALSE	FALSE	Q3	Q2	northeast	US.White	1
US	0	>=65	2020-10-22	female	White	FALSE	TRUE	FALSE	FALSE	no	BMI 25-29.9	FALSE	FALSE	Q3	Q2	northeast	US.White	1
US	0	>=65	2020-09-25	female	White	FALSE	FALSE	FALSE	FALSE	no	BMI>=30	FALSE	FALSE	Q3	Q3	northeast	US.White	1
US	0	>=65	2020-04-03	female	White	FALSE	FALSE	FALSE	FALSE	no	BMI 25-29.9	FALSE	FALSE	Q1	Q1	northeast	US.White	4
US	0	>=65	2020-04-20	female	White	FALSE	FALSE	FALSE	FALSE	no	BMI>=30	FALSE	FALSE	Q1	Q1	northeast	US.White	1
US	0	35-44	2020-08-06	female	White	FALSE	FALSE	FALSE	FALSE	no	BMI 25-29.9	FALSE	FALSE	Q1	Q1	northeast	US.White	1
US	0	35-44	2020-08-11	female	Black	FALSE	FALSE	FALSE	FALSE	no	BMI>=30	FALSE	FALSE	Q1	Q1	northeast	US.Black	1
US	0	>=65	2020-08-15	female	White	FALSE	FALSE	FALSE	FALSE	no	BMI>=30	FALSE	FALSE	Q1	Q1	northeast	US.White	2
US	0	45-54	2020-04-14	female	White	FALSE	FALSE	FALSE	FALSE	yes/prior	BMI 25-29.9	FALSE	FALSE	Q3	Q3	northeast	US.White	1
US	0	45-54	2020-07-16	non-female	White	FALSE	FALSE	FALSE	FALSE	no	BMI 25-29.9	TRUE	FALSE	Q2	Q2	northeast	US.White	1
US	0	45-54	2020-04-14	female	White	FALSE	FALSE	FALSE	FALSE	yes/prior	BMI 18.5-24.9	FALSE	FALSE	Q2	Q3	northeast	US.White	1
US	0	45-54	2020-04-18	non-female	White	FALSE	FALSE	FALSE	FALSE	yes/prior	BMI>=30	FALSE	FALSE	Q2	Q3	northeast	US.White	1
US	0	55-64	2020-04-25	female	White	FALSE	FALSE	FALSE	FALSE	no	BMI 25-29.9	FALSE	FALSE	Q2	Q3	northeast	US.White	1
US	0	55-64	2020-05-06	female	White	FALSE	FALSE	FALSE	FALSE	no	BMI>=30	FALSE	FALSE	Q3	Q2	northeast	US.White	1
US	0	>=65	2020-11-27	female	Other	FALSE	FALSE	FALSE	FALSE	no	BMI 18.5-24.9	FALSE	FALSE	Q3	Q2	northeast	US.Other	1
US	0	>=65	2020-05-11	female	White	FALSE	FALSE	FALSE	FALSE	no	BMI 18.5-24.9	FALSE	FALSE	Q2	Q1	northeast	US.White	1
US	0	>=65	2020-05-16	female	White	FALSE	TRUE	TRUE	FALSE	no	BMI 18.5-24.9	FALSE	FALSE	Q2	Q1	northeast	US.White	1
US	0	45-54	2020-07-20	non-female	White	FALSE	FALSE	FALSE	FALSE	yes/prior	BMI 25-29.9	FALSE	FALSE	Q2	Q1	northeast	US.White	1
US	0	>=65	2020-04-06	female	White	FALSE	FALSE	FALSE	FALSE	no	BMI 18.5-24.9	FALSE	FALSE	Q2	Q2	northeast	US.White	2
US	0	>=65	2020-05-25	non-female	White	FALSE	FALSE	FALSE	FALSE	no	BMI 25-29.9	FALSE	TRUE	Q3	Q2	northeast	US.White	1
US	0	>=65	2020-07-02	female	White	FALSE	FALSE	FALSE	FALSE	no	BMI 18.5-24.9	FALSE	FALSE	Q3	Q2	northeast	US.White	1
US	1	>=65	2020-07-23	non-female	White	FALSE	FALSE	FALSE	FALSE	yes/prior	BMI 25-29.9	FALSE	FALSE	Q3	Q2	northeast	US.White	1
US	0	>=65	2020-04-09	non-female	White	TRUE	TRUE	TRUE	FALSE	no	BMI 18.5-24.9	FALSE	FALSE	Q4	Q3	northeast	US.White	1
US	0	35-44	2020-05-22	non-female	White	FALSE	FALSE	FALSE	FALSE	no	BMI 18.5-24.9	FALSE	FALSE	Q4	Q3	northeast	US.White	1
US	1	55-64	2020-05-11	female	White	FALSE	FALSE	FALSE	FALSE	no	BMI 18.5-24.9	FALSE	TRUE	Q2	Q3	northeast	US.White	1
US	1	>=65	2020-03-31	female	White	FALSE	FALSE	FALSE	FALSE	no	BMI 25-29.9	FALSE	FALSE	Q2	Q1	northeast	US.White	1
US	0	>=65	2020-04-05	female	White	FALSE	FALSE	FALSE	FALSE	yes/prior	BMI 18.5-24.9	FALSE	FALSE	Q2	Q1	northeast	US.White	1
US	0	55-64	2020-04-08	female	White	FALSE	FALSE	FALSE	FALSE	no	BMI 25-29.9	FALSE	FALSE	Q2	Q1	northeast	US.White	1
US	1	>=65	2020-04-18	female	White	FALSE	FALSE	FALSE	FALSE	no	BMI 18.5-24.9	FALSE	FALSE	Q2	Q1	northeast	US.White	1
US	0	>=65	2020-04-24	female	White	FALSE	FALSE	FALSE	FALSE	yes/prior	BMI 18.5-24.9	FALSE	FALSE	Q2	Q1	northeast	US.White	2
US	1	>=65	2020-04-25	female	White	FALSE	FALSE	FALSE	FALSE	no	BMI 18.5-24.9	FALSE	FALSE	Q2	Q1	northeast	US.White	1
US	0	>=65	2020-05-03	female	White	FALSE	FALSE	FALSE	FALSE	no	BMI>=30	FALSE	FALSE	Q2	Q1	northeast	US.White	1
US	0	>=65	2020-05-05	non-female	White	TRUE	FALSE	FALSE	FALSE	no	BMI 25-29.9	FALSE	FALSE	Q2	Q1	northeast	US.White	1
US	0	>=65	2020-05-10	female	White	FALSE	FALSE	FALSE	FALSE	yes/prior	BMI 18.5-24.9	FALSE	FALSE	Q2	Q1	northeast	US.White	1
US	0	45-54	2020-05-12	non-female	White	FALSE	FALSE	FALSE	FALSE	no	BMI 25-29.9	FALSE	FALSE	Q2	Q1	northeast	US.White	1
US	0	>=65	2020-05-23	female	White	FALSE	FALSE	FALSE	FALSE	no	BMI 25-29.9	FALSE	FALSE	Q2	Q1	northeast	US.White	1
US	0	45-54	2020-07-17	female	White	FALSE	FALSE	FALSE	FALSE	yes/prior	BMI>=30	FALSE	FALSE	Q2	Q1	northeast	US.White	1
US	0	<25	2020-07-17	female	White	FALSE	FALSE	FALSE	FALSE	no	BMI 18.5-24.9	FALSE	FALSE	Q2	Q1	northeast	US.White	1
US	0	45-54	2020-08-28	female	White	FALSE	FALSE	FALSE	FALSE	yes/prior	BMI 18.5-24.9	FALSE	FALSE	Q2	Q1	northeast	US.White	1
US	1	>=65	2020-10-27	non-female	White	FALSE	FALSE	FALSE	FALSE	yes/prior	BMI 25-29.9	FALSE	FALSE	Q2	Q1	northeast	US.White	1
US	1	35-44	2020-11-29	female	White	FALSE	FALSE	FALSE	FALSE	yes/prior	BMI>=30	FALSE	FALSE	Q2	Q1	northeast	US.White	1
US	0	35-44	2020-11-29	female	Black	FALSE	FALSE	FALSE	FALSE	yes/prior	BMI>=30	FALSE	FALSE	Q2	Q1	northeast	US.Black	1
US	0	35-44	2020-11-30	non-female	White	FALSE	TRUE	FALSE	FALSE	yes/prior	BMI>=30	FALSE	FALSE	Q2	Q1	northeast	US.White	1
US	1	55-64	2020-07-29	non-female	White	FALSE	FALSE	FALSE	FALSE	yes/prior	BMI 25-29.9	FALSE	FALSE	Q3	Q2	northeast	US.White	1
US	1	>=65	2021-01-16	female	White	FALSE	FALSE	FALSE	FALSE	yes/prior	BMI 18.5-24.9	FALSE	FALSE	Q3	Q2	northeast	US.White	1
US	0	55-64	2020-04-04	female	White	FALSE	FALSE	FALSE	FALSE	no	BMI 25-29.9	FALSE	FALSE	Q1	Q1	northeast	US.White	4
US	0	35-44	2020-08-12	female	White	FALSE	FALSE	FALSE	FALSE	no	BMI>=30	FALSE	FALSE	Q1	Q2	northeast	US.White	1
US	0	45-54	2020-11-21	non-female	White	FALSE	FALSE	FALSE	FALSE	no	BMI>=30	FALSE	FALSE	Q1	Q2	northeast	US.White	1
US	1	>=65	2020-04-04	female	White	TRUE	FALSE	FALSE	FALSE	no	BMI 18.5-24.9	FALSE	FALSE	Q2	Q2	northeast	US.White	1
US	0	>=65	2020-05-27	non-female	White	FALSE	FALSE	FALSE	FALSE	no	BMI>=30	FALSE	FALSE	Q2	Q2	northeast	US.White	1
US	0	55-64	2020-07-29	female	White	FALSE	FALSE	FALSE	FALSE	no	BMI>=30	FALSE	FALSE	Q2	Q2	northeast	US.White	1
US	0	>=65	2020-04-04	female	White	FALSE	FALSE	FALSE	FALSE	no	BMI 25-29.9	FALSE	FALSE	Q1	Q1	northeast	US.White	5
US	1	>=65	2020-04-02	female	White	FALSE	FALSE	FALSE	FALSE	no	BMI 18.5-24.9	FALSE	FALSE	Q4	Q4	northeast	US.White	5
US	1	>=65	2020-04-13	female	White	FALSE	FALSE	FALSE	FALSE	no	BMI 18.5-24.9	FALSE	FALSE	Q4	Q4	northeast	US.White	2
US	0	>=65	2020-04-18	female	White	FALSE	FALSE	FALSE	FALSE	no	BMI 18.5-24.9	FALSE	FALSE	Q4	Q4	northeast	US.White	8
US	0	55-64	2020-04-25	non-female	White	FALSE	FALSE	FALSE	FALSE	no	BMI>=30	FALSE	FALSE	Q4	Q4	northeast	US.White	1
US	0	>=65	2020-05-23	female	White	FALSE	FALSE	FALSE	FALSE	no	BMI 18.5-24.9	FALSE	FALSE	Q4	Q4	northeast	US.White	2
US	0	>=65	2020-05-25	non-female	White	FALSE	FALSE	FALSE	FALSE	no	BMI 25-29.9	FALSE	FALSE	Q4	Q4	northeast	US.White	1
US	0	>=65	2020-07-19	female	White	FALSE	FALSE	FALSE	FALSE	no	BMI 18.5-24.9	FALSE	FALSE	Q4	Q4	northeast	US.White	1
US	0	45-54	2020-09-01	non-female	White	FALSE	FALSE	FALSE	FALSE	no	BMI>=30	FALSE	FALSE	Q4	Q3	northeast	US.White	1
US	0	>=65	2020-04-14	female	White	FALSE	FALSE	FALSE	FALSE	no	BMI 25-29.9	FALSE	FALSE	Q1	Q2	northeast	US.White	4
US	0	>=65	2020-05-30	non-female	White	FALSE	FALSE	FALSE	FALSE	yes/prior	BMI 18.5-24.9	TRUE	FALSE	Q1	Q2	northeast	US.White	1
US	0	>=65	2020-04-15	female	White	FALSE	FALSE	FALSE	FALSE	yes/prior	BMI 25-29.9	FALSE	FALSE	Q2	Q3	northeast	US.White	2
US	0	55-64	2020-05-06	female	White	FALSE	FALSE	FALSE	FALSE	no	BMI 18.5-24.9	FALSE	FALSE	Q2	Q3	northeast	US.White	1
US	0	>=65	2020-07-25	non-female	White	FALSE	FALSE	FALSE	FALSE	yes/prior	BMI 18.5-24.9	FALSE	FALSE	Q2	Q3	northeast	US.White	1
US	0	45-54	2020-09-07	non-female	White	FALSE	FALSE	FALSE	FALSE	no	BMI 18.5-24.9	TRUE	FALSE	Q2	Q3	northeast	US.White	1
US	0	25-34	2020-10-01	female	White	FALSE	FALSE	FALSE	FALSE	no	BMI>=30	FALSE	FALSE	Q2	Q3	northeast	US.White	1
US	0	55-64	2020-05-15	female	White	FALSE	FALSE	FALSE	TRUE	no	BMI 18.5-24.9	FALSE	FALSE	Q2	Q2	northeast	US.White	1
US	0	>=65	2020-06-24	non-female	White	FALSE	TRUE	FALSE	FALSE	no	BMI 18.5-24.9	FALSE	FALSE	Q2	Q2	northeast	US.White	1
US	0	>=65	2020-04-07	female	White	TRUE	FALSE	FALSE	TRUE	yes/prior	BMI>=30	FALSE	FALSE	Q2	Q2	northeast	US.White	1
US	0	>=65	2020-04-13	female	White	FALSE	FALSE	FALSE	FALSE	no	BMI 18.5-24.9	FALSE	FALSE	Q2	Q2	northeast	US.White	2
US	0	>=65	2020-04-19	non-female	White	FALSE	FALSE	FALSE	FALSE	no	BMI 18.5-24.9	FALSE	FALSE	Q2	Q2	northeast	US.White	3
US	0	45-54	2020-08-17	female	White	FALSE	FALSE	FALSE	FALSE	yes/prior	BMI 18.5-24.9	FALSE	FALSE	Q2	Q2	northeast	US.White	1
US	0	>=65	2020-05-20	non-female	White	FALSE	FALSE	FALSE	FALSE	no	BMI>=30	FALSE	FALSE	Q1	Q1	northeast	US.White	1
US	0	55-64	2020-04-20	non-female	White	FALSE	FALSE	FALSE	FALSE	no	BMI 25-29.9	FALSE	FALSE	Q2	Q1	northeast	US.White	1
US	0	45-54	2020-04-06	female	White	FALSE	FALSE	FALSE	FALSE	yes/prior	BMI 18.5-24.9	FALSE	FALSE	Q1	Q2	northeast	US.White	1
US	0	>=65	2020-05-11	non-female	White	FALSE	FALSE	FALSE	FALSE	yes/prior	BMI 18.5-24.9	FALSE	FALSE	Q1	Q2	northeast	US.White	1
US	0	55-64	2020-05-07	female	White	FALSE	FALSE	FALSE	FALSE	no	BMI 18.5-24.9	FALSE	FALSE	Q2	Q1	northeast	US.White	1
US	0	>=65	2020-07-02	female	White	FALSE	FALSE	FALSE	FALSE	yes/prior	BMI 18.5-24.9	FALSE	FALSE	Q2	Q1	northeast	US.White	1
US	0	55-64	2020-07-14	non-female	White	FALSE	FALSE	FALSE	FALSE	yes/prior	BMI 25-29.9	FALSE	FALSE	Q2	Q1	northeast	US.White	1
US	1	35-44	2020-11-29	female	White	FALSE	FALSE	FALSE	FALSE	no	BMI 18.5-24.9	FALSE	FALSE	Q2	Q1	northeast	US.White	1
US	1	35-44	2020-04-19	non-female	White	FALSE	FALSE	FALSE	FALSE	no	BMI 18.5-24.9	FALSE	TRUE	Q3	Q2	northeast	US.White	1
US	0	>=65	2020-04-23	female	White	FALSE	FALSE	FALSE	FALSE	no	BMI>=30	FALSE	FALSE	Q3	Q2	northeast	US.White	1
US	0	>=65	2020-04-23	non-female	White	TRUE	FALSE	FALSE	FALSE	no	BMI>=30	FALSE	FALSE	Q3	Q2	northeast	US.White	1
US	0	>=65	2020-04-27	female	White	FALSE	FALSE	FALSE	FALSE	yes/prior	BMI 18.5-24.9	FALSE	FALSE	Q3	Q2	northeast	US.White	1
US	0	>=65	2020-04-29	female	White	FALSE	FALSE	FALSE	FALSE	no	BMI 18.5-24.9	FALSE	FALSE	Q3	Q2	northeast	US.White	1
US	0	>=65	2020-05-01	female	White	FALSE	FALSE	FALSE	FALSE	yes/prior	BMI 18.5-24.9	FALSE	FALSE	Q3	Q2	northeast	US.White	1
US	1	>=65	2020-05-01	female	White	FALSE	FALSE	FALSE	FALSE	yes/prior	BMI 18.5-24.9	FALSE	TRUE	Q3	Q2	northeast	US.White	1
US	0	55-64	2020-05-01	non-female	White	FALSE	FALSE	FALSE	FALSE	no	BMI 25-29.9	FALSE	FALSE	Q3	Q2	northeast	US.White	1
US	0	55-64	2020-05-01	female	White	FALSE	FALSE	FALSE	FALSE	no	BMI 18.5-24.9	FALSE	FALSE	Q3	Q2	northeast	US.White	1
US	0	>=65	2020-05-09	female	White	FALSE	FALSE	FALSE	FALSE	no	BMI 18.5-24.9	FALSE	FALSE	Q3	Q2	northeast	US.White	1
US	1	>=65	2020-05-16	non-female	White	TRUE	FALSE	FALSE	FALSE	yes/prior	BMI 25-29.9	FALSE	FALSE	Q3	Q2	northeast	US.White	1
US	0	>=65	2020-07-02	non-female	White	FALSE	FALSE	FALSE	FALSE	yes/prior	BMI 25-29.9	FALSE	FALSE	Q3	Q2	northeast	US.White	3
US	0	<25	2020-08-03	female	White	FALSE	FALSE	FALSE	FALSE	no	BMI 25-29.9	FALSE	FALSE	Q3	Q2	northeast	US.White	1
US	0	<25	2020-09-18	non-female	White	FALSE	FALSE	FALSE	FALSE	no	BMI 18.5-24.9	FALSE	FALSE	Q3	Q2	northeast	US.White	1
US	0	35-44	2020-11-29	female	White	FALSE	FALSE	FALSE	FALSE	yes/prior	BMI>=30	FALSE	FALSE	Q3	Q2	northeast	US.White	1
US	0	55-64	2021-01-10	female	White	FALSE	FALSE	FALSE	FALSE	no	BMI 18.5-24.9	FALSE	FALSE	Q3	Q2	northeast	US.White	1
US	0	45-54	2020-04-21	non-female	US Asian	FALSE	FALSE	FALSE	FALSE	no	BMI 18.5-24.9	FALSE	FALSE	Q3	Q2	northeast	US.Other	1
US	0	45-54	2020-04-23	female	US Asian	FALSE	FALSE	FALSE	FALSE	no	BMI 25-29.9	FALSE	FALSE	Q3	Q2	northeast	US.Other	1
US	0	>=65	2020-04-30	female	White	FALSE	TRUE	TRUE	FALSE	yes/prior	BMI>=30	FALSE	FALSE	Q3	Q2	northeast	US.White	1
US	0	>=65	2020-04-30	female	White	FALSE	TRUE	FALSE	FALSE	no	BMI 18.5-24.9	FALSE	FALSE	Q3	Q2	northeast	US.White	1
US	0	>=65	2020-07-31	female	White	FALSE	FALSE	FALSE	FALSE	yes/prior	BMI 18.5-24.9	FALSE	FALSE	Q3	Q2	northeast	US.White	1
US	0	>=65	2020-09-15	female	White	FALSE	FALSE	TRUE	FALSE	yes/prior	BMI>=30	FALSE	FALSE	Q3	Q2	northeast	US.White	1
US	0	>=65	2020-04-10	female	White	FALSE	FALSE	FALSE	FALSE	yes/prior	BMI>=30	FALSE	FALSE	Q1	Q1	northeast	US.White	1
US	0	>=65	2020-04-25	female	White	FALSE	FALSE	FALSE	FALSE	no	BMI>=30	FALSE	FALSE	Q1	Q1	northeast	US.White	1
US	0	55-64	2020-07-02	female	White	FALSE	FALSE	FALSE	FALSE	yes/prior	BMI 18.5-24.9	FALSE	FALSE	Q1	Q1	northeast	US.White	1
US	0	35-44	2020-07-21	female	White	FALSE	FALSE	FALSE	FALSE	no	BMI 25-29.9	FALSE	FALSE	Q3	Q1	northeast	US.White	1
US	0	>=65	2020-03-31	non-female	White	TRUE	FALSE	FALSE	FALSE	yes/prior	BMI 25-29.9	FALSE	FALSE	Q1	Q1	northeast	US.White	1
US	0	35-44	2020-04-02	female	Hispanic	FALSE	FALSE	FALSE	FALSE	no	BMI>=30	FALSE	FALSE	Q1	Q1	northeast	US.Other	1
US	0	35-44	2020-04-03	female	Hispanic	FALSE	FALSE	FALSE	FALSE	no	BMI>=30	FALSE	FALSE	Q1	Q1	northeast	US.Other	1
US	0	55-64	2020-04-06	female	White	FALSE	TRUE	TRUE	FALSE	yes/prior	BMI 18.5-24.9	FALSE	FALSE	Q1	Q1	northeast	US.White	1
US	0	>=65	2020-04-06	female	White	FALSE	FALSE	FALSE	FALSE	yes/prior	BMI 18.5-24.9	FALSE	FALSE	Q1	Q1	northeast	US.White	1
US	0	55-64	2020-04-11	non-female	White	TRUE	FALSE	FALSE	FALSE	no	BMI>=30	FALSE	FALSE	Q1	Q1	northeast	US.White	1
US	0	45-54	2020-04-11	female	US Asian	FALSE	FALSE	FALSE	FALSE	no	BMI 25-29.9	FALSE	FALSE	Q1	Q1	northeast	US.Other	1
US	1	>=65	2020-04-15	female	White	FALSE	FALSE	FALSE	FALSE	no	BMI 18.5-24.9	FALSE	FALSE	Q1	Q1	northeast	US.White	3
US	0	>=65	2020-04-16	female	White	FALSE	FALSE	FALSE	FALSE	yes/prior	BMI 18.5-24.9	FALSE	FALSE	Q1	Q1	northeast	US.White	2
US	0	55-64	2020-04-16	female	White	FALSE	FALSE	TRUE	FALSE	yes/prior	BMI 18.5-24.9	FALSE	FALSE	Q1	Q1	northeast	US.White	1
US	0	35-44	2020-04-19	female	White	FALSE	FALSE	FALSE	FALSE	no	BMI>=30	FALSE	FALSE	Q1	Q1	northeast	US.White	1
US	1	>=65	2020-04-21	non-female	White	FALSE	TRUE	FALSE	FALSE	no	BMI 25-29.9	FALSE	TRUE	Q1	Q1	northeast	US.White	1
US	0	>=65	2020-05-12	female	White	FALSE	FALSE	FALSE	FALSE	yes/prior	BMI 18.5-24.9	TRUE	FALSE	Q1	Q1	northeast	US.White	1
US	0	45-54	2020-07-22	female	White	FALSE	FALSE	FALSE	FALSE	yes/prior	BMI 18.5-24.9	FALSE	FALSE	Q1	Q1	northeast	US.White	1
US	0	45-54	2020-09-21	female	White	FALSE	FALSE	FALSE	FALSE	no	BMI>=30	FALSE	FALSE	Q1	Q1	northeast	US.White	1
US	0	>=65	2020-04-18	female	White	TRUE	TRUE	TRUE	FALSE	yes/prior	BMI 18.5-24.9	FALSE	FALSE	Q2	Q3	northeast	US.White	1
US	0	45-54	2020-04-21	female	White	FALSE	FALSE	FALSE	FALSE	no	BMI>=30	FALSE	FALSE	Q1	Q4	northeast	US.White	1
US	1	>=65	2020-05-01	female	White	FALSE	FALSE	FALSE	FALSE	no	BMI 25-29.9	FALSE	TRUE	Q1	Q4	northeast	US.White	1
US	0	55-64	2020-04-07	female	White	FALSE	FALSE	FALSE	FALSE	no	BMI 18.5-24.9	FALSE	FALSE	Q3	Q3	northeast	US.White	1
US	0	>=65	2020-04-18	non-female	White	TRUE	FALSE	FALSE	FALSE	yes/prior	BMI 18.5-24.9	FALSE	FALSE	Q3	Q3	northeast	US.White	1
US	0	>=65	2020-09-19	non-female	White	FALSE	FALSE	FALSE	FALSE	no	BMI 25-29.9	FALSE	FALSE	Q3	Q3	northeast	US.White	1
US	0	<25	2020-11-03	female	White	FALSE	FALSE	FALSE	FALSE	no	BMI 18.5-24.9	TRUE	FALSE	Q3	Q3	northeast	US.White	1
US	0	<25	2021-01-02	female	White	FALSE	FALSE	FALSE	FALSE	no	BMI 25-29.9	TRUE	FALSE	Q3	Q3	northeast	US.White	1
US	1	35-44	2020-04-05	female	Black	FALSE	FALSE	FALSE	FALSE	yes/prior	BMI 25-29.9	FALSE	TRUE	Q1	Q2	northeast	US.Black	1
US	0	>=65	2020-03-31	female	White	TRUE	FALSE	FALSE	FALSE	no	BMI 25-29.9	FALSE	FALSE	Q1	Q1	northeast	US.White	1
US	0	>=65	2020-03-31	non-female	White	FALSE	FALSE	FALSE	FALSE	no	BMI 25-29.9	TRUE	FALSE	Q1	Q1	northeast	US.White	1
US	0	>=65	2020-04-07	female	White	FALSE	TRUE	FALSE	FALSE	yes/prior	BMI 18.5-24.9	FALSE	FALSE	Q1	Q1	northeast	US.White	1
US	0	>=65	2020-04-07	non-female	White	FALSE	FALSE	FALSE	FALSE	yes/prior	BMI 25-29.9	FALSE	FALSE	Q1	Q1	northeast	US.White	1
US	0	45-54	2020-04-12	female	White	FALSE	FALSE	FALSE	FALSE	no	BMI>=30	FALSE	FALSE	Q1	Q1	northeast	US.White	1
US	0	55-64	2020-04-21	non-female	White	FALSE	FALSE	FALSE	FALSE	yes/prior	BMI>=30	FALSE	FALSE	Q1	Q1	northeast	US.White	1
US	0	45-54	2021-01-19	female	White	FALSE	FALSE	FALSE	FALSE	no	BMI>=30	FALSE	FALSE	Q1	Q1	northeast	US.White	1
US	0	45-54	2020-04-02	non-female	White	FALSE	FALSE	FALSE	FALSE	no	BMI 18.5-24.9	FALSE	FALSE	Q4	Q4	northeast	US.White	1
US	1	55-64	2020-04-05	female	White	TRUE	FALSE	FALSE	FALSE	no	BMI 25-29.9	FALSE	FALSE	Q4	Q4	northeast	US.White	1
US	0	45-54	2020-04-05	non-female	White	TRUE	FALSE	FALSE	FALSE	no	BMI>=30	FALSE	FALSE	Q4	Q4	northeast	US.White	1
US	0	45-54	2020-04-05	female	White	FALSE	FALSE	FALSE	FALSE	no	BMI 18.5-24.9	FALSE	FALSE	Q4	Q4	northeast	US.White	6
US	0	55-64	2020-04-07	non-female	White	FALSE	FALSE	FALSE	FALSE	no	BMI>=30	FALSE	FALSE	Q4	Q4	northeast	US.White	1
US	0	55-64	2020-04-07	female	White	FALSE	FALSE	FALSE	FALSE	yes/prior	BMI 25-29.9	FALSE	FALSE	Q4	Q4	northeast	US.White	1
US	0	55-64	2020-04-09	non-female	White	FALSE	TRUE	FALSE	FALSE	yes/prior	BMI 25-29.9	FALSE	FALSE	Q4	Q4	northeast	US.White	1
US	0	>=65	2020-04-15	female	White	FALSE	FALSE	FALSE	FALSE	no	BMI>=30	FALSE	FALSE	Q4	Q4	northeast	US.White	5
US	0	55-64	2020-04-18	non-female	White	FALSE	FALSE	TRUE	FALSE	no	BMI>=30	FALSE	FALSE	Q4	Q4	northeast	US.White	1
US	0	45-54	2020-04-27	non-female	White	FALSE	FALSE	FALSE	FALSE	no	BMI 25-29.9	FALSE	FALSE	Q4	Q4	northeast	US.White	1
US	0	55-64	2020-05-06	female	White	FALSE	FALSE	FALSE	FALSE	no	BMI 25-29.9	FALSE	FALSE	Q4	Q4	northeast	US.White	1
US	0	55-64	2020-05-09	female	White	FALSE	FALSE	FALSE	FALSE	yes/prior	BMI 25-29.9	FALSE	FALSE	Q4	Q4	northeast	US.White	2
US	0	45-54	2020-05-10	female	White	FALSE	FALSE	FALSE	FALSE	no	BMI 18.5-24.9	FALSE	FALSE	Q4	Q4	northeast	US.White	1
US	0	35-44	2020-05-10	non-female	White	FALSE	FALSE	FALSE	FALSE	no	BMI 18.5-24.9	FALSE	FALSE	Q4	Q4	northeast	US.White	1
US	0	55-64	2020-05-18	female	White	FALSE	FALSE	FALSE	FALSE	yes/prior	BMI>=30	FALSE	FALSE	Q4	Q4	northeast	US.White	1
US	0	<25	2020-05-23	female	White	FALSE	FALSE	FALSE	FALSE	no	BMI 18.5-24.9	FALSE	FALSE	Q4	Q4	northeast	US.White	2
US	0	>=65	2020-05-27	female	White	FALSE	FALSE	FALSE	FALSE	no	BMI 18.5-24.9	FALSE	FALSE	Q4	Q4	northeast	US.White	1
US	0	>=65	2020-07-04	non-female	White	FALSE	FALSE	FALSE	FALSE	no	BMI 25-29.9	FALSE	FALSE	Q4	Q4	northeast	US.White	1
US	1	>=65	2021-01-01	female	Other	FALSE	FALSE	FALSE	FALSE	no	BMI>=30	FALSE	TRUE	Q4	Q4	northeast	US.Other	1
US	0	55-64	2020-04-01	non-female	White	FALSE	FALSE	FALSE	FALSE	yes/prior	BMI 18.5-24.9	FALSE	FALSE	Q4	Q4	northeast	US.White	1
US	0	55-64	2020-04-07	non-female	White	FALSE	TRUE	FALSE	FALSE	no	BMI 25-29.9	FALSE	FALSE	Q4	Q4	northeast	US.White	1
US	0	>=65	2020-04-14	non-female	White	FALSE	FALSE	FALSE	FALSE	no	BMI 18.5-24.9	FALSE	FALSE	Q4	Q4	northeast	US.White	2
US	0	>=65	2020-04-15	female	White	FALSE	FALSE	FALSE	FALSE	no	BMI 25-29.9	FALSE	FALSE	Q4	Q4	northeast	US.White	4
US	0	>=65	2020-04-21	female	White	FALSE	FALSE	FALSE	FALSE	no	BMI 18.5-24.9	FALSE	FALSE	Q4	Q4	northeast	US.White	5
US	0	>=65	2020-04-24	non-female	White	FALSE	FALSE	FALSE	FALSE	no	BMI 18.5-24.9	FALSE	FALSE	Q4	Q4	northeast	US.White	1
US	0	55-64	2020-05-09	non-female	White	FALSE	FALSE	FALSE	FALSE	no	BMI 18.5-24.9	FALSE	FALSE	Q4	Q4	northeast	US.White	1
US	0	>=65	2020-05-16	female	US Asian	FALSE	FALSE	FALSE	FALSE	no	BMI 25-29.9	FALSE	FALSE	Q4	Q4	northeast	US.Other	1
US	0	>=65	2020-05-17	non-female	White	FALSE	FALSE	FALSE	FALSE	no	BMI 25-29.9	FALSE	FALSE	Q4	Q4	northeast	US.White	2
US	0	>=65	2020-05-18	non-female	White	FALSE	FALSE	FALSE	FALSE	no	BMI>=30	FALSE	FALSE	Q4	Q4	northeast	US.White	2
US	0	<25	2020-07-19	non-female	White	FALSE	FALSE	FALSE	TRUE	no	BMI <18.5	FALSE	FALSE	Q4	Q4	northeast	US.White	1
US	0	55-64	2020-07-19	non-female	White	FALSE	FALSE	FALSE	FALSE	no	BMI 18.5-24.9	FALSE	FALSE	Q4	Q4	northeast	US.White	1
US	0	>=65	2020-03-31	female	White	FALSE	FALSE	FALSE	FALSE	no	BMI>=30	FALSE	FALSE	Q2	Q3	northeast	US.White	1
US	1	55-64	2020-03-31	female	White	FALSE	TRUE	FALSE	FALSE	yes/prior	BMI>=30	FALSE	TRUE	Q1	Q2	northeast	US.White	1
US	1	45-54	2020-03-31	female	White	FALSE	FALSE	FALSE	FALSE	no	BMI 25-29.9	FALSE	FALSE	Q1	Q2	northeast	US.White	1
US	0	45-54	2020-04-01	female	White	FALSE	FALSE	FALSE	FALSE	no	BMI 25-29.9	FALSE	FALSE	Q1	Q2	northeast	US.White	1
US	0	>=65	2020-04-02	female	White	FALSE	FALSE	TRUE	FALSE	yes/prior	BMI>=30	FALSE	FALSE	Q1	Q2	northeast	US.White	1
US	0	25-34	2020-04-04	non-female	White	FALSE	FALSE	FALSE	FALSE	no	BMI 25-29.9	FALSE	FALSE	Q1	Q2	northeast	US.White	1
US	0	>=65	2020-04-06	non-female	White	FALSE	FALSE	FALSE	FALSE	no	BMI>=30	FALSE	FALSE	Q1	Q2	northeast	US.White	1
US	0	>=65	2020-04-09	non-female	White	TRUE	FALSE	FALSE	FALSE	yes/prior	BMI 18.5-24.9	FALSE	FALSE	Q1	Q2	northeast	US.White	1
US	0	45-54	2020-04-15	female	White	FALSE	FALSE	FALSE	FALSE	no	BMI 18.5-24.9	FALSE	FALSE	Q1	Q2	northeast	US.White	2
US	1	45-54	2020-04-15	female	White	FALSE	FALSE	FALSE	FALSE	no	BMI 18.5-24.9	FALSE	FALSE	Q1	Q2	northeast	US.White	1
US	0	>=65	2020-04-18	non-female	White	FALSE	FALSE	FALSE	FALSE	no	BMI 18.5-24.9	FALSE	FALSE	Q1	Q2	northeast	US.White	3
US	0	55-64	2020-04-20	non-female	White	FALSE	FALSE	FALSE	FALSE	no	BMI 25-29.9	FALSE	FALSE	Q1	Q2	northeast	US.White	1
US	0	35-44	2020-04-21	female	White	FALSE	FALSE	FALSE	FALSE	no	BMI>=30	FALSE	FALSE	Q1	Q2	northeast	US.White	1
US	0	45-54	2020-04-21	non-female	White	FALSE	FALSE	FALSE	FALSE	no	BMI 25-29.9	FALSE	FALSE	Q1	Q2	northeast	US.White	2
US	0	>=65	2020-04-22	female	White	FALSE	FALSE	FALSE	FALSE	no	BMI>=30	FALSE	FALSE	Q1	Q2	northeast	US.White	1
US	0	35-44	2020-05-16	female	White	FALSE	FALSE	FALSE	FALSE	no	BMI 25-29.9	FALSE	FALSE	Q1	Q2	northeast	US.White	1
US	0	55-64	2020-07-03	female	White	FALSE	TRUE	FALSE	FALSE	yes/prior	BMI>=30	FALSE	FALSE	Q1	Q2	northeast	US.White	1
US	0	55-64	2020-08-05	female	White	FALSE	TRUE	FALSE	FALSE	yes/prior	BMI>=30	FALSE	FALSE	Q1	Q2	northeast	US.White	1
US	0	25-34	2020-09-11	female	White	FALSE	FALSE	FALSE	FALSE	no	BMI 18.5-24.9	FALSE	FALSE	Q1	Q2	northeast	US.White	1
US	0	25-34	2020-09-17	female	Hispanic	FALSE	FALSE	FALSE	FALSE	no	BMI>=30	FALSE	FALSE	Q1	Q2	northeast	US.Other	1
US	0	25-34	2020-10-03	non-female	Hispanic	FALSE	FALSE	FALSE	FALSE	no	BMI>=30	FALSE	FALSE	Q1	Q2	northeast	US.Other	1
US	0	>=65	2020-12-13	non-female	White	FALSE	TRUE	FALSE	FALSE	no	BMI>=30	FALSE	FALSE	Q1	Q2	northeast	US.White	1
US	0	45-54	2021-01-13	female	White	FALSE	FALSE	FALSE	FALSE	no	BMI>=30	TRUE	FALSE	Q1	Q2	northeast	US.White	1
US	0	>=65	2020-03-30	female	White	FALSE	FALSE	FALSE	FALSE	yes/prior	BMI>=30	FALSE	FALSE	Q3	Q4	northeast	US.White	1
US	0	35-44	2020-03-31	non-female	White	FALSE	FALSE	FALSE	FALSE	no	BMI 18.5-24.9	FALSE	FALSE	Q3	Q4	northeast	US.White	1
US	0	45-54	2020-04-05	female	White	FALSE	FALSE	FALSE	FALSE	yes/prior	BMI 25-29.9	FALSE	FALSE	Q3	Q4	northeast	US.White	1
US	0	45-54	2020-04-12	female	White	FALSE	FALSE	FALSE	FALSE	no	BMI 18.5-24.9	FALSE	TRUE	Q3	Q4	northeast	US.White	1
US	0	55-64	2020-04-12	female	White	FALSE	FALSE	FALSE	FALSE	yes/prior	BMI>=30	FALSE	FALSE	Q3	Q4	northeast	US.White	1
US	0	45-54	2020-04-14	female	White	FALSE	FALSE	FALSE	FALSE	no	BMI>=30	FALSE	FALSE	Q3	Q4	northeast	US.White	1
US	0	45-54	2020-04-17	non-female	White	FALSE	FALSE	FALSE	FALSE	no	BMI 18.5-24.9	FALSE	FALSE	Q3	Q4	northeast	US.White	1
US	0	>=65	2020-04-20	female	White	FALSE	FALSE	FALSE	FALSE	no	BMI 25-29.9	FALSE	TRUE	Q3	Q4	northeast	US.White	1
US	0	>=65	2020-04-20	non-female	White	FALSE	FALSE	FALSE	FALSE	no	BMI 18.5-24.9	FALSE	FALSE	Q3	Q4	northeast	US.White	1
US	0	>=65	2020-04-27	female	White	FALSE	FALSE	FALSE	FALSE	no	BMI 25-29.9	FALSE	FALSE	Q3	Q4	northeast	US.White	1
US	0	45-54	2020-04-29	non-female	White	FALSE	FALSE	FALSE	FALSE	no	BMI 25-29.9	FALSE	FALSE	Q3	Q4	northeast	US.White	4
US	0	>=65	2020-05-20	female	White	FALSE	FALSE	FALSE	FALSE	yes/prior	BMI 25-29.9	FALSE	FALSE	Q3	Q4	northeast	US.White	2
US	0	35-44	2020-07-24	female	White	FALSE	FALSE	FALSE	FALSE	no	BMI 18.5-24.9	FALSE	FALSE	Q3	Q4	northeast	US.White	1
US	0	45-54	2020-09-22	non-female	White	FALSE	FALSE	FALSE	FALSE	no	BMI 25-29.9	FALSE	FALSE	Q3	Q4	northeast	US.White	1
US	0	55-64	2020-03-31	female	White	FALSE	FALSE	FALSE	FALSE	no	BMI 18.5-24.9	FALSE	FALSE	Q2	Q4	northeast	US.White	2
US	0	55-64	2020-03-31	non-female	White	FALSE	FALSE	FALSE	FALSE	no	BMI 25-29.9	FALSE	FALSE	Q2	Q4	northeast	US.White	2
US	0	>=65	2020-04-05	female	White	FALSE	TRUE	FALSE	FALSE	yes/prior	BMI>=30	FALSE	FALSE	Q2	Q4	northeast	US.White	1
US	0	55-64	2020-04-06	female	White	FALSE	FALSE	FALSE	FALSE	no	BMI 25-29.9	FALSE	FALSE	Q2	Q4	northeast	US.White	2
US	0	>=65	2020-04-10	female	White	FALSE	FALSE	FALSE	FALSE	yes/prior	BMI 25-29.9	FALSE	FALSE	Q2	Q4	northeast	US.White	3
US	0	55-64	2020-04-13	female	White	FALSE	FALSE	FALSE	FALSE	yes/prior	BMI 25-29.9	FALSE	TRUE	Q2	Q4	northeast	US.White	1
US	0	>=65	2020-04-19	non-female	White	FALSE	FALSE	FALSE	FALSE	no	BMI 25-29.9	FALSE	FALSE	Q2	Q4	northeast	US.White	1
US	0	45-54	2020-04-21	female	White	FALSE	FALSE	FALSE	FALSE	no	BMI 18.5-24.9	FALSE	FALSE	Q2	Q4	northeast	US.White	1
US	0	55-64	2020-05-13	non-female	White	FALSE	FALSE	FALSE	FALSE	no	BMI 18.5-24.9	FALSE	FALSE	Q2	Q4	northeast	US.White	1
US	0	>=65	2020-03-31	female	White	FALSE	TRUE	TRUE	FALSE	no	BMI 25-29.9	TRUE	FALSE	Q2	Q3	northeast	US.White	1
US	0	55-64	2020-04-06	non-female	White	FALSE	TRUE	FALSE	FALSE	yes/prior	BMI>=30	FALSE	FALSE	Q2	Q3	northeast	US.White	1
US	0	45-54	2020-04-19	non-female	White	FALSE	FALSE	FALSE	FALSE	no	BMI 18.5-24.9	FALSE	FALSE	Q2	Q3	northeast	US.White	1
US	0	45-54	2020-05-06	female	US Asian	FALSE	FALSE	FALSE	FALSE	no	BMI 18.5-24.9	FALSE	FALSE	Q2	Q3	northeast	US.Other	1
US	0	25-34	2020-03-31	female	White	FALSE	FALSE	FALSE	FALSE	yes/prior	BMI>=30	FALSE	FALSE	Q1	Q2	northeast	US.White	1
US	0	>=65	2020-03-31	female	White	FALSE	FALSE	FALSE	FALSE	no	BMI>=30	FALSE	FALSE	Q1	Q2	northeast	US.White	1
US	0	45-54	2020-04-07	female	White	FALSE	FALSE	FALSE	FALSE	no	BMI>=30	FALSE	FALSE	Q1	Q2	northeast	US.White	1
US	0	>=65	2020-04-20	non-female	White	FALSE	FALSE	FALSE	FALSE	yes/prior	BMI 25-29.9	FALSE	FALSE	Q1	Q2	northeast	US.White	3
US	0	>=65	2020-04-21	female	White	FALSE	FALSE	FALSE	FALSE	yes/prior	BMI 18.5-24.9	FALSE	FALSE	Q1	Q2	northeast	US.White	2
US	0	>=65	2020-05-08	female	White	FALSE	FALSE	FALSE	FALSE	no	BMI 18.5-24.9	FALSE	FALSE	Q1	Q2	northeast	US.White	1
US	0	>=65	2020-04-15	female	White	FALSE	TRUE	TRUE	FALSE	yes/prior	BMI>=30	FALSE	FALSE	Q1	Q2	northeast	US.White	1
US	0	35-44	2020-12-23	female	White	FALSE	FALSE	FALSE	FALSE	no	BMI>=30	TRUE	FALSE	Q1	Q2	northeast	US.White	1
US	1	45-54	2020-03-31	female	White	FALSE	FALSE	FALSE	FALSE	no	BMI>=30	TRUE	TRUE	Q2	Q3	northeast	US.White	1
US	0	25-34	2020-04-06	female	White	TRUE	FALSE	FALSE	FALSE	no	BMI 25-29.9	FALSE	FALSE	Q2	Q3	northeast	US.White	1
US	0	>=65	2020-04-09	female	White	FALSE	TRUE	FALSE	FALSE	yes/prior	BMI 25-29.9	FALSE	FALSE	Q2	Q3	northeast	US.White	1
US	0	>=65	2020-05-28	female	White	FALSE	FALSE	FALSE	FALSE	yes/prior	BMI 18.5-24.9	FALSE	FALSE	Q2	Q3	northeast	US.White	1
US	0	55-64	2020-04-15	non-female	White	FALSE	FALSE	FALSE	FALSE	no	BMI 25-29.9	FALSE	FALSE	Q2	Q4	northeast	US.White	1
US	0	55-64	2020-05-09	female	White	FALSE	FALSE	FALSE	FALSE	no	BMI>=30	FALSE	FALSE	Q2	Q4	northeast	US.White	1
US	0	45-54	2020-05-23	non-female	Black	FALSE	FALSE	FALSE	FALSE	no	BMI 25-29.9	FALSE	FALSE	Q2	Q4	northeast	US.Black	1
US	0	>=65	2020-03-31	female	White	TRUE	FALSE	FALSE	FALSE	yes/prior	BMI>=30	FALSE	FALSE	Q2	Q3	northeast	US.White	1
US	0	35-44	2020-03-31	female	White	FALSE	FALSE	FALSE	FALSE	yes/prior	BMI 25-29.9	TRUE	FALSE	Q2	Q3	northeast	US.White	1
US	0	55-64	2020-04-08	female	White	FALSE	FALSE	FALSE	FALSE	no	BMI 18.5-24.9	FALSE	FALSE	Q2	Q3	northeast	US.White	3
US	0	45-54	2020-04-08	non-female	White	FALSE	FALSE	FALSE	FALSE	no	BMI 18.5-24.9	FALSE	FALSE	Q2	Q3	northeast	US.White	1
US	0	45-54	2020-04-09	female	White	FALSE	FALSE	FALSE	FALSE	yes/prior	BMI 25-29.9	FALSE	FALSE	Q2	Q3	northeast	US.White	1
US	1	55-64	2020-04-09	female	White	FALSE	FALSE	FALSE	FALSE	no	BMI 25-29.9	FALSE	FALSE	Q2	Q3	northeast	US.White	1
US	0	>=65	2020-04-15	female	White	FALSE	FALSE	FALSE	FALSE	no	BMI>=30	FALSE	FALSE	Q2	Q3	northeast	US.White	3
US	1	55-64	2020-04-16	female	White	FALSE	FALSE	FALSE	FALSE	no	BMI 18.5-24.9	FALSE	TRUE	Q2	Q3	northeast	US.White	1
US	0	>=65	2020-04-18	non-female	White	FALSE	FALSE	FALSE	FALSE	no	BMI>=30	FALSE	FALSE	Q2	Q3	northeast	US.White	1
US	0	>=65	2020-04-19	non-female	White	FALSE	FALSE	FALSE	FALSE	yes/prior	BMI>=30	FALSE	FALSE	Q2	Q3	northeast	US.White	2
US	0	35-44	2020-04-19	female	White	FALSE	FALSE	FALSE	FALSE	yes/prior	BMI>=30	TRUE	FALSE	Q2	Q3	northeast	US.White	1
US	0	>=65	2020-04-20	non-female	White	FALSE	FALSE	FALSE	FALSE	no	BMI 25-29.9	FALSE	FALSE	Q2	Q3	northeast	US.White	3
US	0	>=65	2020-05-10	female	White	FALSE	TRUE	FALSE	FALSE	yes/prior	BMI>=30	FALSE	FALSE	Q2	Q3	northeast	US.White	1
US	0	>=65	2020-07-02	female	White	FALSE	FALSE	FALSE	FALSE	no	BMI 25-29.9	FALSE	FALSE	Q2	Q3	northeast	US.White	1
US	0	>=65	2020-08-18	non-female	White	FALSE	FALSE	FALSE	FALSE	yes/prior	BMI>=30	FALSE	FALSE	Q2	Q3	northeast	US.White	1
US	1	55-64	2020-09-21	female	White	FALSE	FALSE	FALSE	FALSE	yes/prior	BMI 25-29.9	FALSE	FALSE	Q2	Q3	northeast	US.White	1
US	0	25-34	2020-11-09	non-female	White	FALSE	FALSE	FALSE	FALSE	no	BMI 25-29.9	FALSE	FALSE	Q2	Q3	northeast	US.White	1
US	0	55-64	2020-12-31	non-female	White	FALSE	FALSE	FALSE	FALSE	no	BMI 25-29.9	FALSE	FALSE	Q2	Q3	northeast	US.White	1
US	0	55-64	2020-04-04	non-female	White	FALSE	FALSE	FALSE	FALSE	no	BMI 18.5-24.9	FALSE	FALSE	Q3	Q4	northeast	US.White	2
US	1	55-64	2020-04-05	female	White	FALSE	FALSE	FALSE	FALSE	no	BMI 18.5-24.9	FALSE	FALSE	Q3	Q4	northeast	US.White	1
US	0	>=65	2020-04-09	non-female	White	FALSE	FALSE	FALSE	FALSE	no	BMI 25-29.9	FALSE	FALSE	Q3	Q4	northeast	US.White	3
US	0	55-64	2020-04-09	female	White	FALSE	FALSE	FALSE	FALSE	no	BMI>=30	FALSE	FALSE	Q3	Q4	northeast	US.White	2
US	0	>=65	2020-04-17	female	White	FALSE	FALSE	TRUE	FALSE	yes/prior	BMI 18.5-24.9	FALSE	FALSE	Q3	Q4	northeast	US.White	1
US	0	>=65	2020-04-17	female	White	TRUE	FALSE	FALSE	FALSE	no	BMI>=30	FALSE	FALSE	Q3	Q4	northeast	US.White	1
US	0	45-54	2020-04-17	female	White	FALSE	FALSE	FALSE	FALSE	yes/prior	BMI>=30	FALSE	FALSE	Q3	Q4	northeast	US.White	1
US	0	35-44	2020-04-27	female	White	FALSE	FALSE	FALSE	FALSE	no	BMI 25-29.9	FALSE	FALSE	Q3	Q4	northeast	US.White	1
US	0	45-54	2020-05-12	female	White	FALSE	FALSE	FALSE	FALSE	yes/prior	BMI>=30	FALSE	FALSE	Q3	Q4	northeast	US.White	1
US	0	45-54	2020-05-26	female	White	FALSE	FALSE	FALSE	FALSE	no	BMI 25-29.9	FALSE	FALSE	Q3	Q4	northeast	US.White	1
US	0	55-64	2020-05-26	non-female	White	TRUE	TRUE	FALSE	FALSE	no	BMI>=30	FALSE	FALSE	Q3	Q4	northeast	US.White	1
US	0	55-64	2020-08-02	female	White	FALSE	FALSE	FALSE	FALSE	no	BMI>=30	FALSE	FALSE	Q3	Q4	northeast	US.White	1
US	0	45-54	2020-08-06	female	White	FALSE	FALSE	FALSE	FALSE	no	BMI>=30	FALSE	FALSE	Q3	Q4	northeast	US.White	1
US	0	45-54	2021-01-16	female	White	FALSE	FALSE	FALSE	FALSE	no	BMI>=30	FALSE	FALSE	Q3	Q4	northeast	US.White	1
US	0	45-54	2021-01-16	female	White	FALSE	FALSE	FALSE	FALSE	yes/prior	BMI>=30	FALSE	FALSE	Q3	Q4	northeast	US.White	1
US	1	45-54	2020-03-31	female	White	FALSE	FALSE	FALSE	FALSE	no	BMI 25-29.9	FALSE	TRUE	Q2	Q3	northeast	US.White	1
US	0	45-54	2020-04-06	non-female	White	FALSE	TRUE	FALSE	FALSE	no	BMI>=30	FALSE	FALSE	Q2	Q3	northeast	US.White	1
US	0	>=65	2020-04-07	non-female	White	FALSE	TRUE	FALSE	FALSE	yes/prior	BMI 18.5-24.9	FALSE	FALSE	Q3	Q4	northeast	US.White	1
US	1	55-64	2020-04-08	female	White	FALSE	FALSE	FALSE	FALSE	yes/prior	BMI>=30	FALSE	FALSE	Q3	Q4	northeast	US.White	1
US	0	55-64	2020-04-09	female	White	FALSE	FALSE	FALSE	FALSE	no	BMI 25-29.9	FALSE	FALSE	Q3	Q4	northeast	US.White	2
US	0	>=65	2020-04-17	non-female	White	FALSE	TRUE	TRUE	FALSE	yes/prior	BMI>=30	FALSE	FALSE	Q3	Q4	northeast	US.White	1
US	0	>=65	2020-04-20	female	White	FALSE	FALSE	FALSE	FALSE	no	BMI 18.5-24.9	FALSE	FALSE	Q3	Q4	northeast	US.White	5
US	0	>=65	2020-03-31	non-female	White	FALSE	FALSE	FALSE	FALSE	no	BMI 18.5-24.9	FALSE	FALSE	Q1	Q2	northeast	US.White	1
US	0	45-54	2021-01-22	female	White	FALSE	FALSE	FALSE	FALSE	no	BMI 25-29.9	FALSE	FALSE	Q1	Q2	northeast	US.White	1
US	0	55-64	2020-03-31	female	White	TRUE	TRUE	FALSE	FALSE	yes/prior	BMI 25-29.9	FALSE	FALSE	Q2	Q3	northeast	US.White	1
US	0	>=65	2020-03-31	non-female	White	FALSE	FALSE	FALSE	FALSE	no	BMI 25-29.9	FALSE	FALSE	Q2	Q3	northeast	US.White	1
US	1	55-64	2020-04-06	female	White	FALSE	FALSE	FALSE	FALSE	yes/prior	BMI 18.5-24.9	FALSE	TRUE	Q2	Q3	northeast	US.White	1
US	0	55-64	2020-04-15	non-female	White	FALSE	FALSE	FALSE	FALSE	no	BMI 25-29.9	FALSE	FALSE	Q2	Q3	northeast	US.White	2
US	0	55-64	2020-04-07	non-female	White	FALSE	FALSE	FALSE	FALSE	no	BMI 18.5-24.9	FALSE	FALSE	NA	NA	northeast	US.White	1
US	0	35-44	2020-04-06	female	White	FALSE	FALSE	FALSE	FALSE	no	BMI 18.5-24.9	FALSE	FALSE	Q2	Q2	northeast	US.White	1
US	0	>=65	2020-04-07	female	White	FALSE	FALSE	FALSE	FALSE	no	BMI 25-29.9	FALSE	FALSE	Q2	Q2	northeast	US.White	3
US	0	55-64	2020-04-09	female	White	FALSE	TRUE	FALSE	FALSE	no	BMI>=30	FALSE	FALSE	Q2	Q2	northeast	US.White	1
US	0	45-54	2020-04-12	non-female	White	FALSE	FALSE	FALSE	FALSE	no	BMI 25-29.9	FALSE	FALSE	Q2	Q2	northeast	US.White	1
US	0	45-54	2020-04-14	female	White	FALSE	FALSE	FALSE	FALSE	no	BMI 25-29.9	FALSE	FALSE	Q2	Q2	northeast	US.White	1
US	0	<25	2020-04-20	non-female	White	FALSE	FALSE	FALSE	FALSE	no	BMI 18.5-24.9	FALSE	FALSE	Q2	Q2	northeast	US.White	1
US	0	55-64	2020-06-13	female	White	FALSE	FALSE	FALSE	FALSE	no	BMI 25-29.9	FALSE	FALSE	Q2	Q2	northeast	US.White	1
US	0	25-34	2021-01-16	female	White	FALSE	FALSE	FALSE	FALSE	no	BMI>=30	FALSE	FALSE	Q2	Q2	northeast	US.White	1
US	1	55-64	2020-03-31	female	White	FALSE	FALSE	FALSE	FALSE	no	BMI 25-29.9	TRUE	TRUE	Q2	Q3	northeast	US.White	1
US	0	>=65	2020-04-09	non-female	White	FALSE	TRUE	FALSE	FALSE	yes/prior	BMI>=30	FALSE	FALSE	Q2	Q3	northeast	US.White	1
US	0	55-64	2020-04-26	non-female	US Asian	TRUE	FALSE	FALSE	FALSE	no	BMI>=30	FALSE	FALSE	Q2	Q3	northeast	US.Other	1
US	0	>=65	2020-04-08	female	White	FALSE	FALSE	FALSE	FALSE	yes/prior	BMI 25-29.9	FALSE	FALSE	Q3	Q4	northeast	US.White	1
US	0	45-54	2020-04-18	non-female	White	FALSE	FALSE	FALSE	FALSE	yes/prior	BMI 18.5-24.9	FALSE	FALSE	Q3	Q4	northeast	US.White	1
US	0	45-54	2020-05-19	non-female	White	TRUE	FALSE	FALSE	FALSE	no	BMI>=30	FALSE	FALSE	Q3	Q4	northeast	US.White	1
US	0	45-54	2021-01-11	female	White	FALSE	FALSE	FALSE	FALSE	no	BMI 18.5-24.9	FALSE	FALSE	Q3	Q4	northeast	US.White	1
US	0	45-54	2020-03-31	female	White	FALSE	FALSE	FALSE	FALSE	yes/prior	BMI>=30	FALSE	FALSE	Q3	Q4	northeast	US.White	1
US	0	35-44	2020-03-31	non-female	White	FALSE	FALSE	FALSE	FALSE	no	BMI>=30	TRUE	FALSE	Q3	Q4	northeast	US.White	1
US	0	>=65	2020-04-06	female	White	FALSE	FALSE	FALSE	FALSE	yes/prior	BMI 18.5-24.9	FALSE	FALSE	Q3	Q4	northeast	US.White	2
US	0	>=65	2020-04-13	female	White	FALSE	TRUE	FALSE	TRUE	yes/prior	BMI 18.5-24.9	FALSE	FALSE	Q3	Q4	northeast	US.White	1
US	0	45-54	2020-04-13	non-female	White	FALSE	FALSE	FALSE	FALSE	no	BMI 25-29.9	FALSE	FALSE	Q3	Q4	northeast	US.White	1
US	0	>=65	2020-04-23	female	White	FALSE	FALSE	FALSE	FALSE	no	BMI 18.5-24.9	FALSE	FALSE	Q3	Q4	northeast	US.White	1
US	0	>=65	2020-07-12	female	White	FALSE	FALSE	FALSE	FALSE	no	BMI>=30	FALSE	FALSE	Q3	Q4	northeast	US.White	1
US	0	25-34	2020-09-17	female	White	FALSE	FALSE	FALSE	FALSE	no	BMI 18.5-24.9	FALSE	FALSE	Q3	Q4	northeast	US.White	1
US	0	25-34	2020-09-17	non-female	White	FALSE	FALSE	FALSE	FALSE	no	BMI <18.5	FALSE	FALSE	Q3	Q4	northeast	US.White	1
US	0	>=65	2020-04-25	female	White	TRUE	FALSE	FALSE	FALSE	no	BMI <18.5	FALSE	FALSE	Q3	Q4	northeast	US.White	1
US	0	>=65	2020-03-31	female	White	FALSE	FALSE	FALSE	FALSE	no	BMI 25-29.9	FALSE	FALSE	Q2	Q4	northeast	US.White	2
US	0	>=65	2021-01-22	non-female	US Asian	FALSE	TRUE	FALSE	FALSE	no	BMI>=30	FALSE	FALSE	Q2	Q4	northeast	US.Other	1
US	0	55-64	2020-04-07	non-female	White	FALSE	FALSE	FALSE	FALSE	no	BMI>=30	FALSE	FALSE	Q1	Q2	northeast	US.White	1
US	0	55-64	2020-04-06	female	White	FALSE	FALSE	FALSE	FALSE	yes/prior	BMI>=30	FALSE	FALSE	Q1	Q1	northeast	US.White	1
US	0	>=65	2020-05-20	female	White	FALSE	FALSE	FALSE	FALSE	yes/prior	BMI>=30	FALSE	FALSE	NA	NA	northeast	US.White	1
US	0	45-54	2020-03-31	non-female	White	FALSE	FALSE	FALSE	FALSE	yes/prior	BMI>=30	FALSE	FALSE	Q2	Q3	northeast	US.White	1
US	0	>=65	2020-03-31	female	White	FALSE	FALSE	FALSE	FALSE	yes/prior	BMI 25-29.9	FALSE	FALSE	Q2	Q3	northeast	US.White	3
US	0	>=65	2020-03-31	non-female	White	FALSE	FALSE	FALSE	FALSE	no	BMI>=30	TRUE	FALSE	Q2	Q3	northeast	US.White	1
US	0	45-54	2020-04-02	female	White	FALSE	TRUE	TRUE	FALSE	no	BMI 25-29.9	FALSE	FALSE	Q2	Q3	northeast	US.White	1
US	0	>=65	2020-04-06	non-female	White	FALSE	FALSE	FALSE	FALSE	no	BMI 25-29.9	FALSE	FALSE	Q2	Q3	northeast	US.White	3
US	0	45-54	2020-04-11	non-female	White	FALSE	FALSE	FALSE	FALSE	no	BMI>=30	FALSE	FALSE	Q2	Q3	northeast	US.White	1
US	0	35-44	2020-04-14	female	White	FALSE	FALSE	FALSE	FALSE	no	BMI 18.5-24.9	FALSE	FALSE	Q2	Q3	northeast	US.White	1
US	0	55-64	2020-04-15	female	White	FALSE	FALSE	FALSE	FALSE	no	BMI>=30	FALSE	FALSE	Q2	Q3	northeast	US.White	4
US	0	55-64	2020-04-18	female	White	FALSE	FALSE	FALSE	FALSE	no	BMI 25-29.9	FALSE	FALSE	Q2	Q3	northeast	US.White	2
US	0	55-64	2020-04-18	non-female	White	FALSE	FALSE	FALSE	FALSE	yes/prior	BMI 25-29.9	FALSE	FALSE	Q2	Q3	northeast	US.White	1
US	0	35-44	2020-04-22	female	White	FALSE	FALSE	FALSE	FALSE	no	BMI>=30	FALSE	FALSE	Q2	Q3	northeast	US.White	1
US	0	45-54	2020-04-22	female	White	FALSE	FALSE	FALSE	FALSE	yes/prior	BMI 18.5-24.9	FALSE	FALSE	Q2	Q3	northeast	US.White	1
US	1	45-54	2020-04-07	female	White	FALSE	FALSE	FALSE	FALSE	no	BMI 25-29.9	FALSE	FALSE	Q2	Q3	northeast	US.White	1
US	0	35-44	2020-03-31	non-female	White	FALSE	FALSE	FALSE	FALSE	no	BMI 25-29.9	FALSE	FALSE	Q4	Q4	northeast	US.White	1
US	0	>=65	2020-04-03	female	White	FALSE	FALSE	FALSE	FALSE	no	BMI <18.5	FALSE	FALSE	Q4	Q4	northeast	US.White	1
US	0	45-54	2020-04-03	female	White	FALSE	FALSE	FALSE	FALSE	no	BMI 18.5-24.9	FALSE	FALSE	Q4	Q4	northeast	US.White	1
US	0	>=65	2020-04-06	female	White	FALSE	FALSE	FALSE	FALSE	no	BMI>=30	FALSE	FALSE	Q4	Q4	northeast	US.White	2
US	1	35-44	2020-04-08	female	White	FALSE	FALSE	FALSE	FALSE	no	BMI 25-29.9	FALSE	FALSE	Q4	Q4	northeast	US.White	1
US	0	35-44	2020-04-10	non-female	US Asian	FALSE	FALSE	FALSE	FALSE	no	BMI 25-29.9	FALSE	FALSE	Q4	Q4	northeast	US.Other	1
US	0	>=65	2020-04-16	female	White	FALSE	FALSE	FALSE	FALSE	yes/prior	BMI 18.5-24.9	FALSE	FALSE	Q4	Q4	northeast	US.White	3
US	0	55-64	2020-04-17	female	White	FALSE	FALSE	FALSE	FALSE	no	BMI 25-29.9	FALSE	FALSE	Q4	Q4	northeast	US.White	2
US	0	25-34	2020-04-17	female	White	FALSE	FALSE	FALSE	FALSE	no	BMI 18.5-24.9	FALSE	FALSE	Q4	Q4	northeast	US.White	1
US	0	45-54	2020-04-18	non-female	White	TRUE	FALSE	FALSE	FALSE	yes/prior	BMI 25-29.9	FALSE	FALSE	Q4	Q4	northeast	US.White	1
US	0	<25	2020-04-18	female	White	FALSE	FALSE	FALSE	FALSE	no	BMI 18.5-24.9	FALSE	FALSE	Q4	Q4	northeast	US.White	3
US	1	35-44	2020-05-15	female	White	FALSE	FALSE	FALSE	FALSE	no	BMI 25-29.9	FALSE	FALSE	Q4	Q4	northeast	US.White	1
US	1	55-64	2020-05-15	female	White	FALSE	FALSE	FALSE	FALSE	no	BMI 25-29.9	FALSE	TRUE	Q4	Q4	northeast	US.White	1
US	0	55-64	2020-05-28	female	White	FALSE	FALSE	FALSE	FALSE	no	BMI>=30	FALSE	FALSE	Q4	Q4	northeast	US.White	1
US	0	>=65	2020-07-06	female	White	FALSE	FALSE	FALSE	FALSE	yes/prior	BMI 25-29.9	FALSE	FALSE	Q4	Q4	northeast	US.White	1
US	0	>=65	2020-07-10	non-female	White	FALSE	FALSE	FALSE	FALSE	no	BMI 25-29.9	FALSE	FALSE	Q4	Q4	northeast	US.White	1
US	0	>=65	2020-08-02	non-female	White	FALSE	FALSE	FALSE	FALSE	yes/prior	BMI 18.5-24.9	FALSE	FALSE	Q4	Q4	northeast	US.White	1
US	0	55-64	2020-09-19	non-female	White	FALSE	FALSE	FALSE	FALSE	no	BMI 18.5-24.9	FALSE	FALSE	Q4	Q4	northeast	US.White	1
US	0	>=65	2020-11-28	female	White	FALSE	FALSE	FALSE	FALSE	no	BMI>=30	FALSE	FALSE	Q4	Q4	northeast	US.White	1
US	0	>=65	2020-05-10	female	White	FALSE	FALSE	TRUE	FALSE	yes/prior	BMI>=30	FALSE	FALSE	Q2	Q3	northeast	US.White	1
US	0	<25	2020-10-08	female	White	FALSE	FALSE	FALSE	FALSE	no	BMI>=30	FALSE	FALSE	Q2	Q3	northeast	US.White	1
US	0	>=65	2020-04-14	female	White	FALSE	FALSE	FALSE	FALSE	no	BMI 18.5-24.9	FALSE	FALSE	Q3	Q4	northeast	US.White	2
US	0	25-34	2020-04-16	non-female	Hispanic	FALSE	FALSE	FALSE	FALSE	no	BMI 25-29.9	FALSE	FALSE	Q3	Q4	northeast	US.Other	1
US	0	35-44	2020-04-16	female	White	FALSE	FALSE	FALSE	FALSE	no	BMI 18.5-24.9	FALSE	FALSE	Q3	Q4	northeast	US.White	1
US	0	35-44	2020-04-20	female	White	TRUE	FALSE	FALSE	FALSE	no	BMI>=30	FALSE	FALSE	Q3	Q4	northeast	US.White	1
US	0	45-54	2021-01-02	female	White	FALSE	FALSE	FALSE	FALSE	no	BMI>=30	FALSE	FALSE	Q3	Q4	northeast	US.White	1
US	0	>=65	2020-04-29	female	White	FALSE	FALSE	FALSE	FALSE	yes/prior	BMI 18.5-24.9	FALSE	FALSE	Q2	Q3	northeast	US.White	1
US	1	45-54	2020-07-14	non-female	White	FALSE	FALSE	FALSE	FALSE	no	BMI>=30	FALSE	FALSE	Q2	Q3	northeast	US.White	1
US	0	<25	2021-02-16	female	White	FALSE	FALSE	FALSE	FALSE	no	BMI>=30	FALSE	FALSE	Q2	Q3	northeast	US.White	1
US	0	>=65	2020-04-06	non-female	White	FALSE	FALSE	FALSE	FALSE	no	BMI 25-29.9	FALSE	FALSE	Q1	Q2	northeast	US.White	1
US	0	55-64	2020-04-06	non-female	White	FALSE	FALSE	FALSE	FALSE	yes/prior	BMI>=30	FALSE	FALSE	Q1	Q2	northeast	US.White	4
US	0	>=65	2020-04-09	non-female	White	FALSE	FALSE	FALSE	FALSE	yes/prior	BMI 18.5-24.9	FALSE	FALSE	Q1	Q2	northeast	US.White	1
US	0	>=65	2020-10-14	female	White	FALSE	FALSE	FALSE	FALSE	yes/prior	BMI 18.5-24.9	FALSE	FALSE	Q1	Q2	northeast	US.White	1
US	0	>=65	2020-05-15	non-female	White	FALSE	FALSE	FALSE	FALSE	no	BMI 18.5-24.9	TRUE	FALSE	Q4	Q4	northeast	US.White	1
US	0	55-64	2020-09-13	female	White	FALSE	FALSE	FALSE	FALSE	no	BMI 18.5-24.9	FALSE	FALSE	Q4	Q4	northeast	US.White	1
US	0	55-64	2020-04-06	non-female	White	TRUE	FALSE	FALSE	FALSE	no	BMI>=30	FALSE	FALSE	Q3	Q4	northeast	US.White	1
US	0	>=65	2020-04-07	female	White	FALSE	TRUE	FALSE	FALSE	no	BMI 25-29.9	FALSE	FALSE	Q3	Q4	northeast	US.White	1
US	0	>=65	2020-04-11	female	White	FALSE	FALSE	FALSE	FALSE	no	BMI>=30	FALSE	FALSE	Q3	Q4	northeast	US.White	1
US	0	>=65	2020-04-18	non-female	White	TRUE	FALSE	FALSE	FALSE	no	BMI 25-29.9	FALSE	FALSE	Q3	Q4	northeast	US.White	2
US	0	45-54	2020-05-20	female	White	FALSE	FALSE	FALSE	FALSE	no	BMI>=30	FALSE	FALSE	Q3	Q4	northeast	US.White	1
US	0	25-34	2020-10-12	female	White	FALSE	FALSE	FALSE	FALSE	no	BMI <18.5	FALSE	FALSE	Q3	Q4	northeast	US.White	1
US	0	<25	2021-01-12	female	Other	FALSE	FALSE	FALSE	FALSE	no	BMI 25-29.9	TRUE	FALSE	Q3	Q4	northeast	US.Other	1
US	0	<25	2020-09-17	female	White	FALSE	FALSE	FALSE	FALSE	no	BMI>=30	FALSE	FALSE	NA	NA	NA	US.White	1
US	0	>=65	2020-03-31	non-female	White	TRUE	FALSE	FALSE	FALSE	no	BMI>=30	FALSE	FALSE	Q3	Q4	northeast	US.White	1
US	0	>=65	2020-03-31	female	White	FALSE	FALSE	FALSE	FALSE	no	BMI 25-29.9	FALSE	FALSE	Q3	Q4	northeast	US.White	3
US	0	>=65	2020-04-03	female	White	FALSE	FALSE	FALSE	FALSE	no	BMI 18.5-24.9	FALSE	FALSE	Q3	Q4	northeast	US.White	6
US	0	55-64	2020-04-04	female	White	FALSE	FALSE	FALSE	FALSE	no	BMI>=30	FALSE	FALSE	Q3	Q4	northeast	US.White	2
US	0	45-54	2020-04-04	female	White	FALSE	FALSE	FALSE	FALSE	no	BMI 18.5-24.9	FALSE	FALSE	Q3	Q4	northeast	US.White	1
US	0	45-54	2020-04-04	non-female	White	FALSE	FALSE	FALSE	FALSE	no	BMI 18.5-24.9	FALSE	FALSE	Q3	Q4	northeast	US.White	1
US	1	25-34	2020-04-06	female	White	FALSE	FALSE	FALSE	FALSE	no	BMI 25-29.9	FALSE	FALSE	Q3	Q4	northeast	US.White	1
US	0	>=65	2020-04-08	female	White	FALSE	FALSE	TRUE	FALSE	yes/prior	BMI <18.5	FALSE	FALSE	Q3	Q4	northeast	US.White	1
US	0	>=65	2020-04-10	female	White	FALSE	FALSE	FALSE	FALSE	yes/prior	BMI>=30	FALSE	FALSE	Q3	Q4	northeast	US.White	3
US	0	45-54	2020-04-14	non-female	White	TRUE	FALSE	FALSE	FALSE	no	BMI>=30	FALSE	FALSE	Q3	Q4	northeast	US.White	1
US	1	55-64	2020-04-14	non-female	White	FALSE	TRUE	FALSE	FALSE	no	BMI 25-29.9	FALSE	FALSE	Q3	Q4	northeast	US.White	1
US	1	55-64	2020-04-14	female	White	FALSE	FALSE	FALSE	FALSE	no	BMI 18.5-24.9	FALSE	FALSE	Q3	Q4	northeast	US.White	2
US	0	55-64	2020-04-16	non-female	White	FALSE	FALSE	FALSE	FALSE	no	BMI 18.5-24.9	FALSE	FALSE	Q3	Q4	northeast	US.White	1
US	0	55-64	2020-04-18	female	White	FALSE	FALSE	FALSE	FALSE	no	BMI 18.5-24.9	FALSE	FALSE	Q3	Q4	northeast	US.White	2
US	0	>=65	2020-04-18	female	White	FALSE	FALSE	FALSE	FALSE	yes/prior	BMI 25-29.9	FALSE	FALSE	Q3	Q4	northeast	US.White	1
US	0	>=65	2020-04-19	female	White	FALSE	FALSE	FALSE	FALSE	no	BMI>=30	FALSE	FALSE	Q3	Q4	northeast	US.White	3
US	0	<25	2020-04-20	female	US Asian	FALSE	FALSE	FALSE	FALSE	no	BMI 18.5-24.9	FALSE	FALSE	Q3	Q4	northeast	US.Other	1
US	0	35-44	2020-04-23	non-female	White	FALSE	FALSE	FALSE	FALSE	no	BMI 25-29.9	FALSE	FALSE	Q3	Q4	northeast	US.White	1
US	0	>=65	2020-04-28	non-female	White	TRUE	TRUE	FALSE	FALSE	yes/prior	BMI 18.5-24.9	FALSE	FALSE	Q3	Q4	northeast	US.White	1
US	0	35-44	2020-05-07	non-female	White	FALSE	FALSE	FALSE	FALSE	no	BMI 25-29.9	FALSE	FALSE	Q3	Q4	northeast	US.White	1
US	0	25-34	2020-05-07	female	White	FALSE	FALSE	FALSE	FALSE	no	BMI 18.5-24.9	FALSE	FALSE	Q3	Q4	northeast	US.White	1
US	0	>=65	2020-05-09	female	Other	FALSE	FALSE	FALSE	FALSE	yes/prior	BMI 25-29.9	FALSE	FALSE	Q3	Q4	northeast	US.Other	1
US	0	>=65	2020-05-09	non-female	White	FALSE	FALSE	FALSE	FALSE	no	BMI 25-29.9	FALSE	FALSE	Q3	Q4	northeast	US.White	1
US	0	35-44	2020-05-12	non-female	White	FALSE	FALSE	FALSE	FALSE	no	BMI 18.5-24.9	FALSE	FALSE	Q3	Q4	northeast	US.White	1
US	1	25-34	2020-05-17	female	White	FALSE	FALSE	FALSE	FALSE	no	BMI 18.5-24.9	FALSE	FALSE	Q3	Q4	northeast	US.White	1
US	0	35-44	2020-08-07	non-female	White	FALSE	FALSE	FALSE	FALSE	no	BMI 18.5-24.9	FALSE	FALSE	Q3	Q4	northeast	US.White	1
US	0	35-44	2020-09-18	non-female	US Asian	FALSE	FALSE	FALSE	FALSE	no	BMI 18.5-24.9	FALSE	FALSE	Q3	Q4	northeast	US.Other	1
US	0	35-44	2021-01-16	female	White	FALSE	FALSE	FALSE	FALSE	no	BMI 18.5-24.9	FALSE	FALSE	Q3	Q4	northeast	US.White	1
US	0	25-34	2020-04-01	non-female	US Asian	FALSE	FALSE	FALSE	FALSE	no	BMI 18.5-24.9	FALSE	FALSE	Q1	Q1	northeast	US.Other	1
US	0	>=65	2020-03-31	female	White	FALSE	FALSE	FALSE	FALSE	yes/prior	BMI>=30	FALSE	FALSE	Q3	Q3	northeast	US.White	2
US	0	>=65	2020-04-14	female	White	FALSE	FALSE	FALSE	FALSE	no	BMI 25-29.9	FALSE	FALSE	Q3	Q3	northeast	US.White	1
US	0	>=65	2020-04-27	female	White	TRUE	FALSE	FALSE	FALSE	yes/prior	BMI 25-29.9	FALSE	FALSE	Q3	Q3	northeast	US.White	1
US	0	>=65	2020-04-29	female	White	FALSE	FALSE	TRUE	FALSE	yes/prior	BMI 25-29.9	FALSE	FALSE	Q3	Q3	northeast	US.White	1
US	0	35-44	2020-05-26	female	White	FALSE	FALSE	FALSE	FALSE	no	BMI 25-29.9	FALSE	FALSE	Q3	Q3	northeast	US.White	1
US	0	>=65	2020-04-05	non-female	White	FALSE	FALSE	FALSE	FALSE	yes/prior	BMI 18.5-24.9	FALSE	FALSE	Q1	Q2	northeast	US.White	1
US	0	55-64	2020-05-20	female	White	TRUE	FALSE	FALSE	FALSE	no	BMI>=30	FALSE	FALSE	Q1	Q2	northeast	US.White	1
US	0	>=65	2020-09-19	non-female	White	FALSE	FALSE	FALSE	FALSE	no	BMI 18.5-24.9	FALSE	FALSE	Q1	Q2	northeast	US.White	1
US	0	>=65	2020-12-31	female	White	FALSE	FALSE	FALSE	FALSE	no	BMI>=30	FALSE	FALSE	Q1	Q2	northeast	US.White	1
US	0	>=65	2020-04-02	female	White	FALSE	FALSE	FALSE	FALSE	yes/prior	BMI 25-29.9	FALSE	FALSE	Q3	Q4	northeast	US.White	5
US	1	>=65	2020-04-02	female	White	FALSE	FALSE	FALSE	FALSE	no	BMI 25-29.9	FALSE	FALSE	Q3	Q4	northeast	US.White	2
US	0	55-64	2020-04-06	female	White	FALSE	FALSE	FALSE	FALSE	no	BMI 25-29.9	FALSE	FALSE	Q3	Q4	northeast	US.White	2
US	0	55-64	2020-04-15	female	Other	FALSE	FALSE	TRUE	FALSE	yes/prior	BMI>=30	FALSE	FALSE	Q3	Q4	northeast	US.Other	1
US	0	35-44	2020-04-02	female	White	FALSE	FALSE	FALSE	FALSE	no	BMI 18.5-24.9	TRUE	FALSE	Q3	Q4	northeast	US.White	1
US	0	<25	2020-12-06	non-female	White	FALSE	FALSE	FALSE	FALSE	yes/prior	BMI 25-29.9	FALSE	FALSE	Q3	Q4	northeast	US.White	1
US	0	55-64	2020-04-04	female	White	FALSE	FALSE	TRUE	FALSE	yes/prior	BMI 25-29.9	FALSE	FALSE	Q3	Q4	northeast	US.White	1
US	0	55-64	2020-04-13	female	White	FALSE	FALSE	FALSE	FALSE	no	BMI>=30	FALSE	FALSE	Q3	Q4	northeast	US.White	1
US	0	55-64	2020-04-18	non-female	White	FALSE	FALSE	FALSE	FALSE	yes/prior	BMI 25-29.9	FALSE	FALSE	Q3	Q4	northeast	US.White	1
US	0	55-64	2020-04-19	non-female	White	FALSE	TRUE	FALSE	FALSE	no	BMI 18.5-24.9	FALSE	FALSE	Q3	Q4	northeast	US.White	1
US	0	>=65	2020-03-31	non-female	White	TRUE	FALSE	FALSE	FALSE	no	BMI>=30	FALSE	FALSE	Q2	Q4	northeast	US.White	1
US	0	55-64	2020-03-31	female	White	FALSE	FALSE	FALSE	FALSE	yes/prior	BMI 18.5-24.9	FALSE	FALSE	Q2	Q4	northeast	US.White	1
US	0	>=65	2020-04-06	non-female	White	FALSE	FALSE	FALSE	FALSE	no	BMI 25-29.9	FALSE	FALSE	Q2	Q4	northeast	US.White	1
US	0	>=65	2020-04-07	female	White	FALSE	FALSE	FALSE	FALSE	yes/prior	BMI 18.5-24.9	TRUE	FALSE	Q2	Q4	northeast	US.White	1
US	0	>=65	2020-04-16	non-female	White	FALSE	FALSE	TRUE	FALSE	yes/prior	BMI>=30	FALSE	FALSE	Q2	Q4	northeast	US.White	1
US	0	45-54	2020-04-18	female	US Asian	FALSE	FALSE	FALSE	FALSE	no	BMI 25-29.9	FALSE	FALSE	Q2	Q4	northeast	US.Other	1
US	0	>=65	2020-05-02	female	White	FALSE	FALSE	FALSE	FALSE	no	BMI 18.5-24.9	FALSE	FALSE	Q2	Q4	northeast	US.White	1
US	0	>=65	2020-05-15	female	White	FALSE	FALSE	FALSE	FALSE	yes/prior	BMI 18.5-24.9	FALSE	FALSE	Q2	Q4	northeast	US.White	1
US	0	>=65	2020-04-06	non-female	White	FALSE	TRUE	FALSE	FALSE	yes/prior	BMI 25-29.9	FALSE	FALSE	Q1	Q2	northeast	US.White	1
US	0	55-64	2020-04-07	female	White	TRUE	FALSE	FALSE	FALSE	yes/prior	BMI>=30	FALSE	FALSE	Q1	Q2	northeast	US.White	1
US	0	55-64	2020-04-18	female	White	FALSE	FALSE	FALSE	FALSE	no	BMI 18.5-24.9	FALSE	FALSE	Q1	Q2	northeast	US.White	1
US	0	>=65	2020-04-19	non-female	White	FALSE	FALSE	FALSE	FALSE	no	BMI 18.5-24.9	FALSE	FALSE	Q1	Q2	northeast	US.White	1
US	0	45-54	2020-04-26	non-female	White	FALSE	FALSE	FALSE	FALSE	no	BMI 18.5-24.9	FALSE	FALSE	Q1	Q2	northeast	US.White	1
US	0	55-64	2020-04-26	non-female	White	TRUE	FALSE	FALSE	FALSE	yes/prior	BMI 25-29.9	FALSE	FALSE	Q1	Q2	northeast	US.White	1
US	0	>=65	2020-04-27	female	White	FALSE	FALSE	FALSE	FALSE	no	BMI <18.5	FALSE	FALSE	Q1	Q2	northeast	US.White	1
US	0	55-64	2020-07-02	female	Black	FALSE	FALSE	FALSE	FALSE	no	BMI 18.5-24.9	FALSE	FALSE	Q1	Q2	northeast	US.Black	1
US	0	>=65	2020-07-03	female	White	FALSE	FALSE	FALSE	FALSE	yes/prior	BMI 18.5-24.9	FALSE	FALSE	Q1	Q2	northeast	US.White	2
US	0	45-54	2020-04-13	female	White	FALSE	FALSE	FALSE	FALSE	yes/prior	BMI>=30	FALSE	FALSE	Q1	Q2	northeast	US.White	1
US	0	>=65	2020-04-14	female	White	FALSE	FALSE	FALSE	FALSE	no	BMI>=30	FALSE	FALSE	Q1	Q2	northeast	US.White	2
US	0	>=65	2020-04-02	female	White	FALSE	FALSE	FALSE	FALSE	no	BMI 18.5-24.9	FALSE	FALSE	Q4	Q4	northeast	US.White	5
US	0	45-54	2020-04-03	non-female	White	FALSE	FALSE	FALSE	FALSE	no	BMI 18.5-24.9	FALSE	FALSE	Q4	Q4	northeast	US.White	1
US	0	25-34	2020-04-06	female	White	FALSE	FALSE	FALSE	FALSE	no	BMI 25-29.9	FALSE	FALSE	Q4	Q4	northeast	US.White	1
US	0	>=65	2020-04-07	female	White	FALSE	FALSE	FALSE	FALSE	no	BMI>=30	FALSE	FALSE	Q4	Q4	northeast	US.White	1
US	1	>=65	2020-04-09	female	White	FALSE	FALSE	FALSE	FALSE	yes/prior	BMI>=30	FALSE	FALSE	Q4	Q4	northeast	US.White	1
US	0	55-64	2020-04-09	female	White	FALSE	FALSE	FALSE	FALSE	no	BMI 25-29.9	FALSE	FALSE	Q4	Q4	northeast	US.White	4
US	0	>=65	2020-04-10	female	White	FALSE	FALSE	FALSE	FALSE	yes/prior	BMI 25-29.9	FALSE	FALSE	Q4	Q4	northeast	US.White	2
US	0	>=65	2020-04-10	female	White	FALSE	FALSE	FALSE	FALSE	no	BMI 18.5-24.9	FALSE	FALSE	Q4	Q4	northeast	US.White	3
US	1	55-64	2020-04-10	female	White	FALSE	FALSE	FALSE	FALSE	no	BMI 18.5-24.9	FALSE	FALSE	Q4	Q4	northeast	US.White	1
US	0	25-34	2020-04-12	non-female	White	FALSE	FALSE	FALSE	FALSE	no	BMI 18.5-24.9	FALSE	FALSE	Q4	Q4	northeast	US.White	1
US	0	>=65	2020-04-13	female	White	FALSE	FALSE	FALSE	FALSE	no	BMI 18.5-24.9	FALSE	FALSE	Q4	Q4	northeast	US.White	11
US	0	>=65	2020-04-13	female	White	FALSE	TRUE	FALSE	FALSE	no	BMI 18.5-24.9	FALSE	FALSE	Q4	Q4	northeast	US.White	1
US	0	>=65	2020-04-13	female	White	FALSE	FALSE	FALSE	FALSE	no	BMI>=30	FALSE	FALSE	Q4	Q4	northeast	US.White	1
US	0	>=65	2020-04-13	female	White	FALSE	FALSE	FALSE	FALSE	no	BMI 25-29.9	FALSE	FALSE	Q4	Q4	northeast	US.White	7
US	0	>=65	2020-04-14	female	White	FALSE	FALSE	FALSE	FALSE	yes/prior	BMI 25-29.9	FALSE	FALSE	Q4	Q4	northeast	US.White	3
US	0	>=65	2020-04-14	non-female	White	TRUE	TRUE	FALSE	FALSE	no	BMI 25-29.9	FALSE	FALSE	Q4	Q4	northeast	US.White	1
US	0	55-64	2020-04-14	female	White	FALSE	FALSE	FALSE	FALSE	yes/prior	BMI>=30	FALSE	FALSE	Q4	Q4	northeast	US.White	1
US	0	>=65	2020-04-16	non-female	White	FALSE	FALSE	FALSE	FALSE	no	BMI 18.5-24.9	FALSE	FALSE	Q4	Q4	northeast	US.White	3
US	0	55-64	2020-04-18	non-female	White	FALSE	FALSE	FALSE	FALSE	yes/prior	BMI>=30	FALSE	FALSE	Q4	Q4	northeast	US.White	2
US	1	>=65	2020-04-19	non-female	White	FALSE	FALSE	FALSE	FALSE	no	BMI>=30	FALSE	FALSE	Q4	Q4	northeast	US.White	1
US	0	>=65	2020-04-19	non-female	White	FALSE	FALSE	FALSE	FALSE	yes/prior	BMI 25-29.9	FALSE	FALSE	Q4	Q4	northeast	US.White	2
US	1	55-64	2020-04-19	non-female	White	FALSE	FALSE	FALSE	FALSE	no	BMI 25-29.9	FALSE	FALSE	Q4	Q4	northeast	US.White	1
US	0	45-54	2020-04-20	female	White	FALSE	FALSE	FALSE	FALSE	no	BMI 25-29.9	FALSE	FALSE	Q4	Q4	northeast	US.White	2
US	1	<25	2020-04-20	non-female	White	FALSE	FALSE	FALSE	FALSE	no	BMI 18.5-24.9	FALSE	FALSE	Q4	Q4	northeast	US.White	1
US	0	>=65	2020-04-21	non-female	White	FALSE	FALSE	FALSE	FALSE	no	BMI 25-29.9	FALSE	FALSE	Q4	Q4	northeast	US.White	4
US	0	55-64	2020-04-22	female	Other	FALSE	FALSE	FALSE	FALSE	no	BMI>=30	FALSE	FALSE	Q4	Q4	northeast	US.Other	1
US	0	55-64	2020-05-02	female	White	FALSE	FALSE	FALSE	FALSE	yes/prior	BMI>=30	FALSE	FALSE	Q4	Q4	northeast	US.White	1
US	0	55-64	2020-05-02	non-female	White	FALSE	FALSE	FALSE	FALSE	yes/prior	BMI>=30	FALSE	FALSE	Q4	Q4	northeast	US.White	1
US	0	55-64	2020-06-24	non-female	US Asian	FALSE	FALSE	FALSE	FALSE	no	BMI>=30	FALSE	FALSE	Q4	Q4	northeast	US.Other	1
US	0	45-54	2020-09-19	female	White	FALSE	FALSE	FALSE	FALSE	no	BMI 18.5-24.9	FALSE	FALSE	Q4	Q4	northeast	US.White	1
US	0	<25	2020-09-19	female	Hispanic	FALSE	FALSE	FALSE	FALSE	no	BMI 18.5-24.9	FALSE	FALSE	Q4	Q4	northeast	US.Other	1
US	0	45-54	2020-09-21	non-female	White	FALSE	FALSE	FALSE	FALSE	no	BMI 18.5-24.9	FALSE	FALSE	Q4	Q4	northeast	US.White	1
US	0	>=65	2020-09-21	non-female	US Asian	FALSE	FALSE	FALSE	FALSE	no	BMI 18.5-24.9	FALSE	FALSE	Q4	Q4	northeast	US.Other	1
US	0	>=65	2021-01-20	female	White	FALSE	FALSE	FALSE	FALSE	no	BMI>=30	FALSE	FALSE	Q4	Q4	northeast	US.White	1
US	1	55-64	2020-04-01	female	White	FALSE	FALSE	FALSE	FALSE	no	BMI 25-29.9	FALSE	FALSE	Q1	Q3	northeast	US.White	1
US	0	55-64	2020-04-07	female	White	FALSE	FALSE	FALSE	FALSE	no	BMI 18.5-24.9	FALSE	FALSE	Q1	Q3	northeast	US.White	1
US	0	>=65	2020-04-09	female	White	FALSE	FALSE	FALSE	FALSE	yes/prior	BMI 18.5-24.9	FALSE	FALSE	Q1	Q3	northeast	US.White	1
US	1	>=65	2020-04-11	female	White	FALSE	FALSE	FALSE	FALSE	yes/prior	BMI>=30	FALSE	FALSE	Q1	Q3	northeast	US.White	1
US	0	55-64	2020-04-18	non-female	White	FALSE	TRUE	FALSE	FALSE	no	BMI 25-29.9	FALSE	FALSE	Q1	Q3	northeast	US.White	1
US	0	45-54	2020-12-31	female	White	FALSE	FALSE	FALSE	FALSE	no	BMI 18.5-24.9	TRUE	TRUE	Q1	Q3	northeast	US.White	1
US	0	>=65	2020-04-06	non-female	White	FALSE	FALSE	FALSE	FALSE	no	BMI 25-29.9	FALSE	FALSE	Q2	Q2	northeast	US.White	1
US	0	>=65	2020-04-10	female	White	FALSE	FALSE	FALSE	FALSE	no	BMI 25-29.9	FALSE	FALSE	Q2	Q2	northeast	US.White	2
US	0	>=65	2020-04-16	female	White	FALSE	FALSE	FALSE	FALSE	no	BMI>=30	FALSE	FALSE	Q2	Q2	northeast	US.White	1
US	0	>=65	2020-03-31	non-female	White	FALSE	FALSE	FALSE	FALSE	yes/prior	BMI 18.5-24.9	FALSE	FALSE	Q1	Q3	northeast	US.White	1
US	0	35-44	2020-03-31	female	White	FALSE	FALSE	FALSE	FALSE	no	BMI>=30	FALSE	FALSE	Q1	Q3	northeast	US.White	1
US	0	>=65	2020-04-01	female	White	FALSE	FALSE	FALSE	FALSE	yes/prior	BMI 18.5-24.9	FALSE	FALSE	Q1	Q3	northeast	US.White	1
US	0	>=65	2020-04-06	non-female	White	FALSE	FALSE	FALSE	FALSE	yes/prior	BMI 18.5-24.9	FALSE	FALSE	Q1	Q3	northeast	US.White	1
US	0	35-44	2020-04-18	non-female	White	TRUE	FALSE	FALSE	FALSE	yes/prior	BMI>=30	FALSE	FALSE	Q1	Q3	northeast	US.White	1
US	1	>=65	2020-04-05	non-female	White	FALSE	FALSE	FALSE	FALSE	no	BMI 25-29.9	FALSE	FALSE	Q3	Q2	northeast	US.White	1
US	0	45-54	2020-04-07	female	White	FALSE	FALSE	FALSE	TRUE	no	BMI>=30	FALSE	FALSE	Q3	Q2	northeast	US.White	1
US	0	25-34	2020-04-09	female	White	FALSE	FALSE	FALSE	FALSE	yes/prior	BMI>=30	FALSE	FALSE	Q3	Q2	northeast	US.White	1
US	0	>=65	2020-04-09	female	White	FALSE	FALSE	FALSE	FALSE	yes/prior	BMI 18.5-24.9	FALSE	FALSE	Q3	Q2	northeast	US.White	1
US	0	35-44	2020-04-10	female	White	FALSE	FALSE	FALSE	FALSE	yes/prior	BMI 18.5-24.9	FALSE	FALSE	Q3	Q2	northeast	US.White	1
US	0	45-54	2020-04-13	female	US Asian	FALSE	FALSE	FALSE	FALSE	no	BMI 25-29.9	FALSE	FALSE	Q3	Q2	northeast	US.Other	1
US	0	45-54	2020-04-13	non-female	White	FALSE	FALSE	FALSE	FALSE	no	BMI 18.5-24.9	FALSE	FALSE	Q3	Q2	northeast	US.White	1
US	0	55-64	2020-04-14	female	White	FALSE	FALSE	FALSE	FALSE	no	BMI 18.5-24.9	FALSE	FALSE	Q3	Q2	northeast	US.White	3
US	0	>=65	2020-04-17	non-female	White	TRUE	FALSE	FALSE	FALSE	yes/prior	BMI 25-29.9	FALSE	FALSE	Q3	Q2	northeast	US.White	1
US	0	>=65	2020-04-19	female	White	FALSE	FALSE	FALSE	FALSE	yes/prior	BMI>=30	FALSE	FALSE	Q3	Q2	northeast	US.White	1
US	0	35-44	2020-04-26	female	White	FALSE	FALSE	FALSE	FALSE	no	BMI 25-29.9	FALSE	FALSE	Q3	Q2	northeast	US.White	1
US	0	>=65	2020-05-05	female	White	FALSE	FALSE	FALSE	FALSE	no	BMI 18.5-24.9	FALSE	FALSE	Q3	Q2	northeast	US.White	1
US	0	>=65	2020-05-05	non-female	White	FALSE	FALSE	FALSE	FALSE	no	BMI 18.5-24.9	FALSE	FALSE	Q3	Q2	northeast	US.White	1
US	0	55-64	2020-05-12	female	Hispanic	FALSE	FALSE	FALSE	FALSE	no	BMI 25-29.9	FALSE	FALSE	Q3	Q2	northeast	US.Other	1
US	0	>=65	2020-05-13	non-female	White	FALSE	FALSE	FALSE	FALSE	no	BMI 25-29.9	FALSE	FALSE	Q3	Q2	northeast	US.White	2
US	0	45-54	2020-05-25	non-female	White	TRUE	TRUE	FALSE	FALSE	no	BMI 25-29.9	FALSE	FALSE	Q3	Q2	northeast	US.White	1
US	0	45-54	2020-05-30	female	White	TRUE	FALSE	FALSE	FALSE	no	BMI 18.5-24.9	FALSE	FALSE	Q3	Q2	northeast	US.White	1
US	0	>=65	2020-07-31	female	White	FALSE	FALSE	FALSE	FALSE	no	BMI 18.5-24.9	FALSE	FALSE	Q3	Q2	northeast	US.White	1
US	0	25-34	2020-09-16	female	White	FALSE	FALSE	FALSE	FALSE	no	BMI>=30	FALSE	FALSE	Q3	Q2	northeast	US.White	2
US	0	<25	2020-11-28	non-female	Hispanic	FALSE	FALSE	FALSE	FALSE	no	BMI 18.5-24.9	TRUE	FALSE	Q3	Q2	northeast	US.Other	1
US	0	>=65	2020-12-15	non-female	White	FALSE	TRUE	FALSE	FALSE	yes/prior	BMI 25-29.9	FALSE	FALSE	Q3	Q2	northeast	US.White	1
US	0	25-34	2020-04-18	non-female	White	FALSE	FALSE	FALSE	FALSE	no	BMI>=30	FALSE	FALSE	Q1	Q1	northeast	US.White	1
US	0	35-44	2020-04-20	female	White	FALSE	FALSE	FALSE	FALSE	no	BMI 25-29.9	FALSE	FALSE	Q1	Q1	northeast	US.White	2
US	0	25-34	2020-04-21	non-female	White	FALSE	FALSE	FALSE	FALSE	no	BMI>=30	FALSE	FALSE	Q1	Q1	northeast	US.White	1
US	0	>=65	2020-04-30	non-female	White	FALSE	FALSE	FALSE	FALSE	yes/prior	BMI 25-29.9	TRUE	FALSE	Q1	Q1	northeast	US.White	1
US	0	>=65	2020-05-01	female	White	FALSE	FALSE	FALSE	FALSE	yes/prior	BMI 25-29.9	TRUE	FALSE	Q1	Q1	northeast	US.White	1
US	0	35-44	2021-01-26	non-female	White	FALSE	FALSE	TRUE	FALSE	yes/prior	BMI>=30	TRUE	FALSE	Q1	Q1	northeast	US.White	1
US	0	55-64	2020-03-31	non-female	White	FALSE	FALSE	FALSE	FALSE	no	BMI 25-29.9	FALSE	FALSE	Q1	Q1	northeast	US.White	1
US	0	>=65	2020-04-07	female	White	FALSE	FALSE	FALSE	FALSE	no	BMI 18.5-24.9	FALSE	FALSE	Q1	Q1	northeast	US.White	2
US	0	25-34	2020-04-12	female	White	FALSE	FALSE	FALSE	FALSE	no	BMI 18.5-24.9	FALSE	TRUE	Q1	Q1	northeast	US.White	1
US	0	>=65	2020-04-24	female	White	FALSE	FALSE	FALSE	FALSE	no	BMI 25-29.9	FALSE	FALSE	Q1	Q1	northeast	US.White	1
US	0	25-34	2021-01-03	female	White	FALSE	FALSE	FALSE	FALSE	no	BMI 18.5-24.9	FALSE	FALSE	Q1	Q1	northeast	US.White	1
US	0	45-54	2020-04-02	non-female	White	FALSE	FALSE	FALSE	FALSE	yes/prior	BMI 25-29.9	FALSE	FALSE	Q2	Q2	northeast	US.White	1
US	0	45-54	2020-04-06	female	White	FALSE	FALSE	FALSE	FALSE	no	BMI>=30	FALSE	FALSE	Q2	Q2	northeast	US.White	2
US	0	>=65	2020-05-05	non-female	White	FALSE	TRUE	FALSE	FALSE	yes/prior	BMI 25-29.9	FALSE	FALSE	Q2	Q2	northeast	US.White	1
US	0	25-34	2020-08-24	female	Hispanic	FALSE	FALSE	FALSE	FALSE	no	BMI 25-29.9	FALSE	FALSE	Q2	Q2	northeast	US.Other	1
US	1	<25	2020-04-13	female	Other	FALSE	FALSE	FALSE	FALSE	no	BMI>=30	FALSE	FALSE	Q1	Q1	northeast	US.Other	1
US	0	55-64	2020-05-20	female	White	FALSE	FALSE	FALSE	FALSE	no	BMI 25-29.9	FALSE	FALSE	Q1	Q1	northeast	US.White	1
US	0	55-64	2020-04-11	non-female	White	FALSE	FALSE	FALSE	FALSE	no	BMI 25-29.9	FALSE	FALSE	Q1	Q1	northeast	US.White	1
US	0	55-64	2020-04-14	non-female	White	FALSE	FALSE	FALSE	FALSE	no	BMI 25-29.9	FALSE	FALSE	Q2	Q1	northeast	US.White	2
US	0	35-44	2020-04-20	female	White	FALSE	FALSE	FALSE	FALSE	yes/prior	BMI 18.5-24.9	TRUE	FALSE	Q2	Q1	northeast	US.White	1
US	0	>=65	2020-04-24	female	White	FALSE	FALSE	FALSE	FALSE	no	BMI 25-29.9	FALSE	FALSE	Q2	Q1	northeast	US.White	1
US	1	>=65	2020-05-01	female	White	FALSE	FALSE	FALSE	FALSE	no	BMI 18.5-24.9	FALSE	TRUE	Q2	Q1	northeast	US.White	1
US	0	45-54	2020-05-14	female	White	FALSE	FALSE	FALSE	FALSE	no	BMI 18.5-24.9	FALSE	FALSE	Q2	Q1	northeast	US.White	1
US	0	35-44	2021-01-29	non-female	White	FALSE	FALSE	FALSE	FALSE	yes/prior	BMI 25-29.9	TRUE	FALSE	Q2	Q1	northeast	US.White	1
US	0	<25	2020-04-10	female	White	FALSE	FALSE	FALSE	FALSE	no	BMI 18.5-24.9	FALSE	FALSE	Q1	Q1	northeast	US.White	1
US	0	>=65	2020-04-09	female	White	FALSE	FALSE	FALSE	FALSE	no	BMI>=30	FALSE	FALSE	Q1	Q3	northeast	US.White	1
US	0	55-64	2020-04-16	non-female	White	FALSE	FALSE	FALSE	FALSE	no	BMI 25-29.9	FALSE	FALSE	Q3	Q4	northeast	US.White	2
US	1	55-64	2020-07-07	non-female	White	FALSE	FALSE	FALSE	FALSE	yes/prior	BMI 18.5-24.9	FALSE	TRUE	Q3	Q4	northeast	US.White	1
US	0	55-64	2020-03-29	female	White	FALSE	FALSE	FALSE	FALSE	no	BMI>=30	FALSE	FALSE	Q4	Q4	northeast	US.White	1
US	0	55-64	2020-03-31	non-female	White	FALSE	TRUE	FALSE	FALSE	yes/prior	BMI 25-29.9	FALSE	FALSE	Q4	Q4	northeast	US.White	1
US	0	55-64	2020-03-31	non-female	White	TRUE	FALSE	FALSE	FALSE	no	BMI 25-29.9	FALSE	FALSE	Q4	Q4	northeast	US.White	1
US	0	35-44	2020-03-31	non-female	White	FALSE	FALSE	FALSE	FALSE	yes/prior	BMI>=30	FALSE	FALSE	Q4	Q4	northeast	US.White	1
US	0	45-54	2020-03-31	female	White	FALSE	FALSE	FALSE	FALSE	no	BMI 18.5-24.9	FALSE	FALSE	Q4	Q4	northeast	US.White	4
US	0	55-64	2020-04-01	non-female	White	FALSE	FALSE	FALSE	FALSE	yes/prior	BMI>=30	FALSE	FALSE	Q4	Q4	northeast	US.White	1
US	0	25-34	2020-04-02	non-female	White	FALSE	FALSE	FALSE	FALSE	no	BMI>=30	FALSE	FALSE	Q4	Q4	northeast	US.White	1
US	0	>=65	2020-04-02	female	White	FALSE	FALSE	FALSE	FALSE	yes/prior	BMI 18.5-24.9	FALSE	FALSE	Q4	Q4	northeast	US.White	2
US	0	>=65	2020-04-03	female	White	TRUE	TRUE	FALSE	FALSE	yes/prior	BMI>=30	FALSE	FALSE	Q4	Q4	northeast	US.White	1
US	0	45-54	2020-04-06	female	White	FALSE	FALSE	FALSE	FALSE	no	BMI>=30	FALSE	FALSE	Q4	Q4	northeast	US.White	2
US	0	55-64	2020-04-06	female	White	FALSE	FALSE	FALSE	FALSE	yes/prior	BMI 18.5-24.9	FALSE	FALSE	Q4	Q4	northeast	US.White	2
US	0	>=65	2020-04-06	non-female	White	FALSE	TRUE	FALSE	FALSE	no	BMI>=30	FALSE	FALSE	Q4	Q4	northeast	US.White	1
US	0	45-54	2020-04-07	female	White	FALSE	FALSE	FALSE	FALSE	no	BMI 25-29.9	FALSE	FALSE	Q4	Q4	northeast	US.White	3
US	0	>=65	2020-04-09	female	White	FALSE	FALSE	FALSE	FALSE	no	BMI 25-29.9	FALSE	FALSE	Q4	Q4	northeast	US.White	2
US	1	>=65	2020-04-09	non-female	White	FALSE	FALSE	FALSE	FALSE	no	BMI 18.5-24.9	FALSE	FALSE	Q4	Q4	northeast	US.White	2
US	1	35-44	2020-04-09	non-female	White	FALSE	FALSE	FALSE	FALSE	no	BMI>=30	FALSE	FALSE	Q4	Q4	northeast	US.White	1
US	0	>=65	2020-04-12	female	White	FALSE	FALSE	FALSE	FALSE	no	BMI 18.5-24.9	FALSE	FALSE	Q4	Q4	northeast	US.White	4
US	0	>=65	2020-04-14	non-female	White	FALSE	FALSE	FALSE	FALSE	no	BMI 25-29.9	FALSE	FALSE	Q4	Q4	northeast	US.White	1
US	0	45-54	2020-04-15	female	White	FALSE	FALSE	FALSE	FALSE	no	BMI 25-29.9	FALSE	FALSE	Q4	Q4	northeast	US.White	4
US	0	55-64	2020-04-15	female	White	FALSE	FALSE	FALSE	FALSE	no	BMI 25-29.9	FALSE	FALSE	Q4	Q4	northeast	US.White	3
US	0	>=65	2020-04-15	female	White	FALSE	FALSE	FALSE	FALSE	no	BMI 18.5-24.9	FALSE	FALSE	Q4	Q4	northeast	US.White	7
US	0	55-64	2020-04-16	female	White	FALSE	FALSE	FALSE	FALSE	no	BMI 18.5-24.9	FALSE	FALSE	Q4	Q4	northeast	US.White	5
US	0	>=65	2020-04-19	non-female	White	FALSE	FALSE	FALSE	FALSE	no	BMI 18.5-24.9	FALSE	FALSE	Q4	Q4	northeast	US.White	6
US	0	35-44	2020-04-19	non-female	White	FALSE	FALSE	FALSE	FALSE	no	BMI 25-29.9	FALSE	FALSE	Q4	Q4	northeast	US.White	3
US	0	>=65	2020-04-20	female	White	FALSE	FALSE	FALSE	FALSE	yes/prior	BMI 25-29.9	FALSE	FALSE	Q4	Q4	northeast	US.White	2
US	0	>=65	2020-04-20	female	White	FALSE	FALSE	FALSE	FALSE	yes/prior	BMI 18.5-24.9	FALSE	FALSE	Q4	Q4	northeast	US.White	1
US	0	>=65	2020-04-25	female	White	FALSE	FALSE	FALSE	FALSE	no	BMI 18.5-24.9	FALSE	FALSE	Q4	Q4	northeast	US.White	5
US	0	55-64	2020-04-27	female	White	FALSE	FALSE	FALSE	FALSE	no	BMI 25-29.9	FALSE	FALSE	Q4	Q4	northeast	US.White	2
US	0	35-44	2020-04-30	female	White	FALSE	FALSE	FALSE	FALSE	yes/prior	BMI>=30	FALSE	FALSE	Q4	Q4	northeast	US.White	1
US	0	>=65	2020-05-02	non-female	White	TRUE	FALSE	FALSE	FALSE	yes/prior	BMI>=30	FALSE	FALSE	Q4	Q4	northeast	US.White	1
US	0	45-54	2020-05-04	non-female	White	FALSE	FALSE	FALSE	FALSE	no	BMI 25-29.9	FALSE	FALSE	Q4	Q4	northeast	US.White	1
US	0	>=65	2020-05-05	non-female	White	FALSE	TRUE	FALSE	FALSE	no	BMI 18.5-24.9	FALSE	FALSE	Q4	Q4	northeast	US.White	1
US	0	45-54	2020-06-03	non-female	White	FALSE	FALSE	FALSE	FALSE	no	BMI 18.5-24.9	FALSE	FALSE	Q4	Q4	northeast	US.White	2
US	0	>=65	2020-06-10	female	White	FALSE	FALSE	FALSE	FALSE	no	BMI>=30	FALSE	FALSE	Q4	Q4	northeast	US.White	1
US	0	>=65	2020-07-02	non-female	White	FALSE	FALSE	FALSE	FALSE	yes/prior	BMI 25-29.9	FALSE	FALSE	Q4	Q4	northeast	US.White	1
US	0	55-64	2020-07-12	female	White	FALSE	FALSE	FALSE	FALSE	no	BMI 25-29.9	FALSE	FALSE	Q4	Q4	northeast	US.White	1
US	1	55-64	2020-07-14	female	White	FALSE	FALSE	FALSE	FALSE	yes/prior	BMI>=30	FALSE	FALSE	Q4	Q4	northeast	US.White	1
US	0	25-34	2020-08-20	female	White	FALSE	FALSE	FALSE	FALSE	no	BMI 18.5-24.9	FALSE	FALSE	Q4	Q4	northeast	US.White	1
US	0	35-44	2020-11-28	female	White	FALSE	FALSE	FALSE	FALSE	yes/prior	BMI>=30	TRUE	FALSE	Q4	Q4	northeast	US.White	1
US	0	35-44	2021-01-16	female	White	FALSE	FALSE	FALSE	FALSE	no	BMI 18.5-24.9	FALSE	FALSE	Q4	Q4	northeast	US.White	1
US	0	35-44	2021-01-18	female	White	FALSE	FALSE	FALSE	FALSE	yes/prior	BMI>=30	FALSE	TRUE	Q4	Q4	northeast	US.White	1
US	0	35-44	2021-01-21	non-female	White	FALSE	FALSE	FALSE	FALSE	no	BMI 25-29.9	FALSE	FALSE	Q4	Q4	northeast	US.White	1
US	0	45-54	2020-03-31	female	Hispanic	FALSE	FALSE	FALSE	FALSE	no	BMI>=30	FALSE	FALSE	Q2	Q1	northeast	US.Other	1
US	1	>=65	2020-04-06	female	White	FALSE	FALSE	FALSE	FALSE	yes/prior	BMI 25-29.9	FALSE	FALSE	Q2	Q1	northeast	US.White	1
US	0	35-44	2020-04-08	non-female	White	FALSE	FALSE	FALSE	FALSE	no	BMI 18.5-24.9	FALSE	FALSE	Q2	Q1	northeast	US.White	1
US	0	>=65	2020-04-15	female	White	FALSE	FALSE	FALSE	FALSE	no	BMI 18.5-24.9	FALSE	FALSE	Q2	Q1	northeast	US.White	2
US	0	45-54	2020-04-15	female	White	FALSE	FALSE	FALSE	FALSE	yes/prior	BMI 18.5-24.9	FALSE	FALSE	Q2	Q1	northeast	US.White	1
US	0	55-64	2020-04-19	non-female	Hispanic	FALSE	FALSE	FALSE	FALSE	no	BMI 18.5-24.9	FALSE	FALSE	Q2	Q1	northeast	US.Other	1
US	0	25-34	2020-04-19	non-female	Hispanic	FALSE	FALSE	FALSE	FALSE	no	BMI 25-29.9	FALSE	FALSE	Q2	Q1	northeast	US.Other	1
US	0	25-34	2020-04-19	non-female	Hispanic	FALSE	FALSE	FALSE	FALSE	no	BMI>=30	FALSE	FALSE	Q2	Q1	northeast	US.Other	1
US	0	>=65	2020-04-20	non-female	White	FALSE	FALSE	FALSE	FALSE	no	BMI 25-29.9	FALSE	FALSE	Q2	Q1	northeast	US.White	3
US	1	>=65	2020-04-22	female	White	TRUE	FALSE	FALSE	FALSE	no	BMI>=30	FALSE	FALSE	Q2	Q1	northeast	US.White	1
US	0	45-54	2020-04-28	female	White	FALSE	FALSE	FALSE	FALSE	yes/prior	BMI 18.5-24.9	FALSE	FALSE	Q2	Q1	northeast	US.White	1
US	0	>=65	2020-04-30	female	White	FALSE	FALSE	FALSE	FALSE	yes/prior	BMI 18.5-24.9	FALSE	FALSE	Q2	Q1	northeast	US.White	1
US	0	55-64	2020-05-25	female	White	FALSE	FALSE	FALSE	FALSE	yes/prior	BMI 25-29.9	FALSE	TRUE	Q2	Q1	northeast	US.White	1
US	0	35-44	2020-06-06	non-female	Black	FALSE	FALSE	FALSE	FALSE	no	BMI 25-29.9	TRUE	FALSE	Q2	Q1	northeast	US.Black	1
US	0	>=65	2020-10-02	female	White	FALSE	FALSE	FALSE	FALSE	no	BMI <18.5	FALSE	FALSE	Q2	Q1	northeast	US.White	1
US	0	>=65	2020-10-02	non-female	White	FALSE	TRUE	FALSE	FALSE	no	BMI 25-29.9	FALSE	FALSE	Q2	Q1	northeast	US.White	1
US	0	35-44	2021-01-02	female	White	FALSE	FALSE	FALSE	FALSE	no	BMI>=30	FALSE	FALSE	Q2	Q1	northeast	US.White	1
US	0	55-64	2020-03-31	female	White	FALSE	FALSE	FALSE	FALSE	yes/prior	BMI>=30	FALSE	FALSE	Q4	Q4	northeast	US.White	5
US	0	55-64	2020-03-31	female	White	FALSE	FALSE	FALSE	FALSE	yes/prior	BMI 25-29.9	FALSE	FALSE	Q4	Q4	northeast	US.White	2
US	0	>=65	2020-04-03	female	White	FALSE	FALSE	FALSE	FALSE	no	BMI 25-29.9	FALSE	FALSE	Q4	Q4	northeast	US.White	3
US	0	>=65	2020-04-07	female	White	FALSE	FALSE	FALSE	FALSE	yes/prior	BMI 25-29.9	FALSE	FALSE	Q4	Q4	northeast	US.White	3
US	1	55-64	2020-04-09	non-female	White	FALSE	FALSE	FALSE	FALSE	no	BMI>=30	FALSE	FALSE	Q4	Q4	northeast	US.White	1
US	0	55-64	2020-04-09	female	White	FALSE	FALSE	FALSE	FALSE	no	BMI>=30	FALSE	FALSE	Q4	Q4	northeast	US.White	1
US	0	>=65	2020-04-18	non-female	White	FALSE	FALSE	FALSE	FALSE	no	BMI>=30	FALSE	FALSE	Q4	Q4	northeast	US.White	1
US	0	45-54	2020-05-20	non-female	White	FALSE	FALSE	FALSE	FALSE	no	BMI 25-29.9	FALSE	FALSE	Q4	Q4	northeast	US.White	2
US	0	55-64	2020-05-21	non-female	Hispanic	FALSE	FALSE	FALSE	FALSE	no	BMI>=30	FALSE	FALSE	Q4	Q4	northeast	US.Other	1
US	0	55-64	2020-05-23	female	White	FALSE	FALSE	FALSE	FALSE	no	BMI>=30	FALSE	FALSE	Q4	Q4	northeast	US.White	1
US	0	55-64	2020-03-31	female	White	FALSE	FALSE	FALSE	FALSE	no	BMI>=30	TRUE	FALSE	Q4	Q4	northeast	US.White	1
US	0	55-64	2020-03-31	female	White	FALSE	FALSE	FALSE	FALSE	no	BMI>=30	FALSE	FALSE	Q4	Q4	northeast	US.White	4
US	0	>=65	2020-04-04	female	White	FALSE	FALSE	FALSE	FALSE	yes/prior	BMI 18.5-24.9	FALSE	FALSE	Q4	Q4	northeast	US.White	4
US	0	55-64	2020-04-04	female	White	FALSE	FALSE	FALSE	FALSE	yes/prior	BMI>=30	FALSE	FALSE	Q4	Q4	northeast	US.White	1
US	0	55-64	2020-04-04	non-female	White	FALSE	FALSE	FALSE	FALSE	no	BMI 18.5-24.9	FALSE	FALSE	Q4	Q4	northeast	US.White	2
US	0	55-64	2020-04-04	female	White	FALSE	FALSE	FALSE	FALSE	no	BMI 18.5-24.9	FALSE	FALSE	Q4	Q4	northeast	US.White	7
US	0	55-64	2020-04-06	female	Hispanic	FALSE	FALSE	FALSE	FALSE	no	BMI 25-29.9	FALSE	FALSE	Q4	Q4	northeast	US.Other	1
US	0	55-64	2020-04-07	female	White	FALSE	FALSE	FALSE	FALSE	no	BMI 18.5-24.9	FALSE	FALSE	Q4	Q4	northeast	US.White	9
US	0	25-34	2020-04-08	female	White	FALSE	FALSE	FALSE	FALSE	no	BMI 18.5-24.9	FALSE	FALSE	Q4	Q4	northeast	US.White	4
US	1	55-64	2020-04-11	non-female	White	FALSE	FALSE	FALSE	FALSE	no	BMI 25-29.9	FALSE	TRUE	Q4	Q4	northeast	US.White	1
US	0	55-64	2020-04-12	female	White	FALSE	FALSE	FALSE	FALSE	no	BMI 25-29.9	FALSE	FALSE	Q4	Q4	northeast	US.White	2
US	0	35-44	2020-04-13	female	White	FALSE	FALSE	FALSE	FALSE	no	BMI 25-29.9	FALSE	FALSE	Q4	Q4	northeast	US.White	1
US	0	>=65	2020-04-14	female	White	FALSE	TRUE	FALSE	FALSE	no	BMI 18.5-24.9	FALSE	FALSE	Q4	Q4	northeast	US.White	1
US	0	55-64	2020-04-15	non-female	White	FALSE	FALSE	FALSE	FALSE	no	BMI 25-29.9	TRUE	FALSE	Q4	Q4	northeast	US.White	1
US	1	>=65	2020-04-16	non-female	White	FALSE	FALSE	FALSE	FALSE	no	BMI 18.5-24.9	FALSE	FALSE	Q4	Q4	northeast	US.White	1
US	0	25-34	2020-04-18	non-female	White	FALSE	FALSE	FALSE	TRUE	no	BMI 18.5-24.9	FALSE	FALSE	Q4	Q4	northeast	US.White	1
US	0	55-64	2020-04-18	non-female	US Asian	TRUE	FALSE	FALSE	FALSE	no	BMI>=30	TRUE	FALSE	Q4	Q4	northeast	US.Other	1
US	0	35-44	2020-04-19	female	White	FALSE	FALSE	FALSE	FALSE	no	BMI 18.5-24.9	FALSE	FALSE	Q4	Q4	northeast	US.White	6
US	0	25-34	2020-04-21	female	White	FALSE	FALSE	FALSE	FALSE	no	BMI 18.5-24.9	FALSE	FALSE	Q4	Q4	northeast	US.White	3
US	0	45-54	2020-04-21	female	White	FALSE	FALSE	FALSE	FALSE	no	BMI 25-29.9	FALSE	FALSE	Q4	Q4	northeast	US.White	4
US	0	45-54	2020-04-21	non-female	White	FALSE	FALSE	FALSE	FALSE	no	BMI 18.5-24.9	FALSE	FALSE	Q4	Q4	northeast	US.White	1
US	0	>=65	2020-04-22	non-female	White	FALSE	FALSE	FALSE	FALSE	yes/prior	BMI 25-29.9	FALSE	FALSE	Q4	Q4	northeast	US.White	4
US	0	25-34	2020-04-23	non-female	Hispanic	FALSE	FALSE	FALSE	FALSE	no	BMI>=30	FALSE	FALSE	Q4	Q4	northeast	US.Other	1
US	0	45-54	2020-04-24	female	White	FALSE	FALSE	TRUE	FALSE	yes/prior	BMI>=30	FALSE	FALSE	Q4	Q4	northeast	US.White	1
US	0	55-64	2020-04-28	female	White	FALSE	FALSE	FALSE	FALSE	no	BMI 18.5-24.9	FALSE	FALSE	Q4	Q4	northeast	US.White	5
US	0	55-64	2020-04-30	female	White	FALSE	FALSE	FALSE	FALSE	no	BMI>=30	FALSE	FALSE	Q4	Q4	northeast	US.White	1
US	0	>=65	2020-05-01	female	White	FALSE	FALSE	FALSE	FALSE	no	BMI 25-29.9	FALSE	FALSE	Q4	Q4	northeast	US.White	1
US	0	45-54	2020-05-07	female	White	FALSE	FALSE	FALSE	FALSE	no	BMI 18.5-24.9	FALSE	FALSE	Q4	Q4	northeast	US.White	1
US	0	<25	2020-05-11	non-female	US Asian	FALSE	FALSE	FALSE	FALSE	no	BMI 18.5-24.9	FALSE	FALSE	Q4	Q4	northeast	US.Other	1
US	0	35-44	2020-05-13	non-female	White	FALSE	FALSE	FALSE	FALSE	no	BMI 25-29.9	FALSE	FALSE	Q4	Q4	northeast	US.White	1
US	0	>=65	2020-05-28	female	White	FALSE	FALSE	FALSE	FALSE	no	BMI 25-29.9	FALSE	FALSE	Q4	Q4	northeast	US.White	1
US	0	>=65	2020-05-29	non-female	White	FALSE	FALSE	FALSE	FALSE	yes/prior	BMI 25-29.9	FALSE	FALSE	Q4	Q4	northeast	US.White	1
US	1	>=65	2020-07-11	female	White	FALSE	FALSE	FALSE	FALSE	yes/prior	BMI 25-29.9	FALSE	FALSE	Q4	Q4	northeast	US.White	1
US	0	>=65	2020-07-17	non-female	White	FALSE	FALSE	FALSE	FALSE	no	BMI 18.5-24.9	FALSE	FALSE	Q4	Q4	northeast	US.White	2
US	0	45-54	2020-07-17	non-female	White	FALSE	FALSE	FALSE	FALSE	no	BMI 25-29.9	FALSE	FALSE	Q4	Q4	northeast	US.White	1
US	0	55-64	2020-07-18	non-female	White	FALSE	FALSE	FALSE	FALSE	no	BMI <18.5	FALSE	FALSE	Q4	Q4	northeast	US.White	1
US	0	35-44	2020-07-18	female	White	FALSE	FALSE	FALSE	FALSE	yes/prior	BMI 18.5-24.9	FALSE	FALSE	Q4	Q4	northeast	US.White	1
US	0	55-64	2020-07-29	non-female	White	FALSE	FALSE	FALSE	FALSE	no	BMI 18.5-24.9	FALSE	FALSE	Q4	Q4	northeast	US.White	1
US	0	>=65	2020-08-15	female	White	FALSE	TRUE	FALSE	FALSE	no	BMI>=30	FALSE	FALSE	Q4	Q4	northeast	US.White	1
US	0	35-44	2020-09-27	non-female	White	FALSE	FALSE	FALSE	FALSE	no	BMI 18.5-24.9	FALSE	FALSE	Q4	Q4	northeast	US.White	1
US	0	55-64	2020-11-19	female	White	FALSE	FALSE	FALSE	FALSE	no	BMI 18.5-24.9	FALSE	FALSE	Q4	Q4	northeast	US.White	1
US	0	>=65	2020-03-31	female	White	FALSE	FALSE	FALSE	FALSE	yes/prior	BMI 18.5-24.9	FALSE	FALSE	Q4	Q4	northeast	US.White	4
US	0	>=65	2020-04-07	non-female	White	FALSE	FALSE	FALSE	FALSE	no	BMI 25-29.9	FALSE	FALSE	Q4	Q4	northeast	US.White	2
US	0	55-64	2020-04-11	female	White	FALSE	FALSE	FALSE	FALSE	no	BMI 25-29.9	FALSE	FALSE	Q4	Q4	northeast	US.White	2
US	0	55-64	2020-04-14	female	White	FALSE	FALSE	FALSE	FALSE	no	BMI 18.5-24.9	FALSE	FALSE	Q4	Q4	northeast	US.White	3
US	0	45-54	2020-04-14	non-female	White	FALSE	FALSE	FALSE	FALSE	no	BMI 25-29.9	FALSE	FALSE	Q4	Q4	northeast	US.White	1
US	0	35-44	2020-04-15	non-female	White	FALSE	FALSE	FALSE	FALSE	no	BMI 18.5-24.9	FALSE	FALSE	Q4	Q4	northeast	US.White	1
US	0	55-64	2020-04-15	non-female	White	TRUE	FALSE	FALSE	FALSE	no	BMI>=30	FALSE	FALSE	Q4	Q4	northeast	US.White	1
US	0	55-64	2020-04-15	female	Black	FALSE	FALSE	FALSE	FALSE	no	BMI>=30	FALSE	FALSE	Q4	Q4	northeast	US.Black	3
US	0	55-64	2020-04-16	non-female	White	FALSE	FALSE	FALSE	FALSE	no	BMI>=30	FALSE	FALSE	Q4	Q4	northeast	US.White	1
US	0	35-44	2020-04-18	female	White	FALSE	FALSE	FALSE	FALSE	no	BMI>=30	FALSE	FALSE	Q4	Q4	northeast	US.White	2
US	1	35-44	2020-04-24	female	White	FALSE	FALSE	FALSE	FALSE	no	BMI>=30	FALSE	TRUE	Q4	Q4	northeast	US.White	1
US	0	35-44	2020-04-24	non-female	Black	FALSE	FALSE	FALSE	FALSE	no	BMI 25-29.9	FALSE	FALSE	Q4	Q4	northeast	US.Black	1
US	0	>=65	2020-05-15	female	White	FALSE	FALSE	TRUE	FALSE	yes/prior	BMI 18.5-24.9	FALSE	FALSE	Q4	Q4	northeast	US.White	1
US	0	55-64	2020-05-22	female	White	FALSE	FALSE	FALSE	FALSE	no	BMI 25-29.9	FALSE	FALSE	Q4	Q4	northeast	US.White	1
US	0	35-44	2020-05-24	female	White	FALSE	FALSE	FALSE	FALSE	no	BMI 18.5-24.9	FALSE	FALSE	Q4	Q4	northeast	US.White	2
US	0	45-54	2020-06-11	female	White	FALSE	FALSE	FALSE	FALSE	no	BMI 18.5-24.9	FALSE	FALSE	Q4	Q4	northeast	US.White	1
US	0	55-64	2021-01-15	non-female	Hispanic	FALSE	FALSE	FALSE	FALSE	no	BMI>=30	FALSE	FALSE	Q4	Q4	northeast	US.Other	1
US	0	>=65	2020-03-31	female	White	FALSE	FALSE	FALSE	FALSE	no	BMI 25-29.9	FALSE	FALSE	Q4	Q4	northeast	US.White	5
US	0	>=65	2020-04-01	non-female	White	FALSE	FALSE	FALSE	FALSE	no	BMI 25-29.9	FALSE	FALSE	Q4	Q4	northeast	US.White	2
US	0	>=65	2020-04-02	non-female	White	FALSE	FALSE	FALSE	FALSE	no	BMI>=30	FALSE	FALSE	Q4	Q4	northeast	US.White	1
US	0	>=65	2020-04-07	female	White	FALSE	FALSE	FALSE	FALSE	no	BMI 18.5-24.9	FALSE	FALSE	Q4	Q4	northeast	US.White	6
US	0	35-44	2020-04-08	female	White	TRUE	FALSE	FALSE	FALSE	no	BMI 25-29.9	FALSE	FALSE	Q4	Q4	northeast	US.White	1
US	0	>=65	2020-04-09	female	White	FALSE	FALSE	FALSE	FALSE	yes/prior	BMI 18.5-24.9	FALSE	FALSE	Q4	Q4	northeast	US.White	5
US	0	>=65	2020-04-11	non-female	White	FALSE	FALSE	FALSE	FALSE	no	BMI>=30	FALSE	FALSE	Q4	Q4	northeast	US.White	1
US	1	55-64	2020-04-15	non-female	White	FALSE	FALSE	FALSE	FALSE	no	BMI 18.5-24.9	FALSE	FALSE	Q4	Q4	northeast	US.White	1
US	0	55-64	2020-04-15	female	White	FALSE	FALSE	FALSE	FALSE	no	BMI 18.5-24.9	FALSE	FALSE	Q4	Q4	northeast	US.White	11
US	0	45-54	2020-04-17	female	White	FALSE	FALSE	FALSE	FALSE	no	BMI 25-29.9	FALSE	FALSE	Q4	Q4	northeast	US.White	1
US	0	45-54	2020-04-18	female	White	FALSE	FALSE	FALSE	FALSE	no	BMI>=30	FALSE	FALSE	Q4	Q4	northeast	US.White	2
US	0	<25	2020-04-18	non-female	White	FALSE	FALSE	FALSE	FALSE	no	BMI 18.5-24.9	FALSE	FALSE	Q4	Q4	northeast	US.White	3
US	0	25-34	2020-04-18	female	White	FALSE	FALSE	FALSE	FALSE	no	BMI 18.5-24.9	FALSE	FALSE	Q4	Q4	northeast	US.White	2
US	1	>=65	2020-04-21	female	White	FALSE	FALSE	FALSE	FALSE	no	BMI 18.5-24.9	FALSE	FALSE	Q4	Q4	northeast	US.White	4
US	0	>=65	2020-04-22	non-female	White	FALSE	FALSE	FALSE	FALSE	no	BMI 25-29.9	FALSE	FALSE	Q4	Q4	northeast	US.White	4
US	0	35-44	2020-04-25	female	White	TRUE	FALSE	FALSE	FALSE	no	BMI>=30	FALSE	FALSE	Q4	Q4	northeast	US.White	1
US	0	>=65	2020-04-28	female	White	FALSE	FALSE	FALSE	FALSE	yes/prior	BMI 25-29.9	FALSE	FALSE	Q4	Q4	northeast	US.White	2
US	0	>=65	2020-04-30	non-female	White	TRUE	FALSE	FALSE	FALSE	yes/prior	BMI 25-29.9	FALSE	FALSE	Q4	Q4	northeast	US.White	1
US	0	55-64	2020-05-17	non-female	White	FALSE	FALSE	FALSE	FALSE	no	BMI 25-29.9	FALSE	FALSE	Q4	Q4	northeast	US.White	2
US	0	45-54	2020-05-17	non-female	White	TRUE	FALSE	FALSE	FALSE	no	BMI>=30	FALSE	FALSE	Q4	Q4	northeast	US.White	1
US	0	55-64	2020-05-26	female	White	FALSE	FALSE	FALSE	FALSE	no	BMI 18.5-24.9	FALSE	FALSE	Q4	Q4	northeast	US.White	2
US	0	55-64	2020-05-31	female	White	FALSE	FALSE	FALSE	FALSE	yes/prior	BMI>=30	TRUE	FALSE	Q4	Q4	northeast	US.White	2
US	0	>=65	2020-06-02	non-female	White	FALSE	FALSE	FALSE	FALSE	yes/prior	BMI 25-29.9	FALSE	FALSE	Q4	Q4	northeast	US.White	1
US	0	>=65	2020-06-17	female	White	FALSE	FALSE	FALSE	FALSE	no	BMI 18.5-24.9	FALSE	FALSE	Q4	Q4	northeast	US.White	1
US	0	>=65	2020-06-17	non-female	White	FALSE	FALSE	FALSE	FALSE	no	BMI 18.5-24.9	FALSE	FALSE	Q4	Q4	northeast	US.White	1
US	0	55-64	2020-07-08	female	White	FALSE	FALSE	FALSE	FALSE	no	BMI 18.5-24.9	FALSE	FALSE	Q4	Q4	northeast	US.White	1
US	0	45-54	2020-07-24	female	White	FALSE	FALSE	FALSE	FALSE	no	BMI 18.5-24.9	FALSE	FALSE	Q4	Q4	northeast	US.White	1
US	0	>=65	2020-07-24	female	White	FALSE	FALSE	FALSE	FALSE	no	BMI 18.5-24.9	FALSE	FALSE	Q4	Q4	northeast	US.White	1
US	0	>=65	2020-07-28	non-female	White	FALSE	FALSE	FALSE	FALSE	yes/prior	BMI 18.5-24.9	FALSE	FALSE	Q4	Q4	northeast	US.White	1
US	0	55-64	2020-08-06	female	White	FALSE	FALSE	FALSE	FALSE	no	BMI 18.5-24.9	FALSE	FALSE	Q4	Q4	northeast	US.White	1
US	0	>=65	2020-11-14	female	White	FALSE	FALSE	FALSE	FALSE	yes/prior	BMI>=30	FALSE	FALSE	Q4	Q4	northeast	US.White	1
US	0	55-64	2020-12-18	non-female	White	FALSE	FALSE	FALSE	FALSE	no	BMI 25-29.9	FALSE	FALSE	Q4	Q4	northeast	US.White	1
US	0	>=65	2021-01-14	non-female	White	FALSE	FALSE	FALSE	FALSE	no	BMI>=30	FALSE	FALSE	Q4	Q4	northeast	US.White	1
US	0	35-44	2021-01-20	female	White	FALSE	FALSE	FALSE	FALSE	yes/prior	BMI 18.5-24.9	TRUE	FALSE	Q3	Q3	northeast	US.White	1
US	0	55-64	2020-04-01	female	White	FALSE	FALSE	FALSE	FALSE	yes/prior	BMI>=30	FALSE	FALSE	Q4	Q4	northeast	US.White	1
US	0	>=65	2020-04-06	non-female	White	FALSE	FALSE	FALSE	FALSE	no	BMI 18.5-24.9	FALSE	FALSE	Q4	Q4	northeast	US.White	3
US	0	45-54	2020-04-07	female	White	FALSE	FALSE	FALSE	FALSE	no	BMI 18.5-24.9	FALSE	FALSE	Q4	Q4	northeast	US.White	4
US	0	35-44	2020-04-10	female	White	TRUE	FALSE	FALSE	FALSE	no	BMI>=30	FALSE	FALSE	Q4	Q4	northeast	US.White	1
US	0	<25	2020-04-19	female	White	FALSE	FALSE	FALSE	FALSE	no	BMI 18.5-24.9	FALSE	FALSE	Q4	Q4	northeast	US.White	3
US	0	>=65	2020-04-23	female	White	FALSE	FALSE	TRUE	FALSE	yes/prior	BMI 25-29.9	FALSE	FALSE	Q4	Q4	northeast	US.White	1
US	0	55-64	2020-04-29	female	White	TRUE	FALSE	FALSE	FALSE	no	BMI>=30	FALSE	FALSE	Q4	Q4	northeast	US.White	1
US	0	35-44	2020-05-27	female	White	FALSE	FALSE	FALSE	FALSE	no	BMI>=30	FALSE	FALSE	Q4	Q4	northeast	US.White	1
US	0	25-34	2020-07-05	female	White	FALSE	FALSE	FALSE	FALSE	no	BMI 18.5-24.9	FALSE	FALSE	Q4	Q4	northeast	US.White	1
US	0	25-34	2020-07-16	non-female	White	FALSE	FALSE	FALSE	FALSE	no	BMI 25-29.9	FALSE	FALSE	Q4	Q4	northeast	US.White	1
US	0	45-54	2020-08-07	non-female	White	FALSE	FALSE	FALSE	FALSE	yes/prior	BMI 25-29.9	FALSE	FALSE	Q4	Q4	northeast	US.White	1
US	0	45-54	2020-03-31	non-female	White	FALSE	FALSE	FALSE	FALSE	no	BMI>=30	FALSE	FALSE	Q4	Q4	northeast	US.White	1
US	0	>=65	2020-04-07	female	White	FALSE	FALSE	FALSE	FALSE	yes/prior	BMI <18.5	FALSE	FALSE	Q4	Q4	northeast	US.White	2
US	0	35-44	2020-04-10	female	White	FALSE	FALSE	FALSE	FALSE	no	BMI 25-29.9	FALSE	FALSE	Q4	Q4	northeast	US.White	2
US	0	45-54	2020-04-15	female	White	FALSE	FALSE	FALSE	FALSE	no	BMI>=30	FALSE	FALSE	Q4	Q4	northeast	US.White	2
US	0	45-54	2020-04-18	non-female	White	FALSE	FALSE	FALSE	FALSE	no	BMI 25-29.9	FALSE	FALSE	Q4	Q4	northeast	US.White	2
US	1	>=65	2020-04-29	female	White	FALSE	FALSE	FALSE	FALSE	no	BMI 18.5-24.9	FALSE	FALSE	Q4	Q4	northeast	US.White	3
US	0	>=65	2020-04-29	non-female	White	FALSE	FALSE	FALSE	FALSE	no	BMI 18.5-24.9	FALSE	FALSE	Q4	Q4	northeast	US.White	2
US	0	>=65	2020-05-01	non-female	White	FALSE	FALSE	FALSE	FALSE	no	BMI <18.5	FALSE	FALSE	Q4	Q4	northeast	US.White	1
US	1	>=65	2020-05-30	non-female	White	TRUE	FALSE	FALSE	TRUE	no	BMI>=30	FALSE	FALSE	Q4	Q4	northeast	US.White	1
US	0	>=65	2020-06-29	female	White	FALSE	FALSE	FALSE	FALSE	yes/prior	BMI 25-29.9	FALSE	TRUE	Q4	Q4	northeast	US.White	1
US	0	>=65	2020-07-22	female	White	FALSE	FALSE	FALSE	FALSE	no	BMI 18.5-24.9	FALSE	FALSE	Q4	Q4	northeast	US.White	1
US	0	25-34	2021-01-12	female	White	FALSE	FALSE	FALSE	FALSE	no	BMI 18.5-24.9	FALSE	FALSE	Q4	Q4	northeast	US.White	2
US	0	>=65	2020-03-31	non-female	White	TRUE	TRUE	FALSE	FALSE	yes/prior	BMI 25-29.9	FALSE	FALSE	Q4	Q4	northeast	US.White	1
US	0	45-54	2020-03-31	female	White	FALSE	FALSE	FALSE	FALSE	yes/prior	BMI 25-29.9	FALSE	FALSE	Q4	Q4	northeast	US.White	3
US	0	45-54	2020-03-31	female	White	FALSE	FALSE	FALSE	FALSE	yes/prior	BMI 18.5-24.9	FALSE	FALSE	Q4	Q4	northeast	US.White	1
US	1	45-54	2020-04-01	female	White	FALSE	FALSE	FALSE	FALSE	no	BMI 18.5-24.9	FALSE	FALSE	Q4	Q4	northeast	US.White	2
US	0	>=65	2020-04-03	non-female	White	FALSE	FALSE	FALSE	FALSE	yes/prior	BMI 25-29.9	FALSE	FALSE	Q4	Q4	northeast	US.White	2
US	1	>=65	2020-04-03	female	White	FALSE	FALSE	FALSE	FALSE	no	BMI 18.5-24.9	FALSE	FALSE	Q4	Q4	northeast	US.White	12
US	0	>=65	2020-04-03	non-female	White	FALSE	FALSE	FALSE	FALSE	no	BMI 25-29.9	FALSE	FALSE	Q4	Q4	northeast	US.White	2
US	0	>=65	2020-04-03	female	White	FALSE	TRUE	FALSE	FALSE	yes/prior	BMI 25-29.9	FALSE	FALSE	Q4	Q4	northeast	US.White	1
US	0	>=65	2020-04-06	female	White	FALSE	FALSE	FALSE	FALSE	no	BMI 25-29.9	FALSE	FALSE	Q4	Q4	northeast	US.White	3
US	0	>=65	2020-04-06	female	White	FALSE	FALSE	FALSE	FALSE	yes/prior	BMI 18.5-24.9	FALSE	FALSE	Q4	Q4	northeast	US.White	3
US	0	55-64	2020-04-07	non-female	White	FALSE	FALSE	FALSE	FALSE	yes/prior	BMI 25-29.9	FALSE	FALSE	Q4	Q4	northeast	US.White	1
US	0	55-64	2020-04-08	female	White	FALSE	FALSE	FALSE	FALSE	no	BMI 25-29.9	FALSE	FALSE	Q4	Q4	northeast	US.White	1
US	0	55-64	2020-04-10	female	White	TRUE	FALSE	FALSE	FALSE	no	BMI>=30	FALSE	FALSE	Q4	Q4	northeast	US.White	1
US	0	>=65	2020-04-11	female	White	FALSE	FALSE	FALSE	FALSE	no	BMI 25-29.9	FALSE	FALSE	Q4	Q4	northeast	US.White	2
US	1	>=65	2020-04-13	female	White	FALSE	FALSE	FALSE	FALSE	yes/prior	BMI 18.5-24.9	FALSE	FALSE	Q4	Q4	northeast	US.White	1
US	0	55-64	2020-04-14	non-female	White	FALSE	FALSE	FALSE	FALSE	no	BMI 25-29.9	FALSE	FALSE	Q4	Q4	northeast	US.White	4
US	0	55-64	2020-04-15	non-female	White	FALSE	FALSE	FALSE	FALSE	no	BMI 25-29.9	FALSE	FALSE	Q4	Q4	northeast	US.White	6
US	1	45-54	2020-04-17	female	US Asian	FALSE	FALSE	FALSE	FALSE	no	BMI 18.5-24.9	FALSE	FALSE	Q4	Q4	northeast	US.Other	1
US	0	>=65	2020-04-18	non-female	White	TRUE	FALSE	FALSE	FALSE	no	BMI 25-29.9	FALSE	FALSE	Q4	Q4	northeast	US.White	1
US	0	>=65	2020-04-19	non-female	White	FALSE	FALSE	FALSE	FALSE	yes/prior	BMI 18.5-24.9	FALSE	FALSE	Q4	Q4	northeast	US.White	1
US	0	55-64	2020-04-20	female	White	FALSE	FALSE	FALSE	FALSE	no	BMI>=30	FALSE	FALSE	Q4	Q4	northeast	US.White	2
US	0	25-34	2020-04-21	female	White	FALSE	FALSE	FALSE	FALSE	no	BMI 25-29.9	FALSE	FALSE	Q4	Q4	northeast	US.White	1
US	0	35-44	2020-04-23	female	White	FALSE	FALSE	FALSE	FALSE	no	BMI 18.5-24.9	FALSE	FALSE	Q4	Q4	northeast	US.White	2
US	0	<25	2020-04-27	female	White	FALSE	FALSE	FALSE	FALSE	no	BMI <18.5	FALSE	FALSE	Q4	Q4	northeast	US.White	1
US	0	45-54	2020-05-01	non-female	White	FALSE	FALSE	FALSE	FALSE	no	BMI 18.5-24.9	FALSE	FALSE	Q4	Q4	northeast	US.White	1
US	0	>=65	2020-05-02	female	White	FALSE	FALSE	FALSE	FALSE	yes/prior	BMI 18.5-24.9	FALSE	FALSE	Q4	Q4	northeast	US.White	1
US	0	>=65	2020-05-03	non-female	White	FALSE	FALSE	FALSE	FALSE	yes/prior	BMI 25-29.9	FALSE	FALSE	Q4	Q4	northeast	US.White	1
US	0	45-54	2020-05-03	non-female	White	FALSE	FALSE	FALSE	FALSE	yes/prior	BMI 18.5-24.9	FALSE	FALSE	Q4	Q4	northeast	US.White	1
US	0	55-64	2020-05-12	female	White	FALSE	FALSE	FALSE	FALSE	no	BMI 25-29.9	FALSE	FALSE	Q4	Q4	northeast	US.White	4
US	0	>=65	2020-05-13	non-female	White	FALSE	FALSE	FALSE	FALSE	no	BMI 25-29.9	FALSE	FALSE	Q4	Q4	northeast	US.White	4
US	0	45-54	2020-05-14	female	White	FALSE	FALSE	FALSE	FALSE	yes/prior	BMI 18.5-24.9	FALSE	FALSE	Q4	Q4	northeast	US.White	1
US	0	>=65	2020-05-16	female	White	FALSE	FALSE	FALSE	FALSE	no	BMI 18.5-24.9	FALSE	FALSE	Q4	Q4	northeast	US.White	2
US	0	45-54	2020-05-16	female	Black	FALSE	FALSE	FALSE	FALSE	no	BMI>=30	FALSE	FALSE	Q4	Q4	northeast	US.Black	1
US	1	>=65	2020-05-20	female	White	FALSE	FALSE	FALSE	FALSE	no	BMI 18.5-24.9	FALSE	FALSE	Q4	Q4	northeast	US.White	1
US	0	>=65	2020-05-20	non-female	White	FALSE	FALSE	FALSE	TRUE	no	BMI 25-29.9	FALSE	FALSE	Q4	Q4	northeast	US.White	1
US	0	25-34	2020-06-04	female	White	FALSE	FALSE	FALSE	FALSE	yes/prior	BMI 25-29.9	FALSE	FALSE	Q4	Q4	northeast	US.White	1
US	0	35-44	2020-06-04	female	White	FALSE	FALSE	FALSE	FALSE	no	BMI 25-29.9	FALSE	FALSE	Q4	Q4	northeast	US.White	1
US	1	45-54	2020-06-12	female	White	FALSE	FALSE	FALSE	FALSE	no	BMI 18.5-24.9	FALSE	FALSE	Q4	Q4	northeast	US.White	1
US	0	55-64	2020-06-12	non-female	White	FALSE	FALSE	FALSE	FALSE	no	BMI>=30	FALSE	FALSE	Q4	Q4	northeast	US.White	1
US	0	>=65	2020-06-17	female	White	FALSE	FALSE	FALSE	FALSE	yes/prior	BMI 18.5-24.9	FALSE	FALSE	Q4	Q4	northeast	US.White	1
US	0	55-64	2020-06-19	female	White	FALSE	FALSE	FALSE	FALSE	yes/prior	BMI 18.5-24.9	FALSE	FALSE	Q4	Q4	northeast	US.White	1
US	0	25-34	2020-06-28	non-female	White	FALSE	FALSE	FALSE	FALSE	no	BMI 18.5-24.9	FALSE	FALSE	Q4	Q4	northeast	US.White	1
US	0	55-64	2020-07-02	female	White	FALSE	FALSE	FALSE	FALSE	no	BMI 18.5-24.9	FALSE	FALSE	Q4	Q4	northeast	US.White	1
US	0	55-64	2020-09-19	non-female	Other	FALSE	FALSE	FALSE	FALSE	no	BMI 25-29.9	FALSE	FALSE	Q4	Q4	northeast	US.Other	1
US	0	55-64	2020-09-22	female	White	FALSE	FALSE	FALSE	FALSE	no	BMI 25-29.9	FALSE	FALSE	Q4	Q4	northeast	US.White	1
US	0	<25	2020-09-24	non-female	White	FALSE	FALSE	FALSE	FALSE	no	BMI 18.5-24.9	FALSE	FALSE	Q4	Q4	northeast	US.White	1
US	0	<25	2020-09-24	female	White	FALSE	FALSE	FALSE	FALSE	no	BMI 25-29.9	FALSE	FALSE	Q4	Q4	northeast	US.White	1
US	1	45-54	2020-10-22	female	White	FALSE	FALSE	FALSE	FALSE	no	BMI 18.5-24.9	FALSE	FALSE	Q4	Q4	northeast	US.White	1
US	0	>=65	2020-10-28	female	White	FALSE	FALSE	FALSE	FALSE	no	BMI 18.5-24.9	FALSE	FALSE	Q4	Q4	northeast	US.White	1
US	0	25-34	2020-11-21	non-female	White	FALSE	FALSE	FALSE	FALSE	no	BMI>=30	FALSE	FALSE	Q4	Q4	northeast	US.White	1
US	0	>=65	2020-11-29	non-female	White	FALSE	FALSE	FALSE	FALSE	no	BMI 25-29.9	FALSE	FALSE	Q4	Q4	northeast	US.White	1
US	1	45-54	2020-03-31	non-female	White	FALSE	FALSE	FALSE	FALSE	no	BMI 25-29.9	FALSE	FALSE	Q4	Q4	northeast	US.White	1
US	0	>=65	2020-04-07	non-female	White	FALSE	FALSE	TRUE	FALSE	yes/prior	BMI>=30	FALSE	FALSE	Q4	Q4	northeast	US.White	1
US	0	>=65	2020-04-07	female	White	FALSE	FALSE	FALSE	FALSE	yes/prior	BMI>=30	FALSE	FALSE	Q4	Q4	northeast	US.White	1
US	0	55-64	2020-04-08	female	White	FALSE	FALSE	FALSE	FALSE	no	BMI>=30	FALSE	FALSE	Q4	Q4	northeast	US.White	2
US	0	>=65	2020-04-09	non-female	US Asian	FALSE	FALSE	FALSE	FALSE	no	BMI 25-29.9	FALSE	FALSE	Q4	Q4	northeast	US.Other	1
US	0	55-64	2020-04-09	female	US Asian	TRUE	FALSE	FALSE	FALSE	no	BMI 18.5-24.9	FALSE	FALSE	Q4	Q4	northeast	US.Other	1
US	1	45-54	2020-04-09	non-female	White	FALSE	FALSE	FALSE	FALSE	no	BMI 18.5-24.9	FALSE	FALSE	Q4	Q4	northeast	US.White	1
US	0	55-64	2020-04-10	female	White	FALSE	FALSE	FALSE	FALSE	no	BMI>=30	FALSE	FALSE	Q4	Q4	northeast	US.White	1
US	1	45-54	2020-04-12	female	White	FALSE	FALSE	FALSE	FALSE	no	BMI 18.5-24.9	FALSE	FALSE	Q4	Q4	northeast	US.White	1
US	0	25-34	2020-04-16	female	White	FALSE	FALSE	FALSE	FALSE	no	BMI 18.5-24.9	FALSE	FALSE	Q4	Q4	northeast	US.White	1
US	0	45-54	2020-04-17	female	White	FALSE	FALSE	FALSE	FALSE	yes/prior	BMI 25-29.9	FALSE	FALSE	Q4	Q4	northeast	US.White	1
US	0	25-34	2020-04-18	female	White	FALSE	FALSE	FALSE	FALSE	no	BMI>=30	FALSE	FALSE	Q4	Q4	northeast	US.White	2
US	0	55-64	2020-04-21	female	White	FALSE	FALSE	FALSE	FALSE	no	BMI 25-29.9	FALSE	FALSE	Q4	Q4	northeast	US.White	3
US	1	55-64	2020-04-24	female	White	FALSE	FALSE	FALSE	FALSE	yes/prior	BMI 18.5-24.9	FALSE	FALSE	Q4	Q4	northeast	US.White	1
US	0	>=65	2020-04-25	non-female	White	FALSE	FALSE	FALSE	FALSE	yes/prior	BMI>=30	FALSE	FALSE	Q4	Q4	northeast	US.White	1
US	0	>=65	2020-05-19	female	White	FALSE	FALSE	FALSE	FALSE	no	BMI>=30	FALSE	FALSE	Q4	Q4	northeast	US.White	1
US	1	45-54	2020-05-30	female	White	FALSE	FALSE	FALSE	FALSE	no	BMI>=30	FALSE	FALSE	Q4	Q4	northeast	US.White	1
US	0	45-54	2020-04-02	female	White	FALSE	FALSE	FALSE	FALSE	no	BMI 18.5-24.9	FALSE	FALSE	Q3	Q4	northeast	US.White	3
US	0	45-54	2020-04-02	non-female	White	FALSE	FALSE	FALSE	FALSE	no	BMI 25-29.9	FALSE	FALSE	Q3	Q4	northeast	US.White	1
US	0	25-34	2020-04-06	female	White	FALSE	FALSE	FALSE	FALSE	no	BMI>=30	FALSE	FALSE	Q3	Q4	northeast	US.White	2
US	1	55-64	2020-04-10	female	White	FALSE	FALSE	FALSE	FALSE	yes/prior	BMI 18.5-24.9	FALSE	FALSE	Q3	Q4	northeast	US.White	1
US	0	>=65	2020-04-10	female	US Asian	FALSE	FALSE	FALSE	FALSE	no	BMI 18.5-24.9	FALSE	FALSE	Q3	Q4	northeast	US.Other	1
US	0	55-64	2020-04-13	female	White	FALSE	FALSE	FALSE	FALSE	yes/prior	BMI>=30	FALSE	FALSE	Q3	Q4	northeast	US.White	1
US	0	<25	2020-04-18	non-female	White	FALSE	FALSE	FALSE	FALSE	no	BMI 18.5-24.9	FALSE	FALSE	Q3	Q4	northeast	US.White	2
US	0	55-64	2020-03-31	non-female	White	FALSE	FALSE	FALSE	FALSE	no	BMI>=30	FALSE	FALSE	Q4	Q4	northeast	US.White	4
US	0	45-54	2020-03-31	female	US Asian	FALSE	FALSE	FALSE	FALSE	no	BMI 18.5-24.9	FALSE	FALSE	Q4	Q4	northeast	US.Other	1
US	1	>=65	2020-04-05	female	White	FALSE	FALSE	FALSE	FALSE	no	BMI 18.5-24.9	FALSE	TRUE	Q4	Q4	northeast	US.White	2
US	0	45-54	2020-04-06	female	Hispanic	TRUE	FALSE	FALSE	FALSE	no	BMI 18.5-24.9	FALSE	FALSE	Q4	Q4	northeast	US.Other	1
US	0	35-44	2020-04-07	female	White	FALSE	FALSE	FALSE	FALSE	no	BMI>=30	FALSE	FALSE	Q4	Q4	northeast	US.White	1
US	0	45-54	2020-04-19	female	White	FALSE	FALSE	FALSE	FALSE	no	BMI 25-29.9	FALSE	FALSE	Q4	Q4	northeast	US.White	2
US	0	45-54	2020-04-20	non-female	White	FALSE	FALSE	FALSE	FALSE	no	BMI 25-29.9	FALSE	FALSE	Q4	Q4	northeast	US.White	2
US	0	35-44	2020-04-23	non-female	White	FALSE	FALSE	FALSE	FALSE	yes/prior	BMI>=30	FALSE	FALSE	Q4	Q4	northeast	US.White	1
US	0	25-34	2020-04-28	female	White	FALSE	FALSE	FALSE	FALSE	no	BMI <18.5	FALSE	FALSE	Q4	Q4	northeast	US.White	1
US	0	>=65	2020-05-04	female	White	FALSE	TRUE	FALSE	FALSE	no	BMI 18.5-24.9	FALSE	FALSE	Q4	Q4	northeast	US.White	1
US	0	>=65	2020-05-10	female	White	FALSE	FALSE	FALSE	FALSE	no	BMI 18.5-24.9	FALSE	FALSE	Q4	Q4	northeast	US.White	2
US	0	>=65	2020-05-10	non-female	White	FALSE	FALSE	FALSE	FALSE	no	BMI 25-29.9	FALSE	FALSE	Q4	Q4	northeast	US.White	1
US	0	45-54	2020-05-12	female	White	FALSE	FALSE	FALSE	FALSE	no	BMI>=30	FALSE	FALSE	Q4	Q4	northeast	US.White	2
US	0	45-54	2020-05-20	non-female	White	FALSE	FALSE	FALSE	FALSE	yes/prior	BMI 18.5-24.9	TRUE	FALSE	Q4	Q4	northeast	US.White	1
US	0	55-64	2020-09-13	female	White	FALSE	FALSE	FALSE	FALSE	no	BMI>=30	FALSE	FALSE	Q4	Q4	northeast	US.White	1
US	0	25-34	2020-09-23	non-female	White	FALSE	FALSE	FALSE	FALSE	no	BMI 18.5-24.9	FALSE	FALSE	Q4	Q4	northeast	US.White	1
US	0	>=65	2020-11-04	female	White	FALSE	FALSE	FALSE	FALSE	yes/prior	BMI 25-29.9	FALSE	FALSE	Q4	Q4	northeast	US.White	1
US	1	>=65	2020-12-30	female	White	FALSE	FALSE	FALSE	FALSE	yes/prior	BMI>=30	FALSE	FALSE	Q4	Q4	northeast	US.White	1
US	0	45-54	2020-03-31	female	White	FALSE	FALSE	TRUE	FALSE	yes/prior	BMI>=30	FALSE	FALSE	Q2	Q3	northeast	US.White	1
US	0	45-54	2020-04-04	female	White	FALSE	FALSE	FALSE	FALSE	no	BMI 18.5-24.9	FALSE	FALSE	Q2	Q3	northeast	US.White	2
US	1	45-54	2020-04-05	female	White	FALSE	FALSE	FALSE	FALSE	no	BMI 25-29.9	FALSE	FALSE	Q2	Q3	northeast	US.White	1
US	0	>=65	2020-04-06	non-female	White	FALSE	TRUE	FALSE	FALSE	no	BMI 25-29.9	FALSE	FALSE	Q2	Q3	northeast	US.White	1
US	0	>=65	2020-04-10	female	White	TRUE	FALSE	FALSE	FALSE	no	BMI>=30	FALSE	FALSE	Q2	Q3	northeast	US.White	1
US	0	>=65	2020-04-11	non-female	Black	FALSE	FALSE	FALSE	FALSE	no	BMI 25-29.9	FALSE	FALSE	Q2	Q3	northeast	US.Black	1
US	0	55-64	2020-04-15	non-female	White	FALSE	FALSE	FALSE	FALSE	yes/prior	BMI>=30	FALSE	FALSE	Q2	Q3	northeast	US.White	1
US	0	45-54	2020-04-19	non-female	White	FALSE	FALSE	FALSE	FALSE	no	BMI>=30	FALSE	FALSE	Q2	Q3	northeast	US.White	2
US	0	55-64	2020-04-20	non-female	White	TRUE	FALSE	FALSE	FALSE	no	BMI 18.5-24.9	FALSE	FALSE	Q2	Q3	northeast	US.White	1
US	0	55-64	2020-04-20	female	White	FALSE	FALSE	FALSE	FALSE	yes/prior	BMI>=30	FALSE	FALSE	Q2	Q3	northeast	US.White	1
US	0	>=65	2020-05-13	non-female	White	FALSE	FALSE	FALSE	FALSE	no	BMI 25-29.9	FALSE	FALSE	Q2	Q3	northeast	US.White	2
US	0	55-64	2020-05-20	non-female	White	FALSE	FALSE	TRUE	FALSE	no	BMI 25-29.9	FALSE	FALSE	Q2	Q3	northeast	US.White	1
US	0	>=65	2020-06-09	non-female	White	FALSE	TRUE	FALSE	FALSE	yes/prior	BMI 25-29.9	FALSE	FALSE	Q2	Q3	northeast	US.White	1
US	0	>=65	2020-06-25	non-female	White	FALSE	TRUE	FALSE	FALSE	no	BMI 25-29.9	FALSE	FALSE	Q2	Q3	northeast	US.White	1
US	1	55-64	2020-07-13	female	White	FALSE	FALSE	FALSE	FALSE	yes/prior	BMI 25-29.9	FALSE	FALSE	Q2	Q3	northeast	US.White	1
US	0	45-54	2020-11-22	female	White	FALSE	FALSE	FALSE	FALSE	no	BMI 25-29.9	FALSE	FALSE	Q2	Q3	northeast	US.White	1
US	0	<25	2020-11-22	female	White	FALSE	FALSE	FALSE	FALSE	no	BMI <18.5	FALSE	FALSE	Q2	Q3	northeast	US.White	1
US	0	45-54	2020-12-31	female	White	FALSE	FALSE	FALSE	FALSE	yes/prior	BMI>=30	TRUE	FALSE	Q2	Q3	northeast	US.White	1
US	0	55-64	2021-02-04	female	White	FALSE	FALSE	FALSE	FALSE	no	BMI>=30	FALSE	FALSE	Q2	Q3	northeast	US.White	1
US	0	45-54	2021-02-07	female	Hispanic	FALSE	FALSE	FALSE	FALSE	no	BMI 18.5-24.9	TRUE	FALSE	Q2	Q3	northeast	US.Other	1
US	0	>=65	2020-04-04	female	White	FALSE	FALSE	FALSE	FALSE	no	BMI>=30	FALSE	FALSE	Q2	Q3	northeast	US.White	5
US	0	55-64	2020-04-05	non-female	White	FALSE	FALSE	FALSE	FALSE	no	BMI 18.5-24.9	FALSE	FALSE	Q2	Q3	northeast	US.White	1
US	0	>=65	2020-04-07	female	US Asian	FALSE	FALSE	FALSE	FALSE	no	BMI 18.5-24.9	FALSE	FALSE	Q2	Q3	northeast	US.Other	1
US	0	45-54	2020-04-07	female	White	FALSE	FALSE	FALSE	FALSE	no	BMI>=30	FALSE	FALSE	Q2	Q3	northeast	US.White	1
US	0	>=65	2020-04-09	female	White	FALSE	FALSE	FALSE	FALSE	yes/prior	BMI 18.5-24.9	FALSE	FALSE	Q2	Q3	northeast	US.White	1
US	0	>=65	2020-04-09	female	White	FALSE	FALSE	FALSE	FALSE	no	BMI 18.5-24.9	FALSE	FALSE	Q2	Q3	northeast	US.White	6
US	0	>=65	2020-04-10	non-female	White	FALSE	FALSE	FALSE	FALSE	no	BMI 18.5-24.9	FALSE	FALSE	Q2	Q3	northeast	US.White	1
US	0	55-64	2020-04-12	female	White	FALSE	FALSE	FALSE	FALSE	yes/prior	BMI>=30	FALSE	FALSE	Q2	Q3	northeast	US.White	2
US	0	55-64	2020-04-12	female	White	FALSE	FALSE	FALSE	FALSE	no	BMI 25-29.9	FALSE	FALSE	Q2	Q3	northeast	US.White	2
US	0	>=65	2020-04-18	female	White	FALSE	FALSE	FALSE	FALSE	no	BMI 18.5-24.9	FALSE	FALSE	Q2	Q3	northeast	US.White	4
US	0	>=65	2020-04-18	non-female	White	FALSE	TRUE	FALSE	FALSE	no	BMI 18.5-24.9	FALSE	FALSE	Q2	Q3	northeast	US.White	2
US	1	>=65	2020-04-18	non-female	White	FALSE	FALSE	FALSE	FALSE	no	BMI 25-29.9	FALSE	FALSE	Q2	Q3	northeast	US.White	2
US	0	55-64	2020-04-19	non-female	White	FALSE	FALSE	FALSE	FALSE	no	BMI 25-29.9	FALSE	FALSE	Q2	Q3	northeast	US.White	1
US	0	55-64	2020-04-19	non-female	White	FALSE	FALSE	FALSE	FALSE	no	BMI 18.5-24.9	FALSE	FALSE	Q2	Q3	northeast	US.White	2
US	0	>=65	2020-04-19	non-female	White	FALSE	FALSE	FALSE	FALSE	yes/prior	BMI 18.5-24.9	FALSE	FALSE	Q2	Q3	northeast	US.White	2
US	0	25-34	2020-04-20	non-female	White	FALSE	FALSE	FALSE	FALSE	no	BMI 25-29.9	FALSE	FALSE	Q2	Q3	northeast	US.White	1
US	0	45-54	2020-07-16	female	White	FALSE	FALSE	FALSE	FALSE	yes/prior	BMI 18.5-24.9	TRUE	FALSE	Q2	Q3	northeast	US.White	1
US	0	45-54	2020-08-16	female	White	FALSE	FALSE	FALSE	FALSE	yes/prior	BMI>=30	FALSE	FALSE	Q2	Q3	northeast	US.White	1
US	0	25-34	2020-09-16	non-female	US Asian	FALSE	FALSE	FALSE	FALSE	yes/prior	BMI 18.5-24.9	FALSE	FALSE	Q2	Q3	northeast	US.Other	1
US	0	25-34	2020-09-17	female	White	FALSE	FALSE	FALSE	FALSE	no	BMI 18.5-24.9	FALSE	FALSE	Q2	Q3	northeast	US.White	1
US	0	>=65	2020-09-28	female	White	FALSE	FALSE	FALSE	FALSE	yes/prior	BMI 25-29.9	FALSE	FALSE	Q2	Q3	northeast	US.White	1
US	0	>=65	2021-01-04	non-female	White	FALSE	FALSE	FALSE	FALSE	no	BMI 18.5-24.9	FALSE	FALSE	Q2	Q3	northeast	US.White	1
US	0	45-54	2020-03-31	female	White	TRUE	FALSE	FALSE	FALSE	yes/prior	BMI>=30	FALSE	FALSE	Q3	Q4	northeast	US.White	1
US	0	>=65	2020-03-31	non-female	White	FALSE	FALSE	FALSE	FALSE	no	BMI 18.5-24.9	FALSE	FALSE	Q3	Q4	northeast	US.White	1
US	0	45-54	2020-03-31	female	White	FALSE	FALSE	FALSE	FALSE	no	BMI>=30	FALSE	FALSE	Q3	Q4	northeast	US.White	3
US	1	55-64	2020-04-03	female	White	FALSE	FALSE	FALSE	FALSE	no	BMI 25-29.9	FALSE	FALSE	Q3	Q4	northeast	US.White	1
US	0	35-44	2020-04-06	female	White	FALSE	FALSE	FALSE	FALSE	no	BMI 18.5-24.9	FALSE	FALSE	Q3	Q4	northeast	US.White	1
US	0	55-64	2020-04-07	non-female	White	FALSE	FALSE	FALSE	FALSE	no	BMI>=30	FALSE	FALSE	Q3	Q4	northeast	US.White	1
US	0	55-64	2020-04-11	female	White	FALSE	FALSE	FALSE	FALSE	no	BMI 18.5-24.9	FALSE	FALSE	Q3	Q4	northeast	US.White	3
US	0	>=65	2020-04-12	non-female	White	FALSE	FALSE	FALSE	FALSE	no	BMI>=30	FALSE	FALSE	Q3	Q4	northeast	US.White	1
US	0	45-54	2020-04-13	female	White	FALSE	FALSE	FALSE	FALSE	no	BMI>=30	FALSE	FALSE	Q3	Q4	northeast	US.White	1
US	0	45-54	2020-04-18	female	White	FALSE	FALSE	FALSE	FALSE	no	BMI>=30	FALSE	FALSE	Q3	Q4	northeast	US.White	1
US	0	55-64	2020-04-19	non-female	White	TRUE	FALSE	FALSE	FALSE	no	BMI>=30	TRUE	FALSE	Q3	Q4	northeast	US.White	1
US	0	>=65	2020-05-13	female	White	FALSE	FALSE	FALSE	FALSE	no	BMI 18.5-24.9	FALSE	FALSE	Q3	Q4	northeast	US.White	2
US	0	55-64	2020-05-16	female	White	FALSE	FALSE	FALSE	FALSE	no	BMI 25-29.9	FALSE	FALSE	Q3	Q4	northeast	US.White	1
US	0	>=65	2020-05-16	non-female	White	FALSE	FALSE	FALSE	FALSE	no	BMI>=30	FALSE	FALSE	Q3	Q4	northeast	US.White	1
US	1	55-64	2020-05-16	non-female	White	FALSE	FALSE	FALSE	FALSE	no	BMI>=30	FALSE	FALSE	Q3	Q4	northeast	US.White	1
US	0	45-54	2020-05-19	female	White	FALSE	FALSE	FALSE	FALSE	no	BMI>=30	FALSE	FALSE	Q3	Q4	northeast	US.White	1
US	1	45-54	2020-06-08	female	White	FALSE	FALSE	FALSE	FALSE	yes/prior	BMI 25-29.9	FALSE	FALSE	Q3	Q4	northeast	US.White	1
US	0	35-44	2020-07-09	female	White	FALSE	FALSE	FALSE	FALSE	no	BMI 18.5-24.9	FALSE	FALSE	Q3	Q4	northeast	US.White	1
US	0	55-64	2020-07-31	female	White	FALSE	FALSE	FALSE	FALSE	no	BMI 25-29.9	FALSE	FALSE	Q3	Q4	northeast	US.White	1
US	0	35-44	2020-12-31	female	White	FALSE	FALSE	FALSE	FALSE	no	BMI 25-29.9	FALSE	FALSE	Q3	Q4	northeast	US.White	1
US	1	55-64	2020-03-31	female	White	TRUE	FALSE	FALSE	FALSE	yes/prior	BMI 18.5-24.9	FALSE	FALSE	Q2	Q4	northeast	US.White	1
US	0	>=65	2020-04-09	female	White	FALSE	FALSE	FALSE	FALSE	no	BMI 18.5-24.9	FALSE	FALSE	Q2	Q4	northeast	US.White	2
US	0	>=65	2020-04-12	female	White	FALSE	FALSE	FALSE	FALSE	no	BMI 25-29.9	FALSE	FALSE	Q2	Q4	northeast	US.White	1
US	0	>=65	2020-04-12	non-female	US Asian	FALSE	FALSE	FALSE	FALSE	yes/prior	BMI <18.5	FALSE	FALSE	Q2	Q4	northeast	US.Other	1
US	0	35-44	2020-04-15	female	White	FALSE	FALSE	FALSE	FALSE	no	BMI>=30	FALSE	FALSE	Q2	Q4	northeast	US.White	1
US	0	35-44	2020-04-15	non-female	White	FALSE	FALSE	FALSE	FALSE	no	BMI 25-29.9	FALSE	FALSE	Q2	Q4	northeast	US.White	1
US	0	25-34	2021-01-18	non-female	White	FALSE	FALSE	TRUE	FALSE	no	BMI 18.5-24.9	FALSE	FALSE	Q2	Q4	northeast	US.White	1
US	1	55-64	2020-03-31	female	White	FALSE	FALSE	FALSE	FALSE	yes/prior	BMI>=30	FALSE	TRUE	Q2	Q3	northeast	US.White	1
US	0	>=65	2020-03-31	non-female	White	FALSE	TRUE	FALSE	FALSE	yes/prior	BMI 18.5-24.9	FALSE	FALSE	Q2	Q3	northeast	US.White	1
US	0	55-64	2020-03-31	female	White	FALSE	FALSE	FALSE	FALSE	yes/prior	BMI>=30	FALSE	FALSE	Q2	Q3	northeast	US.White	1
US	0	25-34	2020-04-01	female	White	FALSE	FALSE	FALSE	FALSE	no	BMI>=30	FALSE	FALSE	Q2	Q3	northeast	US.White	1
US	0	45-54	2020-04-06	non-female	White	FALSE	FALSE	FALSE	FALSE	no	BMI 25-29.9	FALSE	FALSE	Q2	Q3	northeast	US.White	1
US	0	>=65	2020-04-06	female	White	FALSE	TRUE	FALSE	FALSE	yes/prior	BMI 18.5-24.9	FALSE	FALSE	Q2	Q3	northeast	US.White	1
US	0	55-64	2020-04-07	non-female	White	FALSE	FALSE	FALSE	FALSE	no	BMI 25-29.9	FALSE	FALSE	Q2	Q3	northeast	US.White	1
US	0	55-64	2020-04-09	female	White	FALSE	FALSE	FALSE	FALSE	no	BMI>=30	FALSE	FALSE	Q2	Q3	northeast	US.White	1
US	0	55-64	2020-04-10	female	White	FALSE	FALSE	FALSE	FALSE	no	BMI>=30	FALSE	FALSE	Q2	Q3	northeast	US.White	1
US	0	>=65	2020-04-16	non-female	White	TRUE	TRUE	FALSE	FALSE	no	BMI 25-29.9	FALSE	FALSE	Q2	Q3	northeast	US.White	1
US	0	55-64	2020-04-18	non-female	White	TRUE	FALSE	FALSE	FALSE	yes/prior	BMI 25-29.9	FALSE	FALSE	Q2	Q3	northeast	US.White	1
US	0	45-54	2020-04-20	non-female	White	FALSE	FALSE	FALSE	FALSE	yes/prior	BMI>=30	FALSE	FALSE	Q2	Q3	northeast	US.White	1
US	0	>=65	2020-05-10	female	White	FALSE	FALSE	FALSE	FALSE	no	BMI 25-29.9	FALSE	FALSE	Q2	Q3	northeast	US.White	1
US	1	>=65	2020-05-11	female	White	FALSE	TRUE	FALSE	FALSE	yes/prior	BMI 25-29.9	FALSE	FALSE	Q2	Q3	northeast	US.White	1
US	0	55-64	2020-05-16	female	White	FALSE	FALSE	TRUE	FALSE	yes/prior	BMI 18.5-24.9	TRUE	FALSE	Q2	Q3	northeast	US.White	1
US	0	55-64	2020-05-23	female	White	FALSE	FALSE	FALSE	FALSE	no	BMI>=30	FALSE	FALSE	Q2	Q3	northeast	US.White	1
US	0	25-34	2020-05-23	non-female	White	FALSE	FALSE	FALSE	FALSE	no	BMI 18.5-24.9	FALSE	FALSE	Q2	Q3	northeast	US.White	1
US	0	55-64	2020-05-23	female	White	TRUE	FALSE	FALSE	FALSE	no	BMI 25-29.9	FALSE	FALSE	Q2	Q3	northeast	US.White	1
US	0	25-34	2020-11-27	non-female	White	FALSE	FALSE	FALSE	FALSE	no	BMI>=30	FALSE	FALSE	Q2	Q3	northeast	US.White	1
US	0	45-54	2020-03-31	female	White	FALSE	FALSE	FALSE	FALSE	no	BMI>=30	FALSE	FALSE	Q4	Q4	northeast	US.White	3
US	0	55-64	2020-03-31	non-female	White	FALSE	FALSE	FALSE	FALSE	no	BMI>=30	TRUE	FALSE	Q4	Q4	northeast	US.White	1
US	0	>=65	2020-03-31	non-female	White	TRUE	FALSE	FALSE	FALSE	no	BMI>=30	FALSE	FALSE	Q4	Q4	northeast	US.White	1
US	0	>=65	2020-03-31	non-female	White	FALSE	TRUE	FALSE	FALSE	yes/prior	BMI 18.5-24.9	FALSE	FALSE	Q4	Q4	northeast	US.White	1
US	1	55-64	2020-03-31	female	White	FALSE	FALSE	FALSE	FALSE	yes/prior	BMI 25-29.9	FALSE	FALSE	Q4	Q4	northeast	US.White	2
US	0	55-64	2020-03-31	female	White	FALSE	FALSE	FALSE	FALSE	no	BMI 25-29.9	FALSE	FALSE	Q4	Q4	northeast	US.White	4
US	0	>=65	2020-04-01	female	White	FALSE	FALSE	FALSE	FALSE	yes/prior	BMI>=30	FALSE	FALSE	Q4	Q4	northeast	US.White	1
US	1	>=65	2020-04-04	female	White	FALSE	FALSE	FALSE	FALSE	no	BMI>=30	FALSE	TRUE	Q4	Q4	northeast	US.White	1
US	0	>=65	2020-04-07	non-female	White	FALSE	FALSE	FALSE	FALSE	yes/prior	BMI>=30	FALSE	FALSE	Q4	Q4	northeast	US.White	2
US	1	45-54	2020-04-07	female	White	FALSE	FALSE	FALSE	FALSE	yes/prior	BMI>=30	FALSE	FALSE	Q4	Q4	northeast	US.White	1
US	0	35-44	2020-04-07	non-female	White	TRUE	FALSE	FALSE	FALSE	yes/prior	BMI>=30	FALSE	FALSE	Q4	Q4	northeast	US.White	1
US	0	55-64	2020-04-08	non-female	White	FALSE	FALSE	FALSE	FALSE	no	BMI>=30	FALSE	FALSE	Q4	Q4	northeast	US.White	1
US	0	45-54	2020-04-08	non-female	White	FALSE	FALSE	FALSE	FALSE	no	BMI>=30	FALSE	FALSE	Q4	Q4	northeast	US.White	1
US	0	35-44	2020-04-10	non-female	White	FALSE	FALSE	FALSE	FALSE	no	BMI 18.5-24.9	FALSE	FALSE	Q4	Q4	northeast	US.White	2
US	0	>=65	2020-04-13	non-female	White	FALSE	FALSE	FALSE	FALSE	no	BMI 18.5-24.9	FALSE	FALSE	Q4	Q4	northeast	US.White	4
US	1	45-54	2020-04-13	female	White	FALSE	FALSE	FALSE	FALSE	no	BMI>=30	FALSE	FALSE	Q4	Q4	northeast	US.White	1
US	0	45-54	2020-04-14	female	White	FALSE	FALSE	FALSE	FALSE	no	BMI 18.5-24.9	FALSE	FALSE	Q4	Q4	northeast	US.White	7
US	0	>=65	2020-04-15	non-female	White	FALSE	FALSE	FALSE	FALSE	no	BMI 25-29.9	FALSE	FALSE	Q4	Q4	northeast	US.White	1
US	0	>=65	2020-04-19	female	White	FALSE	FALSE	FALSE	FALSE	no	BMI>=30	FALSE	FALSE	Q4	Q4	northeast	US.White	1
US	0	55-64	2020-04-19	female	White	TRUE	FALSE	FALSE	FALSE	no	BMI>=30	FALSE	FALSE	Q4	Q4	northeast	US.White	1
US	0	<25	2020-04-19	non-female	White	FALSE	FALSE	FALSE	FALSE	no	BMI 18.5-24.9	FALSE	FALSE	Q4	Q4	northeast	US.White	3
US	0	55-64	2020-04-21	female	White	FALSE	FALSE	FALSE	FALSE	yes/prior	BMI 25-29.9	FALSE	TRUE	Q4	Q4	northeast	US.White	1
US	0	45-54	2020-04-21	non-female	White	FALSE	FALSE	FALSE	FALSE	no	BMI 25-29.9	FALSE	FALSE	Q4	Q4	northeast	US.White	1
US	0	55-64	2020-04-22	female	White	FALSE	FALSE	FALSE	FALSE	no	BMI 18.5-24.9	FALSE	FALSE	Q4	Q4	northeast	US.White	3
US	1	>=65	2020-04-25	female	White	FALSE	TRUE	FALSE	FALSE	no	BMI>=30	FALSE	FALSE	Q4	Q4	northeast	US.White	1
US	1	>=65	2020-05-02	female	White	FALSE	FALSE	FALSE	FALSE	no	BMI 18.5-24.9	FALSE	FALSE	Q4	Q4	northeast	US.White	1
US	0	35-44	2020-05-07	female	US Asian	FALSE	FALSE	FALSE	FALSE	no	BMI 25-29.9	FALSE	FALSE	Q4	Q4	northeast	US.Other	1
US	0	>=65	2020-05-12	female	White	FALSE	FALSE	FALSE	FALSE	no	BMI 18.5-24.9	FALSE	FALSE	Q4	Q4	northeast	US.White	7
US	0	<25	2020-05-16	female	Hispanic	FALSE	FALSE	FALSE	FALSE	no	BMI 18.5-24.9	FALSE	FALSE	Q4	Q4	northeast	US.Other	1
US	0	35-44	2020-05-20	non-female	White	FALSE	FALSE	FALSE	FALSE	yes/prior	BMI>=30	FALSE	FALSE	Q4	Q4	northeast	US.White	1
US	0	55-64	2020-05-27	female	White	FALSE	FALSE	FALSE	FALSE	yes/prior	BMI>=30	FALSE	FALSE	Q4	Q4	northeast	US.White	1
US	1	>=65	2020-06-02	non-female	White	FALSE	FALSE	FALSE	FALSE	yes/prior	BMI 25-29.9	FALSE	FALSE	Q4	Q4	northeast	US.White	1
US	0	25-34	2020-06-16	female	White	FALSE	FALSE	FALSE	FALSE	no	BMI 18.5-24.9	FALSE	FALSE	Q4	Q4	northeast	US.White	1
US	0	>=65	2020-07-08	non-female	White	FALSE	FALSE	FALSE	FALSE	no	BMI 18.5-24.9	FALSE	FALSE	Q4	Q4	northeast	US.White	1
US	0	>=65	2020-07-08	female	White	FALSE	FALSE	FALSE	FALSE	no	BMI>=30	FALSE	FALSE	Q4	Q4	northeast	US.White	1
US	1	>=65	2020-07-17	female	White	FALSE	FALSE	FALSE	TRUE	no	BMI 25-29.9	FALSE	FALSE	Q4	Q4	northeast	US.White	1
US	0	45-54	2020-07-31	female	White	FALSE	FALSE	FALSE	FALSE	no	BMI>=30	FALSE	FALSE	Q4	Q4	northeast	US.White	1
US	0	>=65	2020-08-05	non-female	White	FALSE	FALSE	FALSE	FALSE	yes/prior	BMI 18.5-24.9	FALSE	FALSE	Q4	Q4	northeast	US.White	1
US	0	>=65	2020-08-06	female	White	FALSE	FALSE	FALSE	FALSE	yes/prior	BMI 18.5-24.9	FALSE	FALSE	Q4	Q4	northeast	US.White	1
US	0	>=65	2020-08-08	female	White	FALSE	FALSE	FALSE	FALSE	no	BMI 18.5-24.9	FALSE	FALSE	Q4	Q4	northeast	US.White	1
US	0	>=65	2020-08-17	non-female	White	FALSE	FALSE	FALSE	FALSE	no	BMI 18.5-24.9	FALSE	FALSE	Q4	Q4	northeast	US.White	1
US	0	>=65	2020-08-31	female	White	FALSE	FALSE	FALSE	FALSE	no	BMI 18.5-24.9	FALSE	FALSE	Q4	Q4	northeast	US.White	1
US	0	35-44	2020-09-03	female	White	FALSE	FALSE	FALSE	FALSE	no	BMI>=30	FALSE	FALSE	Q4	Q4	northeast	US.White	1
US	0	>=65	2020-10-07	non-female	White	FALSE	FALSE	FALSE	FALSE	no	BMI 18.5-24.9	FALSE	FALSE	Q4	Q4	northeast	US.White	1
US	0	>=65	2020-10-07	female	White	FALSE	FALSE	FALSE	FALSE	yes/prior	BMI 18.5-24.9	FALSE	FALSE	Q4	Q4	northeast	US.White	1
US	1	>=65	2020-10-08	female	White	FALSE	FALSE	FALSE	FALSE	yes/prior	BMI 18.5-24.9	FALSE	FALSE	Q4	Q4	northeast	US.White	1
US	0	<25	2020-11-21	female	White	FALSE	FALSE	FALSE	FALSE	no	BMI 18.5-24.9	FALSE	FALSE	Q4	Q4	northeast	US.White	1
US	0	55-64	2021-01-16	female	White	FALSE	FALSE	FALSE	FALSE	no	BMI 25-29.9	FALSE	FALSE	Q4	Q4	northeast	US.White	1
US	0	25-34	2021-01-17	female	White	FALSE	FALSE	FALSE	FALSE	no	BMI 18.5-24.9	FALSE	FALSE	Q4	Q4	northeast	US.White	2
US	0	>=65	2020-03-31	female	White	FALSE	FALSE	FALSE	FALSE	no	BMI 18.5-24.9	FALSE	FALSE	Q4	Q4	northeast	US.White	3
US	1	>=65	2020-04-02	female	White	FALSE	FALSE	FALSE	FALSE	no	BMI 25-29.9	FALSE	FALSE	Q4	Q4	northeast	US.White	6
US	0	55-64	2020-04-23	female	White	FALSE	FALSE	FALSE	FALSE	no	BMI 25-29.9	FALSE	FALSE	Q4	Q4	northeast	US.White	2
US	0	>=65	2020-04-30	female	White	FALSE	TRUE	FALSE	FALSE	no	BMI 18.5-24.9	FALSE	FALSE	Q4	Q4	northeast	US.White	1
US	0	>=65	2020-07-18	female	White	FALSE	FALSE	FALSE	FALSE	no	BMI 25-29.9	FALSE	FALSE	Q4	Q4	northeast	US.White	1
US	1	>=65	2020-07-18	female	White	FALSE	FALSE	FALSE	FALSE	no	BMI 18.5-24.9	FALSE	FALSE	Q4	Q4	northeast	US.White	1
US	0	35-44	2020-04-14	non-female	White	FALSE	FALSE	FALSE	FALSE	yes/prior	BMI>=30	FALSE	FALSE	Q4	Q4	northeast	US.White	1
US	0	>=65	2020-04-15	non-female	White	FALSE	FALSE	FALSE	FALSE	yes/prior	BMI>=30	FALSE	FALSE	Q4	Q4	northeast	US.White	1
US	0	>=65	2020-04-15	non-female	White	FALSE	FALSE	FALSE	FALSE	yes/prior	BMI 18.5-24.9	FALSE	FALSE	Q4	Q4	northeast	US.White	2
US	0	>=65	2020-04-15	female	White	FALSE	FALSE	FALSE	FALSE	yes/prior	BMI <18.5	FALSE	FALSE	Q4	Q4	northeast	US.White	1
US	1	>=65	2020-04-18	female	White	FALSE	FALSE	FALSE	FALSE	yes/prior	BMI 18.5-24.9	FALSE	FALSE	Q4	Q4	northeast	US.White	1
US	0	45-54	2020-04-21	female	White	FALSE	FALSE	FALSE	FALSE	no	BMI>=30	FALSE	FALSE	Q4	Q4	northeast	US.White	1
US	0	>=65	2020-04-25	non-female	White	FALSE	FALSE	FALSE	FALSE	no	BMI 18.5-24.9	FALSE	FALSE	Q4	Q4	northeast	US.White	1
US	0	>=65	2020-04-27	female	White	FALSE	FALSE	FALSE	FALSE	yes/prior	BMI>=30	FALSE	FALSE	Q4	Q4	northeast	US.White	1
US	0	>=65	2020-05-01	female	White	FALSE	FALSE	FALSE	FALSE	yes/prior	BMI 25-29.9	FALSE	FALSE	Q4	Q4	northeast	US.White	1
US	0	45-54	2020-05-15	female	White	FALSE	FALSE	FALSE	FALSE	yes/prior	BMI>=30	FALSE	FALSE	Q4	Q4	northeast	US.White	1
US	0	>=65	2020-07-11	female	White	FALSE	FALSE	FALSE	FALSE	yes/prior	BMI 18.5-24.9	TRUE	FALSE	Q4	Q4	northeast	US.White	1
US	0	45-54	2020-12-05	female	White	FALSE	FALSE	FALSE	FALSE	no	BMI 18.5-24.9	FALSE	FALSE	Q4	Q4	northeast	US.White	1
US	0	45-54	2020-04-07	female	White	FALSE	FALSE	FALSE	FALSE	yes/prior	BMI 18.5-24.9	FALSE	FALSE	Q4	Q4	northeast	US.White	1
US	0	35-44	2020-04-07	female	White	FALSE	FALSE	FALSE	FALSE	no	BMI 18.5-24.9	TRUE	FALSE	Q4	Q4	northeast	US.White	1
US	0	55-64	2020-04-10	non-female	White	FALSE	FALSE	FALSE	FALSE	yes/prior	BMI 25-29.9	FALSE	FALSE	Q4	Q4	northeast	US.White	1
US	1	55-64	2020-04-16	female	White	FALSE	FALSE	FALSE	FALSE	yes/prior	BMI 25-29.9	FALSE	TRUE	Q4	Q4	northeast	US.White	1
US	0	>=65	2020-04-23	non-female	White	FALSE	TRUE	FALSE	FALSE	yes/prior	BMI 25-29.9	FALSE	FALSE	Q4	Q4	northeast	US.White	1
US	0	55-64	2020-04-27	non-female	White	FALSE	FALSE	FALSE	FALSE	no	BMI 18.5-24.9	FALSE	FALSE	Q4	Q4	northeast	US.White	1
US	0	>=65	2020-04-27	female	White	FALSE	TRUE	FALSE	FALSE	no	BMI>=30	FALSE	FALSE	Q4	Q4	northeast	US.White	1
US	0	55-64	2020-04-29	female	White	FALSE	FALSE	FALSE	FALSE	no	BMI 18.5-24.9	FALSE	FALSE	Q4	Q4	northeast	US.White	2
US	1	>=65	2020-05-11	female	White	FALSE	FALSE	FALSE	FALSE	no	BMI 18.5-24.9	FALSE	FALSE	Q4	Q4	northeast	US.White	1
US	0	>=65	2020-05-12	non-female	White	FALSE	FALSE	FALSE	FALSE	yes/prior	BMI 18.5-24.9	FALSE	FALSE	Q4	Q4	northeast	US.White	1
US	0	>=65	2020-05-15	non-female	White	TRUE	FALSE	FALSE	FALSE	no	BMI>=30	FALSE	FALSE	Q4	Q4	northeast	US.White	1
US	0	>=65	2021-01-27	female	White	FALSE	FALSE	FALSE	FALSE	no	BMI 18.5-24.9	FALSE	FALSE	Q4	Q4	northeast	US.White	1
US	0	>=65	2020-03-31	non-female	White	FALSE	FALSE	FALSE	FALSE	no	BMI 25-29.9	FALSE	FALSE	Q4	Q4	northeast	US.White	4
US	0	55-64	2020-04-04	female	White	FALSE	FALSE	FALSE	FALSE	no	BMI 25-29.9	FALSE	FALSE	Q4	Q4	northeast	US.White	2
US	0	>=65	2020-04-05	female	White	FALSE	FALSE	FALSE	FALSE	no	BMI 18.5-24.9	FALSE	FALSE	Q4	Q4	northeast	US.White	3
US	0	55-64	2020-04-06	non-female	White	FALSE	FALSE	FALSE	FALSE	no	BMI 25-29.9	FALSE	FALSE	Q4	Q4	northeast	US.White	3
US	0	55-64	2020-07-17	female	White	FALSE	FALSE	FALSE	FALSE	no	BMI 25-29.9	FALSE	FALSE	Q4	Q4	northeast	US.White	1
US	0	35-44	2020-08-04	female	White	FALSE	FALSE	FALSE	FALSE	no	BMI>=30	FALSE	FALSE	Q4	Q4	northeast	US.White	1
US	0	35-44	2020-08-17	female	White	FALSE	FALSE	FALSE	FALSE	no	BMI>=30	FALSE	FALSE	Q4	Q4	northeast	US.White	1
US	1	55-64	2020-09-03	female	White	FALSE	FALSE	FALSE	FALSE	no	BMI 18.5-24.9	FALSE	FALSE	Q4	Q4	northeast	US.White	1
US	0	45-54	2020-09-06	female	White	FALSE	FALSE	FALSE	FALSE	no	BMI>=30	FALSE	FALSE	Q4	Q4	northeast	US.White	1
US	1	55-64	2020-09-28	non-female	White	FALSE	FALSE	FALSE	FALSE	no	BMI 25-29.9	FALSE	FALSE	Q4	Q4	northeast	US.White	1
US	0	<25	2021-01-07	female	White	FALSE	FALSE	FALSE	FALSE	no	BMI>=30	FALSE	FALSE	Q4	Q4	northeast	US.White	1
US	0	45-54	2020-03-31	non-female	White	FALSE	FALSE	FALSE	FALSE	no	BMI 25-29.9	FALSE	FALSE	Q4	Q4	northeast	US.White	2
US	0	25-34	2020-03-31	female	White	FALSE	FALSE	FALSE	FALSE	no	BMI 18.5-24.9	FALSE	FALSE	Q4	Q4	northeast	US.White	2
US	0	55-64	2020-04-02	non-female	White	FALSE	FALSE	FALSE	FALSE	no	BMI 25-29.9	FALSE	FALSE	Q4	Q4	northeast	US.White	2
US	0	55-64	2020-04-03	female	White	FALSE	FALSE	FALSE	FALSE	no	BMI 18.5-24.9	FALSE	FALSE	Q4	Q4	northeast	US.White	6
US	1	35-44	2020-04-05	female	White	FALSE	FALSE	FALSE	FALSE	no	BMI 18.5-24.9	FALSE	FALSE	Q4	Q4	northeast	US.White	1
US	0	>=65	2020-04-05	non-female	White	FALSE	FALSE	FALSE	FALSE	no	BMI 25-29.9	FALSE	FALSE	Q4	Q4	northeast	US.White	1
US	0	>=65	2020-04-05	female	White	FALSE	TRUE	FALSE	FALSE	no	BMI 25-29.9	FALSE	FALSE	Q4	Q4	northeast	US.White	1
US	0	35-44	2020-04-05	female	White	FALSE	FALSE	FALSE	FALSE	no	BMI 25-29.9	FALSE	FALSE	Q4	Q4	northeast	US.White	1
US	0	55-64	2020-04-06	non-female	White	TRUE	FALSE	FALSE	FALSE	no	BMI>=30	FALSE	FALSE	Q4	Q4	northeast	US.White	1
US	0	55-64	2020-04-06	non-female	White	FALSE	FALSE	FALSE	FALSE	no	BMI 18.5-24.9	FALSE	FALSE	Q4	Q4	northeast	US.White	2
US	0	45-54	2020-04-09	female	White	FALSE	FALSE	FALSE	FALSE	no	BMI>=30	FALSE	FALSE	Q4	Q4	northeast	US.White	2
US	0	55-64	2020-04-18	non-female	White	FALSE	FALSE	FALSE	FALSE	no	BMI>=30	FALSE	FALSE	Q4	Q4	northeast	US.White	2
US	0	>=65	2020-04-20	non-female	White	FALSE	FALSE	FALSE	FALSE	no	BMI 18.5-24.9	FALSE	FALSE	Q4	Q4	northeast	US.White	3
US	1	55-64	2020-04-23	female	US Asian	FALSE	FALSE	FALSE	FALSE	no	BMI 18.5-24.9	FALSE	TRUE	Q4	Q4	northeast	US.Other	1
US	0	45-54	2020-04-26	female	White	FALSE	FALSE	FALSE	FALSE	no	BMI 18.5-24.9	FALSE	FALSE	Q4	Q4	northeast	US.White	4
US	0	45-54	2020-05-05	female	White	FALSE	FALSE	FALSE	FALSE	no	BMI 18.5-24.9	FALSE	FALSE	Q4	Q4	northeast	US.White	1
US	0	45-54	2020-05-16	non-female	White	FALSE	FALSE	FALSE	FALSE	no	BMI 18.5-24.9	FALSE	FALSE	Q4	Q4	northeast	US.White	2
US	0	55-64	2020-05-21	female	US Asian	FALSE	FALSE	FALSE	FALSE	yes/prior	BMI>=30	FALSE	FALSE	Q4	Q4	northeast	US.Other	1
US	0	45-54	2020-06-16	female	White	FALSE	FALSE	FALSE	FALSE	no	BMI 18.5-24.9	FALSE	FALSE	Q4	Q4	northeast	US.White	1
US	1	45-54	2020-06-25	non-female	White	FALSE	FALSE	FALSE	FALSE	no	BMI 18.5-24.9	FALSE	FALSE	Q4	Q4	northeast	US.White	1
US	0	45-54	2020-06-25	non-female	White	FALSE	FALSE	FALSE	FALSE	no	BMI 18.5-24.9	FALSE	FALSE	Q4	Q4	northeast	US.White	1
US	0	55-64	2020-07-26	non-female	White	FALSE	FALSE	FALSE	FALSE	no	BMI 25-29.9	FALSE	FALSE	Q4	Q4	northeast	US.White	1
US	0	55-64	2020-09-20	female	White	FALSE	FALSE	FALSE	FALSE	no	BMI 25-29.9	FALSE	FALSE	Q4	Q4	northeast	US.White	1
US	0	>=65	2020-12-03	non-female	White	FALSE	FALSE	FALSE	TRUE	yes/prior	BMI 25-29.9	FALSE	FALSE	Q4	Q4	northeast	US.White	1
US	0	55-64	2020-12-29	female	White	FALSE	FALSE	FALSE	FALSE	no	BMI>=30	FALSE	FALSE	Q4	Q4	northeast	US.White	1
US	0	>=65	2020-04-04	non-female	White	FALSE	FALSE	FALSE	FALSE	no	BMI 25-29.9	FALSE	FALSE	Q4	Q4	northeast	US.White	1
US	0	55-64	2020-04-05	female	White	FALSE	FALSE	FALSE	FALSE	yes/prior	BMI 18.5-24.9	FALSE	FALSE	Q4	Q4	northeast	US.White	3
US	0	>=65	2020-04-07	female	White	FALSE	FALSE	FALSE	FALSE	no	BMI 25-29.9	FALSE	FALSE	Q4	Q4	northeast	US.White	3
US	0	55-64	2020-04-08	female	White	FALSE	FALSE	FALSE	FALSE	no	BMI 25-29.9	TRUE	FALSE	Q4	Q4	northeast	US.White	1
US	0	45-54	2020-04-09	female	White	FALSE	FALSE	FALSE	FALSE	no	BMI 18.5-24.9	FALSE	FALSE	Q4	Q4	northeast	US.White	2
US	0	45-54	2020-04-11	female	White	FALSE	FALSE	FALSE	FALSE	no	BMI>=30	FALSE	FALSE	Q4	Q4	northeast	US.White	1
US	0	>=65	2020-04-11	non-female	White	FALSE	FALSE	FALSE	FALSE	yes/prior	BMI 25-29.9	FALSE	FALSE	Q4	Q4	northeast	US.White	3
US	1	45-54	2020-04-11	female	White	FALSE	FALSE	FALSE	FALSE	yes/prior	BMI 18.5-24.9	FALSE	FALSE	Q4	Q4	northeast	US.White	1
US	0	55-64	2020-04-13	female	White	FALSE	FALSE	FALSE	FALSE	yes/prior	BMI 18.5-24.9	FALSE	FALSE	Q4	Q4	northeast	US.White	3
US	0	45-54	2020-04-18	non-female	White	FALSE	FALSE	FALSE	FALSE	yes/prior	BMI>=30	FALSE	FALSE	Q4	Q4	northeast	US.White	1
US	1	>=65	2020-04-19	non-female	Hispanic	FALSE	FALSE	FALSE	FALSE	yes/prior	BMI 18.5-24.9	FALSE	TRUE	Q4	Q4	northeast	US.Other	1
US	1	55-64	2020-04-20	female	White	FALSE	FALSE	FALSE	FALSE	no	BMI 18.5-24.9	FALSE	FALSE	Q4	Q4	northeast	US.White	2
US	0	>=65	2020-04-22	female	White	FALSE	FALSE	FALSE	FALSE	no	BMI>=30	FALSE	FALSE	Q4	Q4	northeast	US.White	1
US	0	>=65	2020-04-23	female	White	FALSE	FALSE	FALSE	FALSE	yes/prior	BMI 18.5-24.9	FALSE	FALSE	Q4	Q4	northeast	US.White	1
US	0	55-64	2020-04-27	female	White	FALSE	FALSE	FALSE	FALSE	yes/prior	BMI 18.5-24.9	FALSE	FALSE	Q4	Q4	northeast	US.White	3
US	0	>=65	2020-05-01	female	White	FALSE	FALSE	FALSE	FALSE	no	BMI <18.5	FALSE	FALSE	Q4	Q4	northeast	US.White	1
US	0	55-64	2020-05-05	female	White	FALSE	FALSE	FALSE	FALSE	no	BMI 18.5-24.9	FALSE	FALSE	Q4	Q4	northeast	US.White	2
US	0	>=65	2020-05-05	non-female	White	FALSE	FALSE	FALSE	FALSE	no	BMI 18.5-24.9	FALSE	FALSE	Q4	Q4	northeast	US.White	2
US	0	>=65	2020-05-08	non-female	White	FALSE	FALSE	FALSE	FALSE	yes/prior	BMI 18.5-24.9	FALSE	FALSE	Q4	Q4	northeast	US.White	1
US	0	>=65	2020-05-09	female	White	FALSE	FALSE	FALSE	FALSE	no	BMI>=30	FALSE	FALSE	Q4	Q4	northeast	US.White	1
US	0	>=65	2020-05-13	female	White	FALSE	FALSE	FALSE	FALSE	no	BMI 18.5-24.9	FALSE	FALSE	Q4	Q4	northeast	US.White	6
US	0	>=65	2020-05-13	non-female	White	FALSE	FALSE	FALSE	FALSE	yes/prior	BMI 25-29.9	FALSE	FALSE	Q4	Q4	northeast	US.White	5
US	0	>=65	2020-06-02	non-female	White	FALSE	FALSE	FALSE	FALSE	yes/prior	BMI 18.5-24.9	FALSE	FALSE	Q4	Q4	northeast	US.White	1
US	0	>=65	2020-06-23	non-female	White	FALSE	FALSE	FALSE	FALSE	yes/prior	BMI 25-29.9	FALSE	FALSE	Q4	Q4	northeast	US.White	1
US	0	45-54	2020-07-30	female	White	FALSE	FALSE	FALSE	FALSE	yes/prior	BMI 25-29.9	FALSE	FALSE	Q4	Q4	northeast	US.White	1
US	0	55-64	2020-07-30	female	White	FALSE	FALSE	FALSE	FALSE	no	BMI>=30	FALSE	FALSE	Q4	Q4	northeast	US.White	1
US	0	35-44	2020-12-13	female	White	FALSE	FALSE	FALSE	FALSE	no	BMI 18.5-24.9	FALSE	FALSE	Q4	Q4	northeast	US.White	1
US	0	>=65	2020-03-28	non-female	White	FALSE	FALSE	FALSE	FALSE	yes/prior	BMI 18.5-24.9	FALSE	FALSE	Q3	Q3	northeast	US.White	1
US	0	>=65	2020-03-31	female	White	FALSE	FALSE	FALSE	FALSE	yes/prior	BMI 18.5-24.9	FALSE	FALSE	Q3	Q3	northeast	US.White	3
US	0	55-64	2020-04-01	female	White	FALSE	FALSE	FALSE	FALSE	no	BMI 18.5-24.9	FALSE	FALSE	Q3	Q3	northeast	US.White	1
US	0	<25	2020-04-01	female	White	FALSE	FALSE	FALSE	FALSE	no	BMI>=30	FALSE	FALSE	Q3	Q3	northeast	US.White	1
US	0	35-44	2020-04-02	female	White	FALSE	FALSE	FALSE	FALSE	yes/prior	BMI 18.5-24.9	FALSE	FALSE	Q3	Q3	northeast	US.White	1
US	0	>=65	2020-04-04	female	White	FALSE	TRUE	TRUE	FALSE	yes/prior	BMI 25-29.9	FALSE	FALSE	Q3	Q3	northeast	US.White	1
US	0	35-44	2020-04-04	female	White	FALSE	FALSE	FALSE	FALSE	no	BMI 25-29.9	FALSE	FALSE	Q3	Q3	northeast	US.White	1
US	0	>=65	2020-04-06	female	White	FALSE	FALSE	FALSE	FALSE	yes/prior	BMI>=30	FALSE	FALSE	Q3	Q3	northeast	US.White	3
US	0	>=65	2020-04-06	non-female	White	FALSE	FALSE	FALSE	FALSE	no	BMI 25-29.9	FALSE	FALSE	Q3	Q3	northeast	US.White	1
US	1	25-34	2020-04-07	female	White	FALSE	FALSE	FALSE	FALSE	no	BMI>=30	FALSE	FALSE	Q3	Q3	northeast	US.White	1
US	0	>=65	2020-04-10	female	White	FALSE	FALSE	TRUE	FALSE	yes/prior	BMI>=30	FALSE	FALSE	Q3	Q3	northeast	US.White	1
US	0	55-64	2020-04-14	female	White	FALSE	FALSE	FALSE	FALSE	no	BMI 18.5-24.9	FALSE	FALSE	Q3	Q3	northeast	US.White	1
US	1	55-64	2020-04-17	female	White	FALSE	FALSE	FALSE	FALSE	no	BMI>=30	FALSE	TRUE	Q3	Q3	northeast	US.White	1
US	0	45-54	2020-04-17	female	White	FALSE	FALSE	FALSE	FALSE	no	BMI>=30	FALSE	FALSE	Q3	Q3	northeast	US.White	1
US	0	55-64	2020-04-17	non-female	White	FALSE	FALSE	FALSE	FALSE	no	BMI>=30	FALSE	FALSE	Q3	Q3	northeast	US.White	1
US	0	>=65	2020-04-19	non-female	White	FALSE	FALSE	FALSE	FALSE	yes/prior	BMI>=30	FALSE	FALSE	Q3	Q3	northeast	US.White	1
US	0	>=65	2020-04-20	female	White	FALSE	FALSE	FALSE	FALSE	no	BMI 18.5-24.9	FALSE	FALSE	Q3	Q3	northeast	US.White	4
US	0	55-64	2020-04-26	female	White	FALSE	FALSE	FALSE	FALSE	no	BMI 18.5-24.9	FALSE	FALSE	Q3	Q3	northeast	US.White	1
US	0	45-54	2020-04-27	female	Hispanic	FALSE	FALSE	FALSE	FALSE	no	BMI>=30	FALSE	FALSE	Q3	Q3	northeast	US.Other	1
US	0	35-44	2020-04-27	female	White	FALSE	FALSE	FALSE	FALSE	yes/prior	BMI 25-29.9	FALSE	FALSE	Q3	Q3	northeast	US.White	1
US	0	35-44	2020-04-28	non-female	White	FALSE	FALSE	FALSE	FALSE	yes/prior	BMI 25-29.9	FALSE	FALSE	Q3	Q3	northeast	US.White	1
US	1	>=65	2020-04-29	non-female	White	FALSE	TRUE	FALSE	FALSE	no	BMI 25-29.9	FALSE	FALSE	Q3	Q3	northeast	US.White	1
US	1	55-64	2020-05-08	female	White	FALSE	FALSE	FALSE	FALSE	no	BMI 25-29.9	FALSE	FALSE	Q3	Q3	northeast	US.White	2
US	0	>=65	2020-05-13	female	White	FALSE	FALSE	FALSE	FALSE	no	BMI>=30	FALSE	FALSE	Q3	Q3	northeast	US.White	2
US	0	<25	2020-05-14	female	White	FALSE	FALSE	FALSE	FALSE	no	BMI 18.5-24.9	FALSE	FALSE	Q3	Q3	northeast	US.White	1
US	0	45-54	2020-06-23	female	White	FALSE	FALSE	FALSE	FALSE	no	BMI 25-29.9	FALSE	FALSE	Q3	Q3	northeast	US.White	1
US	0	>=65	2020-07-30	female	White	FALSE	TRUE	TRUE	TRUE	yes/prior	BMI>=30	FALSE	FALSE	Q3	Q3	northeast	US.White	1
US	0	35-44	2020-09-18	non-female	Other	FALSE	FALSE	FALSE	FALSE	no	BMI>=30	FALSE	FALSE	Q3	Q3	northeast	US.Other	1
US	0	25-34	2020-09-21	female	White	FALSE	FALSE	FALSE	FALSE	no	BMI 18.5-24.9	TRUE	FALSE	Q3	Q3	northeast	US.White	1
US	0	25-34	2020-12-28	female	White	FALSE	FALSE	FALSE	FALSE	no	BMI <18.5	TRUE	FALSE	Q3	Q3	northeast	US.White	1
US	0	45-54	2020-03-31	female	White	FALSE	FALSE	FALSE	FALSE	yes/prior	BMI 18.5-24.9	FALSE	FALSE	Q3	Q4	northeast	US.White	1
US	0	>=65	2020-04-06	female	White	FALSE	FALSE	FALSE	FALSE	no	BMI 25-29.9	FALSE	FALSE	Q3	Q4	northeast	US.White	2
US	0	55-64	2020-04-07	female	White	FALSE	FALSE	FALSE	FALSE	yes/prior	BMI 25-29.9	TRUE	FALSE	Q3	Q4	northeast	US.White	1
US	0	>=65	2020-04-07	female	White	FALSE	FALSE	FALSE	FALSE	yes/prior	BMI 18.5-24.9	FALSE	FALSE	Q3	Q4	northeast	US.White	3
US	0	>=65	2020-04-07	non-female	White	FALSE	FALSE	FALSE	FALSE	yes/prior	BMI>=30	FALSE	FALSE	Q3	Q4	northeast	US.White	1
US	0	>=65	2020-04-07	non-female	White	FALSE	FALSE	FALSE	FALSE	no	BMI 18.5-24.9	FALSE	FALSE	Q3	Q4	northeast	US.White	2
US	0	>=65	2020-04-07	female	White	FALSE	FALSE	FALSE	FALSE	yes/prior	BMI>=30	FALSE	FALSE	Q3	Q4	northeast	US.White	1
US	0	>=65	2020-04-09	non-female	White	FALSE	FALSE	FALSE	FALSE	yes/prior	BMI 25-29.9	FALSE	FALSE	Q3	Q4	northeast	US.White	1
US	0	35-44	2020-04-11	non-female	White	FALSE	FALSE	FALSE	FALSE	no	BMI>=30	FALSE	FALSE	Q3	Q4	northeast	US.White	1
US	0	45-54	2020-04-15	female	White	FALSE	FALSE	FALSE	FALSE	no	BMI>=30	FALSE	FALSE	Q3	Q4	northeast	US.White	2
US	1	>=65	2020-04-18	female	White	FALSE	TRUE	FALSE	FALSE	no	BMI 25-29.9	FALSE	FALSE	Q3	Q4	northeast	US.White	2
US	0	>=65	2020-04-19	female	White	TRUE	TRUE	FALSE	FALSE	no	BMI 25-29.9	FALSE	FALSE	Q3	Q4	northeast	US.White	1
US	1	55-64	2020-05-07	female	White	FALSE	FALSE	FALSE	FALSE	no	BMI 18.5-24.9	FALSE	FALSE	Q3	Q4	northeast	US.White	1
US	0	55-64	2020-05-15	female	White	FALSE	FALSE	FALSE	FALSE	no	BMI 18.5-24.9	FALSE	FALSE	Q3	Q4	northeast	US.White	1
US	1	>=65	2020-05-19	female	White	FALSE	FALSE	FALSE	FALSE	no	BMI 18.5-24.9	FALSE	FALSE	Q3	Q4	northeast	US.White	3
US	0	>=65	2020-05-23	female	Black	FALSE	FALSE	FALSE	FALSE	yes/prior	BMI 18.5-24.9	FALSE	FALSE	Q3	Q4	northeast	US.Black	1
US	0	>=65	2020-06-01	female	White	FALSE	FALSE	FALSE	FALSE	yes/prior	BMI 18.5-24.9	FALSE	FALSE	Q3	Q4	northeast	US.White	1
US	0	>=65	2020-06-07	non-female	White	TRUE	TRUE	FALSE	FALSE	yes/prior	BMI>=30	FALSE	FALSE	Q3	Q4	northeast	US.White	1
US	0	55-64	2020-07-03	female	White	FALSE	FALSE	FALSE	FALSE	no	BMI 18.5-24.9	FALSE	FALSE	Q3	Q4	northeast	US.White	1
US	0	55-64	2020-03-31	female	White	FALSE	FALSE	FALSE	FALSE	no	BMI 18.5-24.9	FALSE	FALSE	Q4	Q4	northeast	US.White	5
US	0	45-54	2020-04-01	non-female	White	FALSE	FALSE	FALSE	FALSE	yes/prior	BMI 25-29.9	FALSE	FALSE	Q4	Q4	northeast	US.White	2
US	0	45-54	2020-04-06	female	White	FALSE	FALSE	FALSE	FALSE	no	BMI 18.5-24.9	FALSE	FALSE	Q4	Q4	northeast	US.White	5
US	0	55-64	2020-04-07	non-female	White	FALSE	FALSE	FALSE	FALSE	no	BMI 18.5-24.9	FALSE	FALSE	Q4	Q4	northeast	US.White	2
US	0	55-64	2020-04-09	non-female	White	FALSE	FALSE	FALSE	FALSE	no	BMI 25-29.9	FALSE	FALSE	Q4	Q4	northeast	US.White	1
US	0	55-64	2020-04-09	female	White	FALSE	FALSE	FALSE	FALSE	no	BMI 18.5-24.9	FALSE	FALSE	Q4	Q4	northeast	US.White	7
US	0	35-44	2020-04-09	non-female	White	FALSE	FALSE	FALSE	FALSE	no	BMI 25-29.9	TRUE	FALSE	Q4	Q4	northeast	US.White	1
US	0	55-64	2020-04-09	female	White	FALSE	FALSE	FALSE	FALSE	yes/prior	BMI 25-29.9	FALSE	FALSE	Q4	Q4	northeast	US.White	1
US	0	55-64	2020-04-10	non-female	White	FALSE	TRUE	FALSE	FALSE	yes/prior	BMI>=30	FALSE	FALSE	Q4	Q4	northeast	US.White	1
US	0	55-64	2020-04-11	female	White	FALSE	FALSE	FALSE	FALSE	no	BMI 18.5-24.9	FALSE	FALSE	Q4	Q4	northeast	US.White	4
US	1	>=65	2020-04-12	female	Hispanic	FALSE	TRUE	FALSE	FALSE	yes/prior	BMI 25-29.9	FALSE	FALSE	Q4	Q4	northeast	US.Other	1
US	0	>=65	2020-04-14	female	White	FALSE	FALSE	FALSE	FALSE	yes/prior	BMI 18.5-24.9	FALSE	FALSE	Q4	Q4	northeast	US.White	3
US	0	55-64	2020-04-16	female	Other	FALSE	FALSE	FALSE	FALSE	yes/prior	BMI 18.5-24.9	FALSE	FALSE	Q4	Q4	northeast	US.Other	1
US	1	55-64	2020-04-17	female	White	FALSE	FALSE	FALSE	FALSE	no	BMI 18.5-24.9	FALSE	FALSE	Q4	Q4	northeast	US.White	1
US	0	55-64	2020-04-18	non-female	White	FALSE	TRUE	FALSE	FALSE	no	BMI 25-29.9	FALSE	FALSE	Q4	Q4	northeast	US.White	1
US	0	45-54	2020-04-19	female	White	FALSE	FALSE	FALSE	FALSE	no	BMI>=30	FALSE	FALSE	Q4	Q4	northeast	US.White	2
US	0	>=65	2020-04-28	female	White	FALSE	FALSE	FALSE	FALSE	yes/prior	BMI>=30	TRUE	FALSE	Q4	Q4	northeast	US.White	1
US	0	>=65	2020-04-28	non-female	White	TRUE	TRUE	FALSE	FALSE	no	BMI>=30	TRUE	FALSE	Q4	Q4	northeast	US.White	1
US	0	55-64	2020-05-04	non-female	White	FALSE	FALSE	FALSE	FALSE	no	BMI>=30	FALSE	FALSE	Q4	Q4	northeast	US.White	1
US	0	>=65	2020-05-07	female	White	FALSE	FALSE	FALSE	FALSE	no	BMI 18.5-24.9	FALSE	FALSE	Q4	Q4	northeast	US.White	2
US	0	>=65	2020-05-08	non-female	White	FALSE	FALSE	FALSE	FALSE	no	BMI 25-29.9	FALSE	FALSE	Q4	Q4	northeast	US.White	1
US	0	>=65	2020-05-17	female	White	FALSE	FALSE	FALSE	FALSE	no	BMI 18.5-24.9	FALSE	FALSE	Q4	Q4	northeast	US.White	2
US	1	55-64	2020-05-22	female	Other	FALSE	FALSE	FALSE	FALSE	no	BMI <18.5	FALSE	FALSE	Q4	Q4	northeast	US.Other	1
US	1	>=65	2020-05-23	female	White	FALSE	FALSE	FALSE	FALSE	yes/prior	BMI>=30	FALSE	FALSE	Q4	Q4	northeast	US.White	1
US	0	45-54	2020-05-24	female	White	FALSE	FALSE	FALSE	FALSE	no	BMI 18.5-24.9	FALSE	FALSE	Q4	Q4	northeast	US.White	2
US	0	55-64	2020-06-21	non-female	White	FALSE	FALSE	FALSE	FALSE	no	BMI 25-29.9	FALSE	FALSE	Q4	Q4	northeast	US.White	2
US	1	55-64	2020-07-02	female	White	FALSE	FALSE	FALSE	FALSE	yes/prior	BMI>=30	FALSE	FALSE	Q4	Q4	northeast	US.White	1
US	0	35-44	2020-07-06	female	US Asian	FALSE	FALSE	FALSE	FALSE	yes/prior	BMI 25-29.9	FALSE	FALSE	Q4	Q4	northeast	US.Other	1
US	0	>=65	2020-07-18	female	White	FALSE	FALSE	FALSE	FALSE	no	BMI 18.5-24.9	FALSE	FALSE	Q4	Q4	northeast	US.White	2
US	0	>=65	2020-07-18	non-female	White	FALSE	FALSE	FALSE	FALSE	no	BMI 18.5-24.9	FALSE	FALSE	Q4	Q4	northeast	US.White	1
US	0	25-34	2020-09-21	female	White	FALSE	FALSE	FALSE	FALSE	yes/prior	BMI 25-29.9	FALSE	FALSE	Q4	Q4	northeast	US.White	1
US	0	>=65	2020-09-29	female	White	FALSE	TRUE	FALSE	FALSE	no	BMI 25-29.9	FALSE	FALSE	Q4	Q4	northeast	US.White	1
US	0	35-44	2020-09-30	female	White	FALSE	FALSE	FALSE	FALSE	no	BMI 18.5-24.9	FALSE	FALSE	Q4	Q4	northeast	US.White	1
US	0	25-34	2020-10-03	female	Black	FALSE	FALSE	FALSE	FALSE	yes/prior	BMI 25-29.9	TRUE	FALSE	Q4	Q4	northeast	US.Black	1
US	0	>=65	2021-01-26	female	White	FALSE	TRUE	TRUE	FALSE	no	BMI 18.5-24.9	FALSE	FALSE	Q4	Q4	northeast	US.White	1
US	0	35-44	2020-03-31	non-female	White	FALSE	FALSE	FALSE	FALSE	no	BMI>=30	FALSE	FALSE	Q2	Q4	northeast	US.White	1
US	0	35-44	2020-03-31	female	White	FALSE	FALSE	FALSE	FALSE	no	BMI 18.5-24.9	TRUE	FALSE	Q2	Q4	northeast	US.White	1
US	0	35-44	2020-03-31	female	US Asian	FALSE	FALSE	FALSE	FALSE	no	BMI 25-29.9	FALSE	FALSE	Q2	Q4	northeast	US.Other	1
US	0	<25	2020-04-07	non-female	White	FALSE	FALSE	FALSE	FALSE	no	BMI <18.5	FALSE	TRUE	Q2	Q4	northeast	US.White	1
US	0	>=65	2020-04-08	non-female	White	FALSE	FALSE	FALSE	FALSE	no	BMI 18.5-24.9	FALSE	FALSE	Q2	Q4	northeast	US.White	1
US	0	>=65	2020-04-11	female	White	FALSE	FALSE	FALSE	FALSE	yes/prior	BMI 18.5-24.9	FALSE	FALSE	Q2	Q4	northeast	US.White	1
US	0	45-54	2020-04-14	non-female	White	FALSE	FALSE	FALSE	FALSE	no	BMI>=30	FALSE	FALSE	Q2	Q4	northeast	US.White	1
US	0	45-54	2020-04-15	non-female	White	FALSE	FALSE	FALSE	FALSE	no	BMI 18.5-24.9	FALSE	FALSE	Q2	Q4	northeast	US.White	1
US	0	45-54	2020-04-19	female	White	TRUE	FALSE	FALSE	FALSE	no	BMI>=30	FALSE	FALSE	Q2	Q4	northeast	US.White	1
US	0	35-44	2020-04-23	female	White	FALSE	FALSE	FALSE	FALSE	no	BMI 25-29.9	FALSE	FALSE	Q2	Q4	northeast	US.White	1
US	1	55-64	2020-05-05	female	White	FALSE	FALSE	FALSE	FALSE	yes/prior	BMI>=30	FALSE	TRUE	Q2	Q4	northeast	US.White	1
US	0	55-64	2020-05-07	female	White	FALSE	FALSE	FALSE	FALSE	yes/prior	BMI 18.5-24.9	FALSE	FALSE	Q2	Q4	northeast	US.White	1
US	0	55-64	2020-05-07	female	White	FALSE	FALSE	FALSE	FALSE	no	BMI>=30	FALSE	FALSE	Q2	Q4	northeast	US.White	1
US	0	35-44	2020-06-02	non-female	White	FALSE	FALSE	FALSE	FALSE	yes/prior	BMI 25-29.9	FALSE	FALSE	Q2	Q4	northeast	US.White	1
US	0	>=65	2021-01-02	non-female	White	FALSE	TRUE	FALSE	FALSE	yes/prior	BMI 25-29.9	FALSE	FALSE	Q2	Q4	northeast	US.White	1
US	1	45-54	2020-03-29	female	White	FALSE	FALSE	FALSE	FALSE	yes/prior	BMI>=30	FALSE	FALSE	Q3	Q4	northeast	US.White	1
US	0	45-54	2020-03-31	non-female	White	FALSE	FALSE	FALSE	FALSE	no	BMI>=30	FALSE	FALSE	Q3	Q4	northeast	US.White	1
US	0	55-64	2020-03-31	female	White	FALSE	FALSE	FALSE	FALSE	yes/prior	BMI 25-29.9	FALSE	FALSE	Q3	Q4	northeast	US.White	3
US	0	55-64	2020-04-07	female	White	FALSE	FALSE	FALSE	FALSE	yes/prior	BMI 18.5-24.9	FALSE	FALSE	Q3	Q4	northeast	US.White	4
US	0	35-44	2020-04-14	female	White	FALSE	FALSE	FALSE	FALSE	no	BMI 25-29.9	FALSE	FALSE	Q3	Q4	northeast	US.White	1
US	0	>=65	2020-04-15	female	White	FALSE	TRUE	FALSE	FALSE	yes/prior	BMI>=30	FALSE	FALSE	Q3	Q4	northeast	US.White	1
US	0	55-64	2020-04-17	non-female	White	FALSE	FALSE	FALSE	FALSE	no	BMI 25-29.9	FALSE	FALSE	Q3	Q4	northeast	US.White	1
US	0	>=65	2020-04-18	non-female	White	FALSE	TRUE	FALSE	FALSE	yes/prior	BMI 18.5-24.9	FALSE	FALSE	Q3	Q4	northeast	US.White	1
US	0	>=65	2020-04-19	non-female	White	FALSE	FALSE	FALSE	FALSE	no	BMI 18.5-24.9	FALSE	FALSE	Q3	Q4	northeast	US.White	4
US	1	55-64	2020-04-21	female	White	FALSE	FALSE	FALSE	FALSE	yes/prior	BMI 18.5-24.9	FALSE	FALSE	Q3	Q4	northeast	US.White	1
US	0	55-64	2020-04-21	non-female	White	FALSE	FALSE	FALSE	FALSE	yes/prior	BMI 18.5-24.9	FALSE	FALSE	Q3	Q4	northeast	US.White	1
US	0	35-44	2020-05-07	non-female	White	FALSE	FALSE	FALSE	FALSE	no	BMI 25-29.9	TRUE	FALSE	Q3	Q4	northeast	US.White	1
US	0	>=65	2020-05-20	female	White	FALSE	FALSE	FALSE	FALSE	no	BMI 25-29.9	TRUE	FALSE	Q3	Q4	northeast	US.White	1
US	0	45-54	2020-06-02	non-female	White	FALSE	FALSE	FALSE	FALSE	no	BMI>=30	FALSE	FALSE	Q3	Q4	northeast	US.White	1
US	0	55-64	2020-08-15	non-female	White	FALSE	FALSE	FALSE	FALSE	yes/prior	BMI 25-29.9	FALSE	FALSE	Q3	Q4	northeast	US.White	1
US	1	<25	2020-09-16	non-female	White	FALSE	FALSE	FALSE	FALSE	no	BMI 18.5-24.9	FALSE	TRUE	Q3	Q4	northeast	US.White	1
US	0	<25	2020-09-17	female	White	FALSE	FALSE	FALSE	FALSE	no	BMI>=30	FALSE	FALSE	Q3	Q4	northeast	US.White	1
US	0	>=65	2020-11-28	female	White	FALSE	FALSE	FALSE	FALSE	no	BMI <18.5	FALSE	FALSE	Q3	Q4	northeast	US.White	1
US	0	>=65	2020-11-28	female	White	FALSE	FALSE	FALSE	FALSE	no	BMI>=30	FALSE	FALSE	Q3	Q4	northeast	US.White	1
US	0	45-54	2020-12-13	non-female	White	FALSE	FALSE	FALSE	FALSE	yes/prior	BMI>=30	TRUE	FALSE	Q3	Q4	northeast	US.White	1
US	0	55-64	2021-01-18	non-female	White	FALSE	FALSE	FALSE	FALSE	no	BMI 18.5-24.9	FALSE	FALSE	Q3	Q4	northeast	US.White	1
US	0	35-44	2020-04-06	female	Black	FALSE	FALSE	FALSE	FALSE	no	BMI>=30	TRUE	FALSE	Q1	Q3	northeast	US.Black	1
US	0	>=65	2020-04-07	female	White	FALSE	FALSE	FALSE	FALSE	yes/prior	BMI>=30	FALSE	FALSE	Q1	Q3	northeast	US.White	1
US	0	35-44	2020-04-12	non-female	White	FALSE	FALSE	FALSE	FALSE	no	BMI>=30	FALSE	FALSE	Q1	Q3	northeast	US.White	1
US	0	55-64	2020-04-18	female	White	FALSE	FALSE	FALSE	FALSE	yes/prior	BMI 25-29.9	TRUE	FALSE	Q1	Q3	northeast	US.White	1
US	0	45-54	2020-05-07	non-female	White	TRUE	FALSE	FALSE	FALSE	no	BMI 25-29.9	FALSE	FALSE	Q1	Q3	northeast	US.White	1
US	0	>=65	2020-05-08	non-female	White	FALSE	FALSE	FALSE	FALSE	yes/prior	BMI 25-29.9	FALSE	FALSE	Q1	Q3	northeast	US.White	1
US	0	25-34	2020-05-16	female	White	FALSE	FALSE	FALSE	FALSE	no	BMI>=30	FALSE	FALSE	Q1	Q3	northeast	US.White	1
US	0	<25	2020-09-17	female	White	FALSE	FALSE	FALSE	FALSE	no	BMI 18.5-24.9	FALSE	FALSE	Q1	Q3	northeast	US.White	3
US	0	55-64	2020-12-21	non-female	White	FALSE	FALSE	FALSE	FALSE	no	BMI 18.5-24.9	TRUE	FALSE	Q1	Q3	northeast	US.White	1
US	0	>=65	2020-04-02	female	White	FALSE	FALSE	FALSE	FALSE	no	BMI 18.5-24.9	FALSE	FALSE	Q1	Q2	northeast	US.White	8
US	0	>=65	2020-04-08	female	White	FALSE	FALSE	FALSE	FALSE	yes/prior	BMI>=30	FALSE	FALSE	Q1	Q2	northeast	US.White	1
US	1	45-54	2020-04-17	female	White	FALSE	FALSE	FALSE	FALSE	no	BMI>=30	FALSE	TRUE	Q1	Q2	northeast	US.White	1
US	0	>=65	2020-04-21	female	White	TRUE	FALSE	FALSE	FALSE	no	BMI 25-29.9	FALSE	FALSE	Q1	Q2	northeast	US.White	1
US	0	>=65	2020-04-23	female	Hispanic	FALSE	FALSE	FALSE	FALSE	no	BMI 18.5-24.9	FALSE	TRUE	Q1	Q2	northeast	US.Other	1
US	0	55-64	2020-06-11	female	White	FALSE	FALSE	FALSE	FALSE	no	BMI>=30	FALSE	FALSE	Q1	Q2	northeast	US.White	1
US	0	45-54	2020-07-02	female	White	FALSE	FALSE	FALSE	FALSE	no	BMI 18.5-24.9	FALSE	FALSE	Q1	Q2	northeast	US.White	1
US	1	45-54	2020-07-11	non-female	White	FALSE	FALSE	FALSE	FALSE	no	BMI>=30	FALSE	FALSE	Q1	Q2	northeast	US.White	1
US	1	25-34	2020-09-16	female	White	FALSE	FALSE	FALSE	FALSE	no	BMI 25-29.9	FALSE	FALSE	Q1	Q2	northeast	US.White	1
US	0	>=65	2020-03-31	non-female	White	TRUE	FALSE	FALSE	FALSE	yes/prior	BMI 25-29.9	FALSE	FALSE	Q1	Q2	northeast	US.White	1
US	0	45-54	2020-04-03	non-female	White	FALSE	FALSE	FALSE	FALSE	no	BMI 18.5-24.9	FALSE	FALSE	Q1	Q2	northeast	US.White	1
US	0	>=65	2020-04-05	female	White	FALSE	FALSE	FALSE	FALSE	yes/prior	BMI>=30	FALSE	FALSE	Q1	Q2	northeast	US.White	3
US	0	>=65	2020-04-11	female	White	TRUE	FALSE	FALSE	FALSE	no	BMI 18.5-24.9	FALSE	FALSE	Q1	Q2	northeast	US.White	1
US	0	>=65	2020-04-12	female	White	FALSE	TRUE	FALSE	FALSE	yes/prior	BMI 18.5-24.9	FALSE	FALSE	Q1	Q2	northeast	US.White	1
US	1	25-34	2020-04-17	female	White	FALSE	FALSE	FALSE	FALSE	no	BMI 18.5-24.9	FALSE	FALSE	Q1	Q2	northeast	US.White	1
US	1	35-44	2020-04-17	female	White	FALSE	FALSE	FALSE	FALSE	no	BMI>=30	FALSE	FALSE	Q1	Q2	northeast	US.White	1
US	1	>=65	2020-04-18	non-female	White	FALSE	TRUE	FALSE	FALSE	yes/prior	BMI>=30	FALSE	FALSE	Q1	Q2	northeast	US.White	1
US	0	55-64	2020-04-18	non-female	White	FALSE	FALSE	FALSE	FALSE	no	BMI>=30	FALSE	FALSE	Q1	Q2	northeast	US.White	2
US	0	>=65	2020-05-01	female	White	FALSE	FALSE	FALSE	FALSE	no	BMI 18.5-24.9	TRUE	FALSE	Q1	Q2	northeast	US.White	1
US	0	35-44	2020-09-30	female	White	FALSE	FALSE	FALSE	FALSE	no	BMI>=30	FALSE	FALSE	Q1	Q2	northeast	US.White	1
US	0	>=65	2020-03-31	female	White	FALSE	TRUE	FALSE	FALSE	yes/prior	BMI 25-29.9	FALSE	FALSE	Q3	Q4	northeast	US.White	2
US	0	>=65	2020-04-15	female	White	FALSE	FALSE	FALSE	FALSE	yes/prior	BMI 18.5-24.9	FALSE	FALSE	Q3	Q4	northeast	US.White	1
US	0	>=65	2020-04-19	non-female	White	FALSE	FALSE	FALSE	FALSE	no	BMI 25-29.9	FALSE	FALSE	Q3	Q4	northeast	US.White	2
US	0	55-64	2020-03-31	female	White	FALSE	TRUE	FALSE	FALSE	yes/prior	BMI 25-29.9	FALSE	FALSE	Q3	Q3	northeast	US.White	1
US	0	>=65	2020-04-13	female	White	FALSE	FALSE	FALSE	FALSE	yes/prior	BMI>=30	FALSE	FALSE	Q3	Q3	northeast	US.White	3
US	0	>=65	2020-04-19	non-female	White	TRUE	TRUE	FALSE	FALSE	yes/prior	BMI 25-29.9	FALSE	FALSE	Q3	Q3	northeast	US.White	1
US	0	55-64	2020-03-31	non-female	White	FALSE	FALSE	FALSE	FALSE	yes/prior	BMI 25-29.9	FALSE	FALSE	Q2	Q2	northeast	US.White	1
US	0	35-44	2020-04-06	female	White	FALSE	FALSE	FALSE	FALSE	yes/prior	BMI 25-29.9	FALSE	FALSE	Q2	Q2	northeast	US.White	1
US	1	55-64	2020-04-06	female	White	FALSE	FALSE	FALSE	FALSE	no	BMI 18.5-24.9	FALSE	FALSE	Q2	Q2	northeast	US.White	1
US	0	55-64	2020-04-09	female	White	FALSE	FALSE	FALSE	FALSE	no	BMI 18.5-24.9	FALSE	FALSE	Q2	Q2	northeast	US.White	1
US	0	45-54	2020-04-20	female	White	FALSE	FALSE	FALSE	FALSE	no	BMI 18.5-24.9	FALSE	FALSE	Q2	Q2	northeast	US.White	2
US	0	45-54	2020-04-21	female	White	FALSE	FALSE	FALSE	FALSE	yes/prior	BMI 18.5-24.9	FALSE	FALSE	Q2	Q2	northeast	US.White	1
US	0	>=65	2020-10-03	female	White	FALSE	FALSE	FALSE	FALSE	yes/prior	BMI>=30	TRUE	FALSE	Q2	Q2	northeast	US.White	1
US	0	>=65	2021-01-30	female	White	FALSE	FALSE	FALSE	FALSE	yes/prior	BMI 25-29.9	FALSE	FALSE	Q1	Q1	northeast	US.White	1
US	0	25-34	2020-09-01	female	Hispanic	FALSE	FALSE	FALSE	FALSE	no	BMI>=30	TRUE	FALSE	Q1	Q1	northeast	US.Other	1
US	0	55-64	2020-03-31	female	White	FALSE	TRUE	FALSE	FALSE	no	BMI>=30	FALSE	FALSE	Q1	Q1	northeast	US.White	1
US	0	55-64	2020-03-31	non-female	White	FALSE	FALSE	FALSE	FALSE	yes/prior	BMI 25-29.9	FALSE	FALSE	Q1	Q1	northeast	US.White	2
US	0	45-54	2020-04-05	non-female	White	FALSE	FALSE	FALSE	FALSE	no	BMI 18.5-24.9	TRUE	FALSE	Q1	Q1	northeast	US.White	1
US	0	35-44	2020-11-29	female	Hispanic	FALSE	FALSE	FALSE	FALSE	no	BMI 18.5-24.9	TRUE	TRUE	Q1	Q1	northeast	US.Other	1
US	0	>=65	2021-01-23	non-female	White	FALSE	FALSE	FALSE	FALSE	no	BMI 25-29.9	FALSE	FALSE	Q1	Q1	northeast	US.White	1
US	0	>=65	2020-03-31	female	White	FALSE	FALSE	FALSE	FALSE	yes/prior	BMI 18.5-24.9	FALSE	FALSE	Q1	Q2	northeast	US.White	2
US	0	55-64	2020-03-31	non-female	White	FALSE	FALSE	TRUE	FALSE	no	BMI 25-29.9	FALSE	FALSE	Q1	Q2	northeast	US.White	1
US	0	55-64	2020-03-31	female	White	FALSE	FALSE	FALSE	FALSE	no	BMI 18.5-24.9	FALSE	FALSE	Q1	Q2	northeast	US.White	1
US	0	55-64	2020-04-05	non-female	White	FALSE	FALSE	FALSE	FALSE	no	BMI 25-29.9	FALSE	FALSE	Q1	Q2	northeast	US.White	1
US	0	55-64	2020-04-06	non-female	White	FALSE	FALSE	FALSE	FALSE	yes/prior	BMI 25-29.9	FALSE	FALSE	Q1	Q2	northeast	US.White	1
US	0	>=65	2020-04-06	non-female	White	FALSE	FALSE	FALSE	FALSE	yes/prior	BMI 25-29.9	FALSE	FALSE	Q1	Q2	northeast	US.White	1
US	0	55-64	2020-04-07	female	Hispanic	FALSE	FALSE	FALSE	FALSE	yes/prior	BMI>=30	TRUE	FALSE	Q1	Q2	northeast	US.Other	1
US	1	55-64	2020-04-07	female	White	FALSE	FALSE	FALSE	FALSE	no	BMI 18.5-24.9	FALSE	TRUE	Q1	Q2	northeast	US.White	1
US	0	55-64	2020-04-07	non-female	White	FALSE	FALSE	FALSE	FALSE	no	BMI 25-29.9	FALSE	FALSE	Q1	Q2	northeast	US.White	1
US	0	55-64	2020-04-08	non-female	White	FALSE	FALSE	FALSE	FALSE	no	BMI 25-29.9	FALSE	FALSE	Q1	Q2	northeast	US.White	1
US	1	55-64	2020-04-17	female	White	FALSE	FALSE	FALSE	FALSE	no	BMI 18.5-24.9	FALSE	FALSE	Q1	Q2	northeast	US.White	1
US	0	25-34	2020-04-20	female	White	FALSE	FALSE	FALSE	FALSE	no	BMI 18.5-24.9	TRUE	TRUE	Q1	Q2	northeast	US.White	1
US	0	>=65	2020-04-29	non-female	White	FALSE	FALSE	FALSE	FALSE	yes/prior	BMI 25-29.9	FALSE	FALSE	Q1	Q2	northeast	US.White	1
US	0	>=65	2020-05-09	female	White	FALSE	FALSE	FALSE	FALSE	no	BMI 25-29.9	FALSE	FALSE	Q1	Q2	northeast	US.White	1
US	0	>=65	2020-05-09	non-female	White	FALSE	FALSE	FALSE	FALSE	no	BMI 25-29.9	FALSE	FALSE	Q1	Q2	northeast	US.White	1
US	1	55-64	2020-05-20	female	White	FALSE	FALSE	FALSE	FALSE	no	BMI 25-29.9	FALSE	FALSE	Q1	Q2	northeast	US.White	1
US	0	35-44	2020-05-20	female	White	FALSE	FALSE	FALSE	FALSE	no	BMI 25-29.9	FALSE	FALSE	Q1	Q2	northeast	US.White	1
US	0	>=65	2020-05-21	female	White	FALSE	FALSE	FALSE	FALSE	no	BMI 18.5-24.9	FALSE	FALSE	Q1	Q2	northeast	US.White	1
US	0	>=65	2020-05-21	non-female	White	FALSE	FALSE	FALSE	FALSE	no	BMI 25-29.9	FALSE	FALSE	Q1	Q2	northeast	US.White	1
US	0	45-54	2020-05-25	non-female	US Asian	TRUE	TRUE	FALSE	FALSE	yes/prior	BMI>=30	FALSE	FALSE	Q1	Q2	northeast	US.Other	1
US	0	35-44	2020-05-29	female	White	FALSE	FALSE	FALSE	FALSE	no	BMI 18.5-24.9	FALSE	FALSE	Q1	Q2	northeast	US.White	1
US	0	35-44	2020-06-23	non-female	White	FALSE	FALSE	FALSE	FALSE	no	BMI>=30	FALSE	FALSE	Q1	Q2	northeast	US.White	1
US	0	35-44	2020-08-05	non-female	White	FALSE	FALSE	FALSE	FALSE	no	BMI 25-29.9	TRUE	FALSE	Q1	Q2	northeast	US.White	1
US	0	55-64	2020-12-04	non-female	White	FALSE	FALSE	FALSE	FALSE	no	BMI>=30	FALSE	FALSE	Q1	Q2	northeast	US.White	1
US	0	<25	2021-01-07	non-female	Hispanic	FALSE	FALSE	FALSE	FALSE	no	BMI 25-29.9	FALSE	FALSE	Q1	Q2	northeast	US.Other	1
US	0	45-54	2021-01-07	female	Hispanic	FALSE	FALSE	FALSE	FALSE	no	BMI 25-29.9	FALSE	FALSE	Q1	Q2	northeast	US.Other	1
US	0	<25	2021-01-07	female	Hispanic	FALSE	FALSE	FALSE	FALSE	no	BMI 18.5-24.9	FALSE	FALSE	Q1	Q2	northeast	US.Other	1
US	0	35-44	2021-02-13	non-female	White	FALSE	FALSE	FALSE	FALSE	yes/prior	BMI>=30	FALSE	FALSE	Q1	Q2	northeast	US.White	1
US	0	45-54	2020-03-31	female	White	FALSE	FALSE	FALSE	FALSE	yes/prior	BMI 18.5-24.9	TRUE	FALSE	Q4	Q4	northeast	US.White	1
US	0	35-44	2020-03-31	non-female	White	FALSE	FALSE	FALSE	FALSE	no	BMI>=30	FALSE	FALSE	Q4	Q4	northeast	US.White	1
US	0	>=65	2020-04-01	female	White	FALSE	FALSE	FALSE	FALSE	yes/prior	BMI 18.5-24.9	FALSE	FALSE	Q4	Q4	northeast	US.White	1
US	0	>=65	2020-04-06	non-female	White	FALSE	FALSE	FALSE	FALSE	no	BMI 25-29.9	FALSE	FALSE	Q4	Q4	northeast	US.White	2
US	0	>=65	2020-04-07	female	White	FALSE	FALSE	FALSE	FALSE	yes/prior	BMI 18.5-24.9	FALSE	FALSE	Q4	Q4	northeast	US.White	1
US	0	>=65	2020-04-07	non-female	White	FALSE	FALSE	FALSE	FALSE	no	BMI 18.5-24.9	FALSE	FALSE	Q4	Q4	northeast	US.White	2
US	0	>=65	2020-04-07	non-female	White	FALSE	FALSE	FALSE	FALSE	yes/prior	BMI 25-29.9	FALSE	FALSE	Q4	Q4	northeast	US.White	2
US	0	>=65	2020-04-08	female	White	FALSE	FALSE	FALSE	FALSE	no	BMI 25-29.9	FALSE	FALSE	Q4	Q4	northeast	US.White	2
US	0	45-54	2020-04-08	female	White	FALSE	FALSE	FALSE	FALSE	yes/prior	BMI 25-29.9	FALSE	FALSE	Q4	Q4	northeast	US.White	1
US	0	>=65	2020-04-09	female	White	FALSE	FALSE	FALSE	FALSE	yes/prior	BMI 25-29.9	FALSE	FALSE	Q4	Q4	northeast	US.White	7
US	1	35-44	2020-04-11	female	White	FALSE	FALSE	FALSE	FALSE	no	BMI>=30	FALSE	FALSE	Q4	Q4	northeast	US.White	1
US	0	<25	2020-04-18	non-female	White	FALSE	FALSE	FALSE	FALSE	no	BMI>=30	FALSE	FALSE	Q4	Q4	northeast	US.White	1
US	0	>=65	2020-04-20	non-female	White	FALSE	FALSE	FALSE	FALSE	yes/prior	BMI 25-29.9	FALSE	FALSE	Q4	Q4	northeast	US.White	4
US	0	<25	2020-04-20	female	White	FALSE	FALSE	FALSE	FALSE	no	BMI>=30	FALSE	FALSE	Q4	Q4	northeast	US.White	1
US	0	25-34	2020-04-21	non-female	White	FALSE	FALSE	FALSE	FALSE	yes/prior	BMI 18.5-24.9	FALSE	FALSE	Q4	Q4	northeast	US.White	1
US	0	55-64	2020-04-26	female	White	FALSE	FALSE	FALSE	FALSE	no	BMI>=30	FALSE	FALSE	Q4	Q4	northeast	US.White	3
US	1	>=65	2020-04-27	female	White	FALSE	FALSE	FALSE	FALSE	no	BMI 18.5-24.9	FALSE	FALSE	Q4	Q4	northeast	US.White	2
US	0	35-44	2020-04-27	female	White	FALSE	FALSE	FALSE	FALSE	no	BMI 18.5-24.9	FALSE	FALSE	Q4	Q4	northeast	US.White	1
US	0	25-34	2020-07-30	female	White	FALSE	FALSE	FALSE	FALSE	no	BMI 18.5-24.9	FALSE	FALSE	Q4	Q4	northeast	US.White	1
US	0	55-64	2020-08-15	non-female	White	FALSE	FALSE	FALSE	FALSE	no	BMI 18.5-24.9	FALSE	FALSE	Q4	Q4	northeast	US.White	1
US	1	55-64	2020-04-07	female	White	FALSE	FALSE	FALSE	FALSE	no	BMI>=30	FALSE	FALSE	Q1	Q1	northeast	US.White	1
US	0	45-54	2020-04-20	female	White	FALSE	FALSE	FALSE	FALSE	no	BMI 18.5-24.9	FALSE	FALSE	Q1	Q1	northeast	US.White	1
US	0	55-64	2020-04-20	female	White	FALSE	FALSE	FALSE	FALSE	no	BMI 25-29.9	FALSE	FALSE	Q1	Q1	northeast	US.White	2
US	0	>=65	2020-03-31	female	White	FALSE	FALSE	FALSE	FALSE	yes/prior	BMI>=30	FALSE	FALSE	Q1	Q1	northeast	US.White	2
US	0	45-54	2020-04-26	female	White	TRUE	FALSE	FALSE	FALSE	no	BMI 25-29.9	FALSE	FALSE	Q1	Q1	northeast	US.White	1
US	0	>=65	2020-05-13	non-female	White	FALSE	FALSE	FALSE	FALSE	no	BMI 18.5-24.9	FALSE	FALSE	Q1	Q1	northeast	US.White	1
US	0	>=65	2020-05-13	non-female	White	FALSE	TRUE	FALSE	FALSE	no	BMI 18.5-24.9	FALSE	FALSE	Q1	Q1	northeast	US.White	1
US	0	>=65	2021-01-23	non-female	White	FALSE	FALSE	FALSE	FALSE	no	BMI 18.5-24.9	FALSE	FALSE	Q1	Q1	northeast	US.White	1
US	0	>=65	2020-03-31	non-female	White	FALSE	TRUE	TRUE	FALSE	no	BMI 25-29.9	FALSE	FALSE	Q1	Q1	northeast	US.White	1
US	0	>=65	2020-03-31	female	White	FALSE	FALSE	FALSE	FALSE	no	BMI 18.5-24.9	FALSE	FALSE	Q1	Q1	northeast	US.White	1
US	0	55-64	2020-03-31	female	White	TRUE	FALSE	FALSE	FALSE	no	BMI>=30	FALSE	FALSE	Q1	Q1	northeast	US.White	1
US	0	35-44	2020-04-07	female	White	FALSE	FALSE	FALSE	FALSE	yes/prior	BMI 18.5-24.9	TRUE	FALSE	Q1	Q1	northeast	US.White	1
US	0	55-64	2020-04-12	female	White	FALSE	FALSE	FALSE	FALSE	yes/prior	BMI 25-29.9	FALSE	FALSE	Q1	Q1	northeast	US.White	1
US	0	45-54	2020-04-14	female	White	FALSE	FALSE	FALSE	FALSE	yes/prior	BMI>=30	TRUE	FALSE	Q1	Q1	northeast	US.White	1
US	0	>=65	2020-04-22	non-female	White	FALSE	FALSE	FALSE	FALSE	no	BMI 25-29.9	FALSE	FALSE	Q1	Q1	northeast	US.White	2
US	0	45-54	2020-05-20	non-female	Hispanic	FALSE	FALSE	FALSE	FALSE	no	BMI>=30	TRUE	FALSE	Q1	Q1	northeast	US.Other	1
US	0	55-64	2020-08-02	non-female	White	FALSE	FALSE	FALSE	TRUE	no	BMI 25-29.9	FALSE	FALSE	Q1	Q1	northeast	US.White	1
US	0	55-64	2020-04-30	non-female	White	FALSE	FALSE	FALSE	FALSE	no	BMI 25-29.9	FALSE	FALSE	Q1	Q1	northeast	US.White	1
US	0	55-64	2020-12-01	female	White	FALSE	FALSE	FALSE	FALSE	no	BMI>=30	FALSE	FALSE	Q1	Q1	northeast	US.White	1
US	0	55-64	2020-04-11	non-female	White	FALSE	FALSE	TRUE	FALSE	no	BMI 25-29.9	FALSE	FALSE	Q3	Q3	northeast	US.White	1
US	1	55-64	2020-04-15	female	White	FALSE	FALSE	FALSE	FALSE	no	BMI 18.5-24.9	FALSE	FALSE	Q3	Q3	northeast	US.White	1
US	0	>=65	2020-03-31	female	White	FALSE	FALSE	FALSE	FALSE	no	BMI 25-29.9	FALSE	FALSE	Q1	Q3	northeast	US.White	2
US	0	55-64	2020-03-31	female	White	FALSE	FALSE	FALSE	FALSE	yes/prior	BMI>=30	FALSE	FALSE	Q1	Q3	northeast	US.White	1
US	0	>=65	2020-04-18	non-female	White	FALSE	FALSE	FALSE	FALSE	no	BMI 25-29.9	FALSE	FALSE	Q1	Q3	northeast	US.White	2
US	0	55-64	2020-04-18	non-female	White	FALSE	FALSE	FALSE	FALSE	no	BMI>=30	FALSE	FALSE	Q1	Q3	northeast	US.White	1
US	0	45-54	2020-04-20	non-female	White	FALSE	FALSE	FALSE	FALSE	no	BMI>=30	FALSE	FALSE	Q1	Q3	northeast	US.White	1
US	1	45-54	2020-12-24	female	White	FALSE	FALSE	FALSE	FALSE	no	BMI>=30	FALSE	TRUE	Q1	Q3	northeast	US.White	1
US	0	>=65	2020-03-31	female	White	TRUE	FALSE	FALSE	FALSE	no	BMI 25-29.9	FALSE	FALSE	Q3	Q3	northeast	US.White	1
US	0	55-64	2020-03-31	female	White	FALSE	FALSE	FALSE	FALSE	yes/prior	BMI 18.5-24.9	FALSE	FALSE	Q3	Q3	northeast	US.White	1
US	1	55-64	2020-04-05	female	White	FALSE	FALSE	FALSE	FALSE	no	BMI 18.5-24.9	FALSE	FALSE	Q3	Q3	northeast	US.White	1
US	0	>=65	2020-04-07	female	White	FALSE	FALSE	FALSE	FALSE	yes/prior	BMI 18.5-24.9	FALSE	FALSE	Q3	Q3	northeast	US.White	1
US	0	55-64	2020-04-19	non-female	White	FALSE	FALSE	FALSE	FALSE	no	BMI 25-29.9	FALSE	FALSE	Q3	Q3	northeast	US.White	3
US	0	>=65	2020-05-20	female	White	FALSE	TRUE	FALSE	FALSE	yes/prior	BMI 25-29.9	FALSE	FALSE	Q3	Q3	northeast	US.White	1
US	0	>=65	2020-06-04	female	White	FALSE	FALSE	FALSE	FALSE	no	BMI 18.5-24.9	FALSE	FALSE	Q3	Q3	northeast	US.White	1
US	0	25-34	2020-11-28	female	US Asian	FALSE	FALSE	FALSE	FALSE	no	BMI>=30	FALSE	FALSE	Q3	Q3	northeast	US.Other	1
US	0	25-34	2021-01-11	female	White	FALSE	FALSE	FALSE	FALSE	no	BMI 18.5-24.9	FALSE	FALSE	Q3	Q3	northeast	US.White	1
US	0	>=65	2020-03-31	female	White	FALSE	FALSE	TRUE	FALSE	yes/prior	BMI>=30	TRUE	FALSE	Q3	Q4	northeast	US.White	1
US	0	>=65	2020-04-01	female	White	FALSE	FALSE	FALSE	FALSE	no	BMI 25-29.9	FALSE	FALSE	Q3	Q4	northeast	US.White	1
US	0	55-64	2020-04-06	female	White	FALSE	FALSE	FALSE	TRUE	no	BMI 18.5-24.9	FALSE	FALSE	Q3	Q4	northeast	US.White	1
US	0	>=65	2020-04-06	non-female	US Asian	FALSE	FALSE	FALSE	FALSE	yes/prior	BMI 25-29.9	FALSE	FALSE	Q3	Q4	northeast	US.Other	1
US	0	>=65	2020-04-06	non-female	White	FALSE	FALSE	FALSE	FALSE	no	BMI>=30	FALSE	FALSE	Q3	Q4	northeast	US.White	1
US	0	55-64	2020-04-07	female	White	FALSE	FALSE	FALSE	FALSE	no	BMI 25-29.9	FALSE	FALSE	Q3	Q4	northeast	US.White	2
US	0	55-64	2020-04-14	non-female	White	FALSE	FALSE	FALSE	FALSE	no	BMI 18.5-24.9	FALSE	FALSE	Q3	Q4	northeast	US.White	1
US	0	55-64	2020-04-15	female	White	FALSE	FALSE	FALSE	FALSE	no	BMI 25-29.9	FALSE	FALSE	Q3	Q4	northeast	US.White	2
US	0	>=65	2020-04-18	non-female	White	FALSE	FALSE	FALSE	FALSE	no	BMI 25-29.9	FALSE	FALSE	Q3	Q4	northeast	US.White	6
US	0	55-64	2020-04-23	non-female	White	FALSE	FALSE	FALSE	FALSE	no	BMI 18.5-24.9	FALSE	FALSE	Q3	Q4	northeast	US.White	2
US	0	55-64	2020-04-24	female	Hispanic	FALSE	FALSE	FALSE	FALSE	yes/prior	BMI 18.5-24.9	FALSE	FALSE	Q3	Q4	northeast	US.Other	1
US	0	>=65	2020-04-24	non-female	White	FALSE	FALSE	FALSE	FALSE	yes/prior	BMI 18.5-24.9	FALSE	FALSE	Q3	Q4	northeast	US.White	1
US	0	55-64	2020-05-07	non-female	White	FALSE	FALSE	FALSE	FALSE	yes/prior	BMI>=30	FALSE	FALSE	Q3	Q4	northeast	US.White	1
US	1	55-64	2020-05-12	female	White	FALSE	FALSE	FALSE	FALSE	yes/prior	BMI 25-29.9	FALSE	FALSE	Q3	Q4	northeast	US.White	1
US	0	>=65	2020-05-25	female	White	FALSE	FALSE	FALSE	FALSE	no	BMI>=30	FALSE	FALSE	Q3	Q4	northeast	US.White	1
US	0	35-44	2020-07-06	female	White	FALSE	FALSE	FALSE	FALSE	yes/prior	BMI 18.5-24.9	FALSE	FALSE	Q3	Q4	northeast	US.White	1
US	0	>=65	2020-03-31	female	White	FALSE	FALSE	FALSE	TRUE	yes/prior	BMI>=30	FALSE	FALSE	Q4	Q4	northeast	US.White	1
US	0	>=65	2020-03-31	non-female	White	FALSE	FALSE	FALSE	FALSE	no	BMI>=30	FALSE	FALSE	Q4	Q4	northeast	US.White	3
US	0	35-44	2020-04-02	female	White	FALSE	FALSE	FALSE	FALSE	no	BMI 25-29.9	TRUE	FALSE	Q4	Q4	northeast	US.White	1
US	0	>=65	2020-04-06	female	White	FALSE	FALSE	TRUE	FALSE	yes/prior	BMI 18.5-24.9	FALSE	FALSE	Q4	Q4	northeast	US.White	1
US	0	55-64	2020-04-12	female	White	FALSE	FALSE	FALSE	FALSE	no	BMI>=30	FALSE	FALSE	Q4	Q4	northeast	US.White	1
US	0	55-64	2020-04-16	female	White	FALSE	FALSE	FALSE	FALSE	no	BMI>=30	FALSE	FALSE	Q4	Q4	northeast	US.White	2
US	0	45-54	2020-04-16	non-female	White	FALSE	FALSE	FALSE	FALSE	no	BMI>=30	FALSE	FALSE	Q4	Q4	northeast	US.White	1
US	1	45-54	2020-04-17	female	White	FALSE	FALSE	FALSE	FALSE	yes/prior	BMI 18.5-24.9	FALSE	TRUE	Q4	Q4	northeast	US.White	1
US	1	35-44	2020-04-19	non-female	White	FALSE	FALSE	FALSE	FALSE	no	BMI 25-29.9	TRUE	FALSE	Q4	Q4	northeast	US.White	1
US	0	>=65	2020-04-23	female	White	FALSE	FALSE	FALSE	FALSE	no	BMI 18.5-24.9	FALSE	FALSE	Q4	Q4	northeast	US.White	3
US	1	55-64	2020-04-24	female	White	FALSE	FALSE	FALSE	FALSE	no	BMI 18.5-24.9	FALSE	FALSE	Q4	Q4	northeast	US.White	1
US	0	>=65	2020-04-24	non-female	White	FALSE	FALSE	FALSE	FALSE	no	BMI 25-29.9	FALSE	FALSE	Q4	Q4	northeast	US.White	3
US	0	55-64	2020-04-25	female	White	FALSE	TRUE	FALSE	FALSE	no	BMI>=30	FALSE	FALSE	Q4	Q4	northeast	US.White	1
US	0	25-34	2020-04-25	female	White	FALSE	FALSE	FALSE	FALSE	no	BMI 25-29.9	FALSE	FALSE	Q4	Q4	northeast	US.White	1
US	0	55-64	2020-04-25	female	White	FALSE	FALSE	FALSE	FALSE	no	BMI>=30	FALSE	FALSE	Q4	Q4	northeast	US.White	1
US	0	25-34	2020-04-27	non-female	White	FALSE	FALSE	FALSE	FALSE	no	BMI 18.5-24.9	FALSE	FALSE	Q4	Q4	northeast	US.White	1
US	0	55-64	2020-04-27	female	White	FALSE	FALSE	FALSE	FALSE	yes/prior	BMI 25-29.9	FALSE	FALSE	Q4	Q4	northeast	US.White	1
US	0	>=65	2020-04-29	non-female	White	FALSE	FALSE	FALSE	FALSE	no	BMI>=30	FALSE	FALSE	Q4	Q4	northeast	US.White	1
US	1	45-54	2020-05-05	female	White	FALSE	FALSE	FALSE	FALSE	no	BMI 18.5-24.9	FALSE	FALSE	Q4	Q4	northeast	US.White	1
US	0	55-64	2020-05-08	female	White	FALSE	FALSE	FALSE	FALSE	no	BMI 18.5-24.9	TRUE	FALSE	Q4	Q4	northeast	US.White	1
US	0	>=65	2020-05-13	non-female	White	FALSE	TRUE	FALSE	FALSE	yes/prior	BMI 25-29.9	FALSE	FALSE	Q4	Q4	northeast	US.White	1
US	0	25-34	2020-06-09	female	White	FALSE	FALSE	FALSE	FALSE	no	BMI>=30	FALSE	FALSE	Q4	Q4	northeast	US.White	2
US	0	55-64	2020-07-13	female	White	FALSE	FALSE	FALSE	FALSE	no	BMI 18.5-24.9	FALSE	FALSE	Q4	Q4	northeast	US.White	1
US	0	>=65	2020-07-28	non-female	White	FALSE	FALSE	FALSE	FALSE	no	BMI 25-29.9	FALSE	FALSE	Q4	Q4	northeast	US.White	1
US	0	55-64	2020-03-31	female	White	FALSE	FALSE	FALSE	FALSE	no	BMI>=30	FALSE	FALSE	Q2	Q3	northeast	US.White	1
US	0	35-44	2020-03-31	female	White	FALSE	FALSE	FALSE	FALSE	yes/prior	BMI 18.5-24.9	FALSE	FALSE	Q2	Q3	northeast	US.White	1
US	0	45-54	2020-03-31	non-female	US Asian	FALSE	FALSE	FALSE	FALSE	no	BMI 18.5-24.9	FALSE	FALSE	Q2	Q3	northeast	US.Other	1
US	0	>=65	2020-04-06	non-female	White	TRUE	FALSE	FALSE	FALSE	yes/prior	BMI>=30	FALSE	FALSE	Q2	Q3	northeast	US.White	1
US	0	55-64	2020-04-06	non-female	White	FALSE	FALSE	FALSE	FALSE	no	BMI>=30	TRUE	FALSE	Q2	Q3	northeast	US.White	1
US	0	55-64	2020-04-07	female	White	FALSE	FALSE	FALSE	FALSE	no	BMI 25-29.9	FALSE	FALSE	Q2	Q3	northeast	US.White	1
US	0	25-34	2020-04-08	female	White	FALSE	FALSE	FALSE	FALSE	no	BMI>=30	FALSE	FALSE	Q2	Q3	northeast	US.White	1
US	0	>=65	2020-04-10	female	White	FALSE	FALSE	TRUE	FALSE	yes/prior	BMI 18.5-24.9	FALSE	FALSE	Q2	Q3	northeast	US.White	1
US	0	45-54	2020-04-14	non-female	White	FALSE	FALSE	FALSE	FALSE	no	BMI 25-29.9	FALSE	FALSE	Q2	Q3	northeast	US.White	1
US	0	25-34	2020-04-17	female	White	FALSE	FALSE	FALSE	FALSE	no	BMI <18.5	TRUE	FALSE	Q2	Q3	northeast	US.White	1
US	0	>=65	2020-04-18	non-female	US Asian	FALSE	FALSE	FALSE	FALSE	no	BMI 18.5-24.9	FALSE	FALSE	Q2	Q3	northeast	US.Other	1
US	0	35-44	2020-04-19	non-female	White	FALSE	TRUE	FALSE	FALSE	no	BMI 25-29.9	FALSE	FALSE	Q2	Q3	northeast	US.White	1
US	0	35-44	2020-05-01	female	White	FALSE	FALSE	FALSE	FALSE	no	BMI>=30	FALSE	FALSE	Q2	Q3	northeast	US.White	1
US	0	>=65	2020-05-10	female	White	FALSE	FALSE	FALSE	FALSE	no	BMI>=30	FALSE	FALSE	Q2	Q3	northeast	US.White	2
US	0	>=65	2020-06-07	non-female	White	TRUE	FALSE	FALSE	FALSE	no	BMI 25-29.9	FALSE	FALSE	Q2	Q3	northeast	US.White	1
US	0	>=65	2020-06-29	non-female	White	FALSE	FALSE	FALSE	FALSE	no	BMI 25-29.9	FALSE	FALSE	Q2	Q3	northeast	US.White	1
US	1	35-44	2020-07-06	female	White	FALSE	FALSE	FALSE	FALSE	no	BMI>=30	FALSE	TRUE	Q2	Q3	northeast	US.White	1
US	0	>=65	2020-03-31	female	White	FALSE	FALSE	FALSE	FALSE	no	BMI>=30	FALSE	FALSE	Q3	Q4	northeast	US.White	1
US	0	55-64	2020-04-07	female	White	FALSE	FALSE	FALSE	FALSE	yes/prior	BMI>=30	FALSE	FALSE	Q3	Q4	northeast	US.White	1
US	1	45-54	2020-05-01	female	White	FALSE	FALSE	FALSE	FALSE	no	BMI>=30	FALSE	TRUE	Q3	Q4	northeast	US.White	1
US	1	55-64	2020-05-10	female	White	TRUE	FALSE	FALSE	FALSE	no	BMI 18.5-24.9	FALSE	FALSE	Q3	Q4	northeast	US.White	1
US	0	55-64	2020-05-10	non-female	White	FALSE	FALSE	FALSE	FALSE	no	BMI 25-29.9	FALSE	FALSE	Q3	Q4	northeast	US.White	1
US	0	55-64	2020-03-31	female	White	FALSE	FALSE	FALSE	FALSE	no	BMI 18.5-24.9	FALSE	FALSE	Q3	Q3	northeast	US.White	1
US	1	55-64	2020-03-31	female	White	FALSE	FALSE	FALSE	FALSE	yes/prior	BMI>=30	FALSE	FALSE	Q3	Q3	northeast	US.White	2
US	0	25-34	2020-04-03	female	White	FALSE	FALSE	FALSE	FALSE	no	BMI 18.5-24.9	FALSE	FALSE	Q3	Q3	northeast	US.White	1
US	0	>=65	2020-04-03	female	White	FALSE	FALSE	FALSE	FALSE	no	BMI 25-29.9	FALSE	FALSE	Q3	Q3	northeast	US.White	4
US	1	55-64	2020-04-04	female	White	FALSE	FALSE	FALSE	FALSE	no	BMI>=30	FALSE	FALSE	Q3	Q3	northeast	US.White	1
US	0	>=65	2020-04-05	non-female	White	FALSE	TRUE	FALSE	FALSE	no	BMI>=30	FALSE	FALSE	Q3	Q3	northeast	US.White	1
US	0	35-44	2020-04-05	non-female	White	FALSE	FALSE	FALSE	FALSE	no	BMI 25-29.9	FALSE	FALSE	Q3	Q3	northeast	US.White	1
US	0	35-44	2020-04-06	female	White	FALSE	FALSE	FALSE	FALSE	no	BMI 18.5-24.9	FALSE	FALSE	Q3	Q3	northeast	US.White	1
US	0	>=65	2020-04-06	non-female	White	FALSE	FALSE	FALSE	FALSE	yes/prior	BMI 18.5-24.9	TRUE	FALSE	Q3	Q3	northeast	US.White	1
US	0	>=65	2020-04-06	non-female	White	FALSE	FALSE	FALSE	FALSE	yes/prior	BMI>=30	FALSE	FALSE	Q3	Q3	northeast	US.White	1
US	0	25-34	2020-04-13	female	White	FALSE	FALSE	FALSE	FALSE	no	BMI 18.5-24.9	FALSE	FALSE	Q3	Q3	northeast	US.White	2
US	0	45-54	2020-04-14	female	White	FALSE	FALSE	FALSE	FALSE	no	BMI 25-29.9	FALSE	FALSE	Q3	Q3	northeast	US.White	1
US	0	55-64	2020-04-14	female	White	FALSE	FALSE	FALSE	FALSE	yes/prior	BMI>=30	FALSE	FALSE	Q3	Q3	northeast	US.White	1
US	0	55-64	2020-04-16	female	White	FALSE	FALSE	FALSE	FALSE	no	BMI 18.5-24.9	FALSE	FALSE	Q3	Q3	northeast	US.White	5
US	0	55-64	2020-04-17	female	White	FALSE	FALSE	FALSE	FALSE	no	BMI 25-29.9	FALSE	FALSE	Q3	Q3	northeast	US.White	1
US	1	55-64	2020-04-17	non-female	White	FALSE	FALSE	FALSE	FALSE	no	BMI>=30	FALSE	FALSE	Q3	Q3	northeast	US.White	1
US	0	55-64	2020-04-17	non-female	White	FALSE	FALSE	FALSE	FALSE	no	BMI 25-29.9	FALSE	FALSE	Q3	Q3	northeast	US.White	1
US	0	>=65	2020-04-18	female	White	FALSE	FALSE	FALSE	FALSE	no	BMI 25-29.9	FALSE	FALSE	Q3	Q3	northeast	US.White	1
US	0	<25	2020-04-18	female	White	FALSE	FALSE	FALSE	FALSE	no	BMI>=30	FALSE	TRUE	Q3	Q3	northeast	US.White	1
US	0	45-54	2020-04-18	non-female	White	FALSE	FALSE	FALSE	FALSE	no	BMI>=30	FALSE	FALSE	Q3	Q3	northeast	US.White	3
US	0	<25	2020-04-19	non-female	White	FALSE	FALSE	FALSE	FALSE	no	BMI 18.5-24.9	FALSE	FALSE	Q3	Q3	northeast	US.White	2
US	0	<25	2020-04-19	non-female	White	FALSE	FALSE	FALSE	FALSE	no	BMI>=30	FALSE	FALSE	Q3	Q3	northeast	US.White	1
US	0	55-64	2020-04-21	female	White	FALSE	FALSE	FALSE	FALSE	no	BMI>=30	FALSE	FALSE	Q3	Q3	northeast	US.White	2
US	0	<25	2020-04-21	female	US Asian	FALSE	FALSE	FALSE	FALSE	no	BMI 18.5-24.9	FALSE	FALSE	Q3	Q3	northeast	US.Other	1
US	0	55-64	2020-04-22	non-female	White	FALSE	FALSE	FALSE	FALSE	no	BMI 25-29.9	FALSE	FALSE	Q3	Q3	northeast	US.White	1
US	0	55-64	2020-04-25	non-female	White	FALSE	FALSE	FALSE	FALSE	no	BMI 25-29.9	FALSE	FALSE	Q3	Q3	northeast	US.White	1
US	1	>=65	2020-05-04	female	White	FALSE	FALSE	FALSE	FALSE	no	BMI 18.5-24.9	FALSE	FALSE	Q3	Q3	northeast	US.White	1
US	0	25-34	2020-05-09	female	White	FALSE	FALSE	FALSE	FALSE	no	BMI 25-29.9	FALSE	FALSE	Q3	Q3	northeast	US.White	1
US	0	>=65	2020-05-20	non-female	White	FALSE	FALSE	FALSE	FALSE	no	BMI>=30	FALSE	FALSE	Q3	Q3	northeast	US.White	1
US	0	>=65	2020-05-29	female	White	FALSE	FALSE	FALSE	FALSE	yes/prior	BMI 18.5-24.9	FALSE	FALSE	Q3	Q3	northeast	US.White	1
US	0	25-34	2020-06-03	non-female	US Asian	FALSE	FALSE	FALSE	FALSE	no	BMI 25-29.9	FALSE	FALSE	Q3	Q3	northeast	US.Other	1
US	0	35-44	2020-06-05	non-female	White	FALSE	FALSE	TRUE	FALSE	no	BMI>=30	FALSE	FALSE	Q3	Q3	northeast	US.White	1
US	1	45-54	2020-10-07	non-female	White	FALSE	FALSE	FALSE	FALSE	no	BMI>=30	FALSE	FALSE	Q3	Q3	northeast	US.White	1
US	0	55-64	2020-10-11	non-female	White	FALSE	TRUE	FALSE	FALSE	yes/prior	BMI>=30	FALSE	FALSE	Q3	Q3	northeast	US.White	1
US	0	55-64	2021-01-03	non-female	White	FALSE	FALSE	TRUE	FALSE	yes/prior	BMI 25-29.9	FALSE	FALSE	Q3	Q3	northeast	US.White	1
US	0	<25	2021-01-04	non-female	White	FALSE	FALSE	FALSE	FALSE	yes/prior	BMI 18.5-24.9	FALSE	FALSE	Q3	Q3	northeast	US.White	1
US	0	55-64	2021-01-04	non-female	White	FALSE	FALSE	FALSE	FALSE	no	BMI>=30	FALSE	FALSE	Q3	Q3	northeast	US.White	1
US	0	>=65	2020-03-31	female	White	FALSE	FALSE	FALSE	FALSE	no	BMI>=30	FALSE	FALSE	Q4	Q4	northeast	US.White	4
US	1	35-44	2020-04-09	female	White	FALSE	FALSE	FALSE	FALSE	no	BMI 18.5-24.9	FALSE	FALSE	Q4	Q4	northeast	US.White	1
US	0	55-64	2020-04-18	non-female	White	FALSE	FALSE	FALSE	FALSE	yes/prior	BMI 18.5-24.9	FALSE	FALSE	Q4	Q4	northeast	US.White	1
US	0	>=65	2020-04-23	non-female	White	FALSE	FALSE	TRUE	FALSE	yes/prior	BMI 25-29.9	FALSE	FALSE	Q4	Q4	northeast	US.White	1
US	0	55-64	2020-04-24	female	White	FALSE	FALSE	FALSE	FALSE	yes/prior	BMI 18.5-24.9	FALSE	FALSE	Q4	Q4	northeast	US.White	2
US	1	55-64	2020-04-29	female	White	FALSE	FALSE	FALSE	FALSE	yes/prior	BMI <18.5	FALSE	FALSE	Q4	Q4	northeast	US.White	1
US	0	55-64	2020-08-17	female	White	FALSE	FALSE	FALSE	FALSE	yes/prior	BMI 25-29.9	FALSE	FALSE	Q4	Q4	northeast	US.White	1
US	0	45-54	2020-08-18	female	Other	FALSE	FALSE	FALSE	FALSE	yes/prior	BMI 25-29.9	FALSE	FALSE	Q4	Q4	northeast	US.Other	1
US	0	55-64	2020-09-06	non-female	White	FALSE	TRUE	FALSE	FALSE	yes/prior	BMI 18.5-24.9	FALSE	FALSE	Q4	Q4	northeast	US.White	1
US	0	45-54	2020-09-14	female	White	FALSE	FALSE	FALSE	FALSE	yes/prior	BMI>=30	FALSE	FALSE	Q4	Q4	northeast	US.White	1
US	1	>=65	2020-04-02	female	White	FALSE	FALSE	FALSE	FALSE	no	BMI>=30	FALSE	FALSE	Q2	Q4	northeast	US.White	1
US	1	45-54	2020-04-04	non-female	White	FALSE	FALSE	FALSE	FALSE	no	BMI 18.5-24.9	FALSE	FALSE	Q2	Q4	northeast	US.White	1
US	0	35-44	2020-04-17	female	White	FALSE	FALSE	FALSE	FALSE	no	BMI 25-29.9	FALSE	FALSE	Q2	Q4	northeast	US.White	1
US	0	>=65	2020-04-17	female	White	FALSE	TRUE	FALSE	FALSE	no	BMI 18.5-24.9	FALSE	FALSE	Q2	Q4	northeast	US.White	1
US	0	55-64	2020-04-20	non-female	White	TRUE	FALSE	FALSE	FALSE	yes/prior	BMI>=30	FALSE	FALSE	Q2	Q4	northeast	US.White	1
US	0	55-64	2020-04-23	female	White	FALSE	FALSE	FALSE	FALSE	no	BMI 25-29.9	FALSE	FALSE	Q2	Q4	northeast	US.White	1
US	0	>=65	2020-04-23	non-female	White	FALSE	TRUE	FALSE	FALSE	no	BMI 25-29.9	FALSE	FALSE	Q2	Q4	northeast	US.White	1
US	0	>=65	2020-05-11	female	White	FALSE	FALSE	FALSE	FALSE	no	BMI 18.5-24.9	FALSE	FALSE	Q2	Q4	northeast	US.White	1
US	0	>=65	2020-08-16	female	White	FALSE	FALSE	FALSE	FALSE	no	BMI 18.5-24.9	FALSE	FALSE	Q2	Q4	northeast	US.White	1
US	0	<25	2020-09-17	female	White	FALSE	FALSE	FALSE	FALSE	no	BMI 18.5-24.9	FALSE	FALSE	Q2	Q4	northeast	US.White	1
US	0	35-44	2020-09-18	non-female	White	FALSE	FALSE	FALSE	FALSE	yes/prior	BMI 18.5-24.9	FALSE	FALSE	Q2	Q4	northeast	US.White	1
US	0	55-64	2021-01-20	female	White	FALSE	FALSE	FALSE	FALSE	no	BMI>=30	FALSE	FALSE	Q2	Q4	northeast	US.White	1
US	0	45-54	2020-03-30	female	White	FALSE	FALSE	FALSE	FALSE	no	BMI 18.5-24.9	FALSE	FALSE	Q4	Q4	northeast	US.White	2
US	0	>=65	2020-03-31	non-female	White	FALSE	TRUE	FALSE	FALSE	no	BMI 25-29.9	FALSE	FALSE	Q4	Q4	northeast	US.White	2
US	0	>=65	2020-04-04	female	White	FALSE	FALSE	FALSE	FALSE	no	BMI 18.5-24.9	FALSE	FALSE	Q4	Q4	northeast	US.White	9
US	0	>=65	2020-04-05	non-female	White	FALSE	TRUE	FALSE	FALSE	no	BMI 25-29.9	FALSE	FALSE	Q4	Q4	northeast	US.White	1
US	1	>=65	2020-04-05	female	White	FALSE	FALSE	FALSE	FALSE	no	BMI>=30	TRUE	TRUE	Q4	Q4	northeast	US.White	1
US	0	55-64	2020-04-08	non-female	White	FALSE	FALSE	FALSE	FALSE	no	BMI 25-29.9	FALSE	FALSE	Q4	Q4	northeast	US.White	1
US	0	>=65	2020-04-11	non-female	White	FALSE	FALSE	FALSE	FALSE	no	BMI 25-29.9	FALSE	FALSE	Q4	Q4	northeast	US.White	2
US	0	45-54	2020-04-11	non-female	White	FALSE	FALSE	FALSE	FALSE	no	BMI>=30	FALSE	FALSE	Q4	Q4	northeast	US.White	1
US	0	45-54	2020-04-11	female	White	FALSE	FALSE	FALSE	FALSE	no	BMI 18.5-24.9	FALSE	FALSE	Q4	Q4	northeast	US.White	4
US	0	55-64	2020-04-13	female	White	FALSE	FALSE	FALSE	FALSE	no	BMI 25-29.9	FALSE	FALSE	Q4	Q4	northeast	US.White	2
[truncated: 61,525 more rows]
