# Supplementary material for: Self-reported COVID-19 vaccine hesitancy and uptake among participants from different racial and ethnic groups in the United States and United Kingdom
Source: Nat Commun. 2022 Feb 1;13:636. doi: 10.1038/s41467-022-28200-3 (PMC8807721; doi:10.1038/s41467-022-28200-3)
Supplement: Supplementary file 3 — Source Data [file 41467_2022_28200_MOESM3_ESM.zip › source-data/fig1.pcl.uptake.pool_aggregate.csv]

country_code	feb1orbefore.bin	agegroup	created.date	sex.bin	race.filt2	has_diabetes	has_heart_disease	has_lung_disease_only.filt	has_kidney_disease	smoke.main	bmigroup	ever_covid	hcw_yn	ed_q	income_q	race.pooled	indic.black	indic.other	Count
GB	0	25-34	2020-03-23	non-female	White	FALSE	FALSE	FALSE	FALSE	no	BMI>=30	FALSE	FALSE	Q3	Q3	UK.White	0	0	1
GB	1	>=65	2020-03-23	female	White	FALSE	FALSE	FALSE	FALSE	no	BMI <18.5	FALSE	FALSE	Q4	Q4	UK.White	0	0	1
GB	1	>=65	2020-03-23	non-female	White	FALSE	FALSE	FALSE	FALSE	no	BMI 25-29.9	TRUE	FALSE	Q3	Q3	UK.White	0	0	1
GB	0	25-34	2020-03-23	female	White	FALSE	FALSE	FALSE	FALSE	no	BMI 18.5-24.9	TRUE	FALSE	Q1	Q1	UK.White	0	0	1
GB	0	25-34	2020-03-23	female	White	FALSE	FALSE	FALSE	FALSE	no	BMI 18.5-24.9	FALSE	FALSE	Q3	Q2	UK.White	0	0	3
GB	0	>=65	2020-03-23	non-female	White	FALSE	FALSE	FALSE	FALSE	no	BMI 18.5-24.9	FALSE	FALSE	Q3	Q2	UK.White	0	0	1
GB	0	25-34	2020-03-23	female	Black	FALSE	FALSE	FALSE	FALSE	no	BMI <18.5	FALSE	FALSE	Q2	Q1	UK.Black	1	0	1
GB	0	>=65	2020-03-23	female	White	FALSE	TRUE	FALSE	FALSE	yes/prior	BMI 18.5-24.9	TRUE	FALSE	Q2	Q1	UK.White	0	0	1
GB	0	45-54	2020-03-23	female	White	FALSE	FALSE	FALSE	FALSE	no	BMI 25-29.9	TRUE	FALSE	Q4	Q3	UK.White	0	0	1
GB	0	25-34	2020-03-23	female	White	FALSE	FALSE	FALSE	FALSE	no	BMI 18.5-24.9	FALSE	FALSE	Q4	Q4	UK.White	0	0	1
GB	0	35-44	2020-03-23	female	White	FALSE	FALSE	FALSE	FALSE	no	BMI>=30	FALSE	FALSE	Q4	Q4	UK.White	0	0	1
GB	0	>=65	2020-03-23	female	White	FALSE	FALSE	FALSE	FALSE	no	BMI <18.5	FALSE	FALSE	Q1	Q1	UK.White	0	0	1
GB	1	45-54	2020-03-23	non-female	White	FALSE	FALSE	FALSE	FALSE	no	BMI 18.5-24.9	FALSE	FALSE	Q2	Q2	UK.White	0	0	1
GB	0	>=65	2020-03-23	female	White	FALSE	FALSE	FALSE	FALSE	no	BMI 25-29.9	FALSE	FALSE	Q1	Q1	UK.White	0	0	2
GB	0	45-54	2020-03-23	female	White	FALSE	FALSE	FALSE	FALSE	no	BMI 18.5-24.9	FALSE	FALSE	Q4	Q4	UK.White	0	0	1
GB	0	35-44	2020-03-23	non-female	White	FALSE	FALSE	FALSE	FALSE	no	BMI>=30	FALSE	FALSE	Q1	Q1	UK.White	0	0	1
GB	0	55-64	2020-03-23	female	White	FALSE	FALSE	FALSE	FALSE	yes/prior	BMI>=30	FALSE	FALSE	Q2	Q2	UK.White	0	0	1
GB	0	55-64	2020-03-23	female	White	FALSE	FALSE	FALSE	FALSE	no	BMI <18.5	FALSE	FALSE	Q1	Q3	UK.White	0	0	1
GB	0	>=65	2020-03-23	female	White	FALSE	FALSE	FALSE	FALSE	no	BMI 25-29.9	TRUE	FALSE	Q2	Q2	UK.White	0	0	1
GB	0	55-64	2020-03-23	female	White	FALSE	FALSE	FALSE	FALSE	no	BMI 18.5-24.9	FALSE	FALSE	Q3	Q3	UK.White	0	0	1
GB	0	>=65	2020-03-23	female	White	FALSE	FALSE	FALSE	FALSE	yes/prior	BMI 25-29.9	TRUE	FALSE	Q1	Q1	UK.White	0	0	1
GB	1	<25	2020-03-23	female	White	FALSE	FALSE	FALSE	FALSE	no	BMI <18.5	FALSE	FALSE	Q2	Q3	UK.White	0	0	1
GB	0	45-54	2020-03-23	non-female	White	FALSE	FALSE	FALSE	FALSE	no	BMI 25-29.9	FALSE	FALSE	Q2	Q1	UK.White	0	0	1
GB	0	45-54	2020-03-23	female	White	FALSE	FALSE	FALSE	FALSE	no	BMI 25-29.9	FALSE	FALSE	Q2	Q1	UK.White	0	0	1
GB	0	>=65	2020-03-23	female	White	FALSE	FALSE	FALSE	FALSE	no	BMI 25-29.9	FALSE	FALSE	Q2	Q3	UK.White	0	0	2
GB	0	<25	2020-03-23	female	White	FALSE	FALSE	FALSE	FALSE	no	BMI 18.5-24.9	FALSE	FALSE	Q1	Q1	UK.White	0	0	1
GB	0	45-54	2020-03-23	female	White	FALSE	FALSE	FALSE	FALSE	no	BMI 25-29.9	FALSE	FALSE	Q4	Q3	UK.White	0	0	1
GB	0	>=65	2020-03-23	female	White	FALSE	FALSE	FALSE	FALSE	no	BMI <18.5	FALSE	FALSE	Q2	Q2	UK.White	0	0	1
GB	0	35-44	2020-03-23	female	White	FALSE	FALSE	FALSE	FALSE	no	BMI 25-29.9	FALSE	FALSE	Q2	Q2	UK.White	0	0	1
GB	0	>=65	2020-03-23	female	White	TRUE	FALSE	FALSE	FALSE	no	BMI 18.5-24.9	FALSE	FALSE	Q1	Q3	UK.White	0	0	1
GB	0	>=65	2020-03-23	non-female	White	FALSE	FALSE	FALSE	FALSE	no	BMI 25-29.9	FALSE	FALSE	Q4	Q4	UK.White	0	0	1
GB	0	25-34	2020-03-23	non-female	White	FALSE	FALSE	FALSE	FALSE	no	BMI 18.5-24.9	FALSE	FALSE	Q1	Q1	UK.White	0	0	3
GB	0	35-44	2020-03-23	female	White	FALSE	FALSE	FALSE	FALSE	no	BMI 18.5-24.9	FALSE	FALSE	Q3	Q4	UK.White	0	0	1
GB	0	25-34	2020-03-23	female	White	FALSE	TRUE	FALSE	FALSE	no	BMI <18.5	FALSE	FALSE	Q1	Q1	UK.White	0	0	1
GB	0	25-34	2020-03-23	female	White	FALSE	FALSE	FALSE	FALSE	no	BMI 18.5-24.9	TRUE	FALSE	Q3	Q2	UK.White	0	0	1
GB	0	45-54	2020-03-23	female	White	FALSE	FALSE	FALSE	FALSE	no	BMI 18.5-24.9	FALSE	FALSE	Q1	Q1	UK.White	0	0	2
GB	0	45-54	2020-03-23	female	White	FALSE	FALSE	FALSE	FALSE	no	BMI 25-29.9	FALSE	FALSE	Q2	Q2	UK.White	0	0	1
GB	0	35-44	2020-03-23	female	White	FALSE	FALSE	FALSE	FALSE	no	BMI 18.5-24.9	FALSE	FALSE	Q1	Q1	UK.White	0	0	3
GB	0	25-34	2020-03-23	female	White	FALSE	FALSE	FALSE	FALSE	no	BMI 18.5-24.9	FALSE	FALSE	Q1	Q1	UK.White	0	0	2
GB	1	45-54	2020-03-23	female	White	FALSE	FALSE	FALSE	FALSE	no	BMI 25-29.9	FALSE	FALSE	Q1	Q1	UK.White	0	0	1
GB	0	55-64	2020-03-23	female	White	FALSE	FALSE	FALSE	FALSE	no	BMI 25-29.9	FALSE	FALSE	Q2	Q2	UK.White	0	0	1
GB	0	45-54	2020-03-23	female	White	FALSE	FALSE	FALSE	FALSE	no	BMI 25-29.9	FALSE	FALSE	Q2	Q3	UK.White	0	0	1
GB	0	25-34	2020-03-23	female	White	FALSE	FALSE	FALSE	FALSE	no	BMI 18.5-24.9	FALSE	FALSE	Q2	Q1	UK.White	0	0	1
GB	0	55-64	2020-03-23	female	White	FALSE	FALSE	FALSE	FALSE	no	BMI 18.5-24.9	FALSE	FALSE	Q2	Q2	UK.White	0	0	1
GB	0	35-44	2020-03-23	female	White	FALSE	FALSE	FALSE	FALSE	no	BMI 18.5-24.9	FALSE	FALSE	Q3	Q3	UK.White	0	0	1
GB	0	55-64	2020-03-23	female	White	FALSE	FALSE	FALSE	FALSE	no	BMI 18.5-24.9	FALSE	FALSE	Q4	Q3	UK.White	0	0	1
GB	0	25-34	2020-03-23	female	White	FALSE	FALSE	FALSE	FALSE	no	BMI <18.5	FALSE	FALSE	Q2	Q4	UK.White	0	0	1
GB	1	>=65	2020-03-23	non-female	White	FALSE	FALSE	FALSE	FALSE	no	BMI>=30	FALSE	FALSE	Q4	Q3	UK.White	0	0	1
GB	0	25-34	2020-03-23	non-female	White	FALSE	FALSE	FALSE	FALSE	no	BMI 18.5-24.9	TRUE	FALSE	Q3	Q1	UK.White	0	0	1
GB	0	45-54	2020-03-23	female	White	FALSE	FALSE	FALSE	FALSE	no	BMI 18.5-24.9	FALSE	FALSE	Q3	Q3	UK.White	0	0	1
GB	0	45-54	2020-03-23	female	White	FALSE	FALSE	FALSE	FALSE	no	BMI 18.5-24.9	FALSE	FALSE	Q2	Q2	UK.White	0	0	1
GB	1	>=65	2020-03-23	female	White	FALSE	FALSE	FALSE	FALSE	no	BMI 18.5-24.9	FALSE	FALSE	Q4	Q3	UK.White	0	0	1
GB	0	35-44	2020-03-23	female	White	FALSE	FALSE	FALSE	FALSE	no	BMI <18.5	FALSE	FALSE	Q2	Q4	UK.White	0	0	1
GB	0	45-54	2020-03-23	non-female	White	FALSE	FALSE	FALSE	FALSE	yes/prior	BMI 25-29.9	TRUE	FALSE	Q2	Q1	UK.White	0	0	1
GB	0	25-34	2020-03-23	female	White	FALSE	FALSE	FALSE	FALSE	no	BMI 25-29.9	FALSE	FALSE	Q2	Q1	UK.White	0	0	1
GB	1	55-64	2020-03-23	female	White	FALSE	FALSE	TRUE	FALSE	no	BMI>=30	FALSE	FALSE	Q4	Q3	UK.White	0	0	1
GB	0	55-64	2020-03-23	non-female	White	FALSE	FALSE	FALSE	FALSE	no	BMI 18.5-24.9	TRUE	FALSE	Q4	Q4	UK.White	0	0	1
GB	0	35-44	2020-03-23	female	White	FALSE	FALSE	FALSE	FALSE	no	BMI 18.5-24.9	FALSE	FALSE	Q2	Q2	UK.White	0	0	1
GB	0	>=65	2020-03-23	non-female	White	FALSE	FALSE	FALSE	FALSE	no	BMI>=30	FALSE	FALSE	Q2	Q3	UK.White	0	0	1
GB	0	55-64	2020-03-23	non-female	White	FALSE	FALSE	FALSE	FALSE	no	BMI 25-29.9	TRUE	FALSE	Q2	Q4	UK.White	0	0	1
GB	1	35-44	2020-03-23	female	White	FALSE	FALSE	FALSE	FALSE	no	BMI 18.5-24.9	FALSE	FALSE	Q4	Q4	UK.White	0	0	1
GB	0	35-44	2020-03-23	female	White	FALSE	FALSE	FALSE	FALSE	no	BMI 18.5-24.9	FALSE	FALSE	Q1	Q2	UK.White	0	0	1
GB	0	25-34	2020-03-23	female	White	FALSE	FALSE	FALSE	FALSE	no	BMI 18.5-24.9	FALSE	FALSE	Q3	Q1	UK.White	0	0	1
GB	0	>=65	2020-03-23	female	White	FALSE	FALSE	FALSE	FALSE	no	BMI 18.5-24.9	FALSE	FALSE	Q4	Q3	UK.White	0	0	1
GB	1	55-64	2020-03-23	female	White	FALSE	FALSE	FALSE	FALSE	no	BMI 25-29.9	TRUE	FALSE	Q2	Q2	UK.White	0	0	1
GB	1	55-64	2020-03-23	female	White	FALSE	FALSE	FALSE	FALSE	no	BMI 25-29.9	FALSE	FALSE	Q3	Q3	UK.White	0	0	1
GB	0	25-34	2020-03-23	female	White	FALSE	FALSE	FALSE	FALSE	no	BMI 18.5-24.9	TRUE	FALSE	Q4	Q2	UK.White	0	0	1
GB	0	55-64	2020-03-23	female	Black	FALSE	FALSE	FALSE	FALSE	no	BMI <18.5	FALSE	FALSE	Q1	Q1	UK.Black	1	0	1
GB	0	>=65	2020-03-23	female	White	FALSE	FALSE	FALSE	FALSE	no	BMI>=30	FALSE	FALSE	Q1	Q2	UK.White	0	0	1
GB	0	35-44	2020-03-23	non-female	White	FALSE	FALSE	FALSE	FALSE	no	BMI 25-29.9	TRUE	FALSE	Q2	Q2	UK.White	0	0	1
GB	1	35-44	2020-03-23	female	White	FALSE	FALSE	FALSE	FALSE	no	BMI 18.5-24.9	FALSE	FALSE	Q2	Q1	UK.White	0	0	1
GB	0	45-54	2020-03-23	female	White	FALSE	FALSE	FALSE	FALSE	yes/prior	BMI>=30	FALSE	FALSE	Q3	Q2	UK.White	0	0	1
GB	0	45-54	2020-03-23	female	White	FALSE	FALSE	FALSE	FALSE	no	BMI <18.5	FALSE	FALSE	Q3	Q3	UK.White	0	0	1
GB	0	55-64	2020-03-23	non-female	White	FALSE	FALSE	FALSE	FALSE	no	BMI 18.5-24.9	FALSE	FALSE	Q2	Q2	UK.White	0	0	1
GB	0	55-64	2020-03-23	female	White	FALSE	FALSE	FALSE	FALSE	yes/prior	BMI 18.5-24.9	FALSE	FALSE	Q4	Q4	UK.White	0	0	1
GB	1	<25	2020-03-23	female	Other	FALSE	FALSE	FALSE	FALSE	no	BMI <18.5	FALSE	FALSE	Q3	Q4	UK.Other	0	1	1
GB	0	55-64	2020-03-23	non-female	White	FALSE	FALSE	FALSE	FALSE	no	BMI 25-29.9	FALSE	FALSE	Q4	Q4	UK.White	0	0	1
GB	0	25-34	2020-03-23	female	White	FALSE	FALSE	FALSE	FALSE	no	BMI <18.5	FALSE	FALSE	Q1	Q1	UK.White	0	0	1
GB	0	35-44	2020-03-23	female	White	FALSE	FALSE	FALSE	FALSE	no	BMI <18.5	FALSE	FALSE	Q2	Q2	UK.White	0	0	1
GB	0	>=65	2020-03-23	female	White	FALSE	FALSE	FALSE	FALSE	no	BMI>=30	FALSE	FALSE	Q2	Q2	UK.White	0	0	1
GB	0	55-64	2020-03-24	non-female	White	FALSE	FALSE	FALSE	FALSE	no	BMI 25-29.9	FALSE	FALSE	Q3	Q2	UK.White	0	0	40
GB	0	25-34	2020-03-24	female	White	FALSE	FALSE	FALSE	FALSE	no	BMI 18.5-24.9	FALSE	FALSE	Q4	Q2	UK.White	0	0	77
GB	1	>=65	2020-03-24	female	White	FALSE	FALSE	FALSE	FALSE	no	BMI 25-29.9	FALSE	FALSE	Q3	Q1	UK.White	0	0	11
GB	0	>=65	2020-03-24	female	White	FALSE	FALSE	FALSE	FALSE	no	BMI 25-29.9	FALSE	FALSE	Q1	Q1	UK.White	0	0	86
GB	0	55-64	2020-03-24	female	White	FALSE	FALSE	FALSE	FALSE	no	BMI 18.5-24.9	FALSE	FALSE	Q2	Q1	UK.White	0	0	152
GB	0	35-44	2020-03-24	female	White	FALSE	FALSE	FALSE	FALSE	no	BMI>=30	FALSE	FALSE	Q1	Q1	UK.White	0	0	234
GB	0	>=65	2020-03-24	female	White	FALSE	FALSE	FALSE	FALSE	no	BMI 25-29.9	FALSE	FALSE	Q2	Q1	UK.White	0	0	37
GB	0	>=65	2020-03-24	female	White	FALSE	FALSE	FALSE	FALSE	no	BMI>=30	FALSE	FALSE	Q3	Q3	UK.White	0	0	24
GB	0	55-64	2020-03-24	female	White	FALSE	FALSE	FALSE	FALSE	no	BMI 25-29.9	FALSE	FALSE	Q1	Q1	UK.White	0	0	166
GB	0	45-54	2020-03-24	female	White	FALSE	FALSE	FALSE	FALSE	no	BMI>=30	FALSE	FALSE	Q2	Q2	UK.White	0	0	140
GB	0	55-64	2020-03-24	female	White	FALSE	FALSE	FALSE	FALSE	no	BMI 18.5-24.9	FALSE	FALSE	Q1	Q1	UK.White	0	0	207
GB	0	>=65	2020-03-24	female	White	FALSE	FALSE	FALSE	FALSE	no	BMI>=30	FALSE	FALSE	Q2	Q4	UK.White	0	0	10
GB	0	45-54	2020-03-24	non-female	White	FALSE	FALSE	FALSE	FALSE	no	BMI 18.5-24.9	FALSE	FALSE	Q3	Q1	UK.White	0	0	22
GB	1	>=65	2020-03-24	female	White	FALSE	FALSE	FALSE	FALSE	no	BMI 18.5-24.9	FALSE	FALSE	Q4	Q2	UK.White	0	0	31
GB	0	45-54	2020-03-24	female	Other	FALSE	FALSE	FALSE	FALSE	no	BMI>=30	FALSE	FALSE	Q4	Q4	UK.Other	0	1	3
GB	1	>=65	2020-03-24	female	White	FALSE	FALSE	FALSE	FALSE	no	BMI 18.5-24.9	FALSE	FALSE	Q4	Q3	UK.White	0	0	43
GB	0	35-44	2020-03-24	female	White	FALSE	FALSE	FALSE	FALSE	no	BMI 25-29.9	FALSE	FALSE	Q1	Q1	UK.White	0	0	230
GB	0	>=65	2020-03-24	non-female	White	FALSE	FALSE	FALSE	FALSE	no	BMI 18.5-24.9	FALSE	FALSE	Q3	Q3	UK.White	0	0	48
GB	0	45-54	2020-03-24	non-female	White	FALSE	FALSE	FALSE	FALSE	no	BMI 18.5-24.9	FALSE	FALSE	Q1	Q1	UK.White	0	0	101
GB	0	45-54	2020-03-24	female	White	FALSE	FALSE	FALSE	FALSE	no	BMI 18.5-24.9	FALSE	FALSE	Q4	Q4	UK.White	0	0	443
GB	0	55-64	2020-03-24	female	White	TRUE	FALSE	FALSE	TRUE	no	BMI 25-29.9	FALSE	FALSE	Q2	Q3	UK.White	0	0	1
GB	0	55-64	2020-03-24	female	White	FALSE	FALSE	FALSE	FALSE	yes/prior	BMI 18.5-24.9	FALSE	FALSE	NA	NA	UK.White	0	0	6
GB	1	45-54	2020-03-24	female	White	FALSE	FALSE	FALSE	FALSE	no	BMI 18.5-24.9	FALSE	FALSE	Q2	Q4	UK.White	0	0	6
GB	0	45-54	2020-03-24	female	White	FALSE	FALSE	FALSE	FALSE	no	BMI 25-29.9	TRUE	FALSE	Q2	Q3	UK.White	0	0	18
GB	1	>=65	2020-03-24	female	White	FALSE	FALSE	FALSE	FALSE	no	BMI 18.5-24.9	FALSE	FALSE	Q3	Q3	UK.White	0	0	33
GB	0	45-54	2020-03-24	female	White	FALSE	FALSE	FALSE	FALSE	no	BMI>=30	FALSE	FALSE	Q4	Q4	UK.White	0	0	127
GB	0	45-54	2020-03-24	non-female	White	FALSE	FALSE	FALSE	FALSE	no	BMI 18.5-24.9	FALSE	FALSE	Q2	Q1	UK.White	0	0	90
GB	0	55-64	2020-03-24	female	White	FALSE	FALSE	FALSE	FALSE	no	BMI>=30	FALSE	FALSE	Q1	Q2	UK.White	0	0	59
GB	0	55-64	2020-03-24	female	White	FALSE	FALSE	FALSE	FALSE	no	BMI 25-29.9	FALSE	FALSE	Q1	Q2	UK.White	0	0	60
GB	0	35-44	2020-03-24	female	White	FALSE	FALSE	FALSE	FALSE	no	BMI 18.5-24.9	FALSE	FALSE	Q1	Q1	UK.White	0	0	426
GB	1	55-64	2020-03-24	female	White	FALSE	FALSE	FALSE	FALSE	no	BMI 25-29.9	FALSE	FALSE	Q2	Q3	UK.White	0	0	22
GB	1	55-64	2020-03-24	female	White	FALSE	FALSE	FALSE	FALSE	no	BMI>=30	FALSE	FALSE	Q3	Q2	UK.White	0	0	3
GB	0	55-64	2020-03-24	non-female	White	FALSE	FALSE	FALSE	FALSE	no	BMI 25-29.9	FALSE	FALSE	Q2	Q4	UK.White	0	0	25
GB	0	45-54	2020-03-24	female	White	FALSE	FALSE	FALSE	FALSE	no	BMI 25-29.9	FALSE	FALSE	Q4	Q4	UK.White	0	0	207
GB	0	>=65	2020-03-24	female	White	FALSE	FALSE	FALSE	FALSE	no	BMI 18.5-24.9	FALSE	FALSE	Q1	Q1	UK.White	0	0	123
GB	1	55-64	2020-03-24	female	White	FALSE	FALSE	FALSE	FALSE	no	BMI 18.5-24.9	FALSE	FALSE	Q1	Q2	UK.White	0	0	7
GB	0	45-54	2020-03-24	female	White	FALSE	FALSE	FALSE	FALSE	no	BMI <18.5	FALSE	FALSE	Q1	Q2	UK.White	0	0	5
GB	0	55-64	2020-03-24	female	White	TRUE	FALSE	FALSE	FALSE	no	BMI 25-29.9	FALSE	FALSE	Q2	Q3	UK.White	0	0	6
GB	0	45-54	2020-03-24	female	White	FALSE	FALSE	FALSE	FALSE	no	BMI 18.5-24.9	FALSE	FALSE	Q2	Q3	UK.White	0	0	242
GB	0	45-54	2020-03-24	female	White	FALSE	FALSE	FALSE	FALSE	no	BMI>=30	FALSE	FALSE	Q2	Q1	UK.White	0	0	94
GB	0	55-64	2020-03-24	female	White	FALSE	FALSE	FALSE	FALSE	no	BMI 18.5-24.9	FALSE	FALSE	Q4	Q4	UK.White	0	0	387
GB	1	55-64	2020-03-24	non-female	White	FALSE	FALSE	FALSE	FALSE	no	BMI 18.5-24.9	FALSE	FALSE	Q3	Q1	UK.White	0	0	1
GB	0	>=65	2020-03-24	female	White	FALSE	FALSE	FALSE	FALSE	no	BMI 18.5-24.9	FALSE	FALSE	Q1	Q2	UK.White	0	0	47
GB	0	>=65	2020-03-24	female	White	FALSE	FALSE	FALSE	FALSE	no	BMI 25-29.9	FALSE	FALSE	Q3	Q4	UK.White	0	0	27
GB	0	45-54	2020-03-24	female	White	FALSE	FALSE	FALSE	FALSE	no	BMI 18.5-24.9	FALSE	FALSE	Q3	Q3	UK.White	0	0	224
GB	0	45-54	2020-03-24	female	White	FALSE	FALSE	FALSE	FALSE	no	BMI 25-29.9	FALSE	FALSE	Q1	Q1	UK.White	0	0	241
GB	0	55-64	2020-03-24	non-female	White	TRUE	FALSE	FALSE	FALSE	no	BMI>=30	FALSE	FALSE	NA	NA	UK.White	0	0	2
GB	1	25-34	2020-03-24	female	White	FALSE	FALSE	FALSE	FALSE	no	BMI 18.5-24.9	FALSE	FALSE	Q4	Q4	UK.White	0	0	17
GB	0	>=65	2020-03-24	female	White	FALSE	FALSE	FALSE	FALSE	no	BMI>=30	FALSE	FALSE	Q2	Q3	UK.White	0	0	50
GB	0	25-34	2020-03-24	non-female	White	FALSE	FALSE	FALSE	FALSE	no	BMI 18.5-24.9	FALSE	FALSE	Q2	Q1	UK.White	0	0	147
GB	1	45-54	2020-03-24	female	White	FALSE	FALSE	FALSE	FALSE	no	BMI 18.5-24.9	FALSE	FALSE	Q1	Q1	UK.White	0	0	46
GB	0	55-64	2020-03-24	female	White	FALSE	FALSE	FALSE	FALSE	no	BMI>=30	FALSE	FALSE	Q3	Q4	UK.White	0	0	30
GB	0	55-64	2020-03-24	female	White	FALSE	FALSE	FALSE	FALSE	no	BMI 18.5-24.9	FALSE	FALSE	Q3	Q4	UK.White	0	0	103
GB	0	45-54	2020-03-24	female	White	FALSE	FALSE	FALSE	FALSE	no	BMI>=30	FALSE	FALSE	Q1	Q2	UK.White	0	0	49
GB	0	55-64	2020-03-24	female	White	FALSE	FALSE	FALSE	FALSE	no	BMI 25-29.9	FALSE	FALSE	Q2	Q2	UK.White	0	0	161
GB	1	35-44	2020-03-24	female	White	FALSE	FALSE	FALSE	FALSE	no	BMI 25-29.9	FALSE	FALSE	Q2	Q3	UK.White	0	0	12
GB	0	>=65	2020-03-24	non-female	White	FALSE	FALSE	FALSE	FALSE	no	BMI 18.5-24.9	FALSE	FALSE	Q2	Q2	UK.White	0	0	62
GB	0	35-44	2020-03-24	non-female	White	FALSE	FALSE	FALSE	FALSE	no	BMI>=30	FALSE	FALSE	Q1	Q2	UK.White	0	0	29
GB	0	>=65	2020-03-24	female	White	FALSE	FALSE	FALSE	FALSE	no	BMI 18.5-24.9	FALSE	FALSE	Q4	Q3	UK.White	0	0	111
GB	0	45-54	2020-03-24	female	White	FALSE	FALSE	FALSE	FALSE	no	BMI 18.5-24.9	FALSE	FALSE	Q1	Q1	UK.White	0	0	251
GB	0	55-64	2020-03-24	female	White	FALSE	FALSE	FALSE	FALSE	no	BMI <18.5	FALSE	FALSE	Q3	Q4	UK.White	0	0	2
GB	0	55-64	2020-03-24	non-female	White	FALSE	FALSE	FALSE	FALSE	yes/prior	BMI>=30	FALSE	FALSE	Q2	Q3	UK.White	0	0	3
GB	0	55-64	2020-03-24	female	White	FALSE	FALSE	FALSE	FALSE	no	BMI>=30	FALSE	FALSE	Q3	Q3	UK.White	0	0	62
GB	0	35-44	2020-03-24	female	White	FALSE	FALSE	FALSE	FALSE	no	BMI 18.5-24.9	FALSE	FALSE	Q4	Q3	UK.White	0	0	278
GB	0	>=65	2020-03-24	female	White	FALSE	FALSE	FALSE	FALSE	no	BMI 18.5-24.9	FALSE	FALSE	Q2	Q3	UK.White	0	0	135
GB	0	45-54	2020-03-24	non-female	White	FALSE	FALSE	FALSE	FALSE	no	BMI 18.5-24.9	TRUE	FALSE	Q4	Q2	UK.White	0	0	2
GB	1	>=65	2020-03-24	female	White	FALSE	TRUE	FALSE	TRUE	no	BMI <18.5	FALSE	FALSE	Q1	Q2	UK.White	0	0	1
GB	0	45-54	2020-03-24	non-female	White	FALSE	FALSE	FALSE	FALSE	no	BMI 25-29.9	FALSE	FALSE	Q1	Q1	UK.White	0	0	126
GB	1	35-44	2020-03-24	female	White	FALSE	FALSE	FALSE	FALSE	no	BMI 18.5-24.9	FALSE	FALSE	Q3	Q3	UK.White	0	0	16
GB	0	55-64	2020-03-24	female	White	FALSE	FALSE	FALSE	FALSE	no	BMI>=30	FALSE	FALSE	Q2	Q2	UK.White	0	0	89
GB	0	55-64	2020-03-24	female	White	FALSE	FALSE	FALSE	FALSE	no	BMI 25-29.9	FALSE	FALSE	Q2	Q3	UK.White	0	0	168
GB	0	>=65	2020-03-24	female	White	FALSE	FALSE	FALSE	FALSE	no	BMI>=30	FALSE	FALSE	Q4	Q4	UK.White	0	0	28
GB	0	45-54	2020-03-24	non-female	White	FALSE	FALSE	FALSE	FALSE	yes/prior	BMI 18.5-24.9	FALSE	FALSE	Q4	Q3	UK.White	0	0	4
GB	1	>=65	2020-03-24	non-female	White	FALSE	TRUE	FALSE	FALSE	no	BMI 18.5-24.9	FALSE	FALSE	Q2	Q1	UK.White	0	0	2
GB	0	>=65	2020-03-24	female	White	FALSE	FALSE	FALSE	FALSE	no	BMI 25-29.9	TRUE	FALSE	Q1	Q1	UK.White	0	0	5
GB	0	55-64	2020-03-24	female	White	FALSE	TRUE	FALSE	FALSE	no	BMI 25-29.9	FALSE	FALSE	Q2	Q1	UK.White	0	0	4
GB	0	>=65	2020-03-24	non-female	White	FALSE	FALSE	FALSE	FALSE	no	BMI 18.5-24.9	FALSE	FALSE	Q3	Q2	UK.White	0	0	23
GB	0	35-44	2020-03-24	non-female	UK Asian	FALSE	TRUE	FALSE	FALSE	no	BMI 18.5-24.9	FALSE	FALSE	Q1	Q2	UK.Other	0	1	1
GB	1	55-64	2020-03-24	non-female	White	FALSE	FALSE	FALSE	FALSE	no	BMI>=30	FALSE	FALSE	Q1	Q1	UK.White	0	0	7
GB	0	55-64	2020-03-24	non-female	White	FALSE	FALSE	FALSE	FALSE	no	BMI 25-29.9	FALSE	FALSE	Q1	Q2	UK.White	0	0	37
GB	0	25-34	2020-03-24	female	White	FALSE	FALSE	FALSE	FALSE	no	BMI 18.5-24.9	FALSE	FALSE	Q3	Q3	UK.White	0	0	70
GB	0	25-34	2020-03-24	non-female	White	FALSE	FALSE	FALSE	FALSE	no	BMI 25-29.9	TRUE	FALSE	Q2	Q3	UK.White	0	0	2
GB	0	45-54	2020-03-24	non-female	White	FALSE	FALSE	FALSE	FALSE	yes/prior	BMI>=30	FALSE	FALSE	Q4	Q1	UK.White	0	0	2
GB	0	45-54	2020-03-24	non-female	White	FALSE	FALSE	FALSE	FALSE	no	BMI 25-29.9	FALSE	FALSE	Q2	Q3	UK.White	0	0	123
GB	0	>=65	2020-03-24	female	White	FALSE	TRUE	FALSE	FALSE	no	BMI 18.5-24.9	FALSE	FALSE	Q2	Q2	UK.White	0	0	1
GB	0	45-54	2020-03-24	female	White	FALSE	FALSE	FALSE	FALSE	yes/prior	BMI <18.5	FALSE	FALSE	Q3	Q3	UK.White	0	0	1
GB	1	>=65	2020-03-24	female	White	FALSE	FALSE	FALSE	FALSE	no	BMI 25-29.9	FALSE	FALSE	Q4	Q3	UK.White	0	0	24
GB	0	>=65	2020-03-24	female	Other	FALSE	FALSE	FALSE	FALSE	no	BMI 18.5-24.9	FALSE	FALSE	Q2	Q4	UK.Other	0	1	1
GB	0	25-34	2020-03-24	female	White	FALSE	FALSE	FALSE	FALSE	no	BMI 18.5-24.9	TRUE	FALSE	Q2	Q1	UK.White	0	0	36
GB	1	45-54	2020-03-24	female	White	FALSE	FALSE	FALSE	FALSE	yes/prior	BMI <18.5	FALSE	FALSE	Q4	Q2	UK.White	0	0	1
GB	0	55-64	2020-03-24	female	White	FALSE	FALSE	FALSE	FALSE	no	BMI 18.5-24.9	TRUE	FALSE	Q4	Q4	UK.White	0	0	26
GB	0	25-34	2020-03-24	female	White	FALSE	FALSE	FALSE	FALSE	no	BMI 18.5-24.9	FALSE	FALSE	Q2	Q1	UK.White	0	0	290
GB	0	35-44	2020-03-24	female	White	FALSE	TRUE	FALSE	FALSE	yes/prior	BMI 25-29.9	FALSE	FALSE	Q2	Q1	UK.White	0	0	1
GB	0	>=65	2020-03-24	non-female	White	FALSE	FALSE	FALSE	FALSE	yes/prior	BMI 18.5-24.9	FALSE	FALSE	Q2	Q3	UK.White	0	0	1
GB	0	35-44	2020-03-24	non-female	White	FALSE	FALSE	TRUE	FALSE	no	BMI 25-29.9	FALSE	FALSE	Q2	Q3	UK.White	0	0	1
GB	0	55-64	2020-03-24	female	White	FALSE	FALSE	FALSE	FALSE	no	BMI 18.5-24.9	FALSE	FALSE	Q2	Q3	UK.White	0	0	245
GB	0	25-34	2020-03-24	female	White	FALSE	FALSE	FALSE	FALSE	no	BMI 18.5-24.9	FALSE	FALSE	Q1	Q1	UK.White	0	0	285
GB	0	35-44	2020-03-24	female	White	FALSE	FALSE	FALSE	FALSE	no	BMI 18.5-24.9	FALSE	FALSE	Q2	Q2	UK.White	0	0	295
GB	1	>=65	2020-03-24	female	White	FALSE	FALSE	FALSE	FALSE	no	BMI 25-29.9	FALSE	FALSE	Q2	Q1	UK.White	0	0	16
GB	0	45-54	2020-03-24	non-female	White	FALSE	FALSE	FALSE	FALSE	no	BMI 18.5-24.9	FALSE	FALSE	Q2	Q3	UK.White	0	0	90
GB	0	>=65	2020-03-24	female	White	FALSE	TRUE	FALSE	FALSE	no	BMI 25-29.9	FALSE	FALSE	Q2	Q1	UK.White	0	0	4
GB	0	45-54	2020-03-24	female	White	FALSE	FALSE	FALSE	FALSE	no	BMI>=30	FALSE	FALSE	Q3	Q2	UK.White	0	0	42
GB	0	35-44	2020-03-24	female	White	FALSE	FALSE	FALSE	FALSE	no	BMI 25-29.9	FALSE	FALSE	Q2	Q3	UK.White	0	0	147
GB	0	35-44	2020-03-24	female	White	FALSE	FALSE	FALSE	FALSE	no	BMI>=30	FALSE	FALSE	Q4	Q2	UK.White	0	0	23
GB	0	45-54	2020-03-24	non-female	White	FALSE	FALSE	FALSE	FALSE	no	BMI 25-29.9	FALSE	FALSE	Q2	Q2	UK.White	0	0	118
GB	0	45-54	2020-03-24	female	White	FALSE	FALSE	FALSE	TRUE	no	BMI>=30	FALSE	FALSE	Q2	Q2	UK.White	0	0	1
GB	0	55-64	2020-03-24	non-female	White	TRUE	FALSE	FALSE	FALSE	no	BMI 25-29.9	FALSE	FALSE	Q4	Q2	UK.White	0	0	1
GB	0	55-64	2020-03-24	non-female	White	FALSE	FALSE	FALSE	FALSE	no	BMI 18.5-24.9	FALSE	FALSE	Q2	Q1	UK.White	0	0	52
GB	0	35-44	2020-03-24	female	White	FALSE	FALSE	FALSE	FALSE	no	BMI 25-29.9	FALSE	FALSE	Q3	Q2	UK.White	0	0	57
GB	0	>=65	2020-03-24	female	White	FALSE	FALSE	FALSE	FALSE	no	BMI 18.5-24.9	FALSE	FALSE	Q2	Q2	UK.White	0	0	129
GB	0	35-44	2020-03-24	female	White	FALSE	FALSE	FALSE	FALSE	no	BMI 18.5-24.9	FALSE	FALSE	Q3	Q1	UK.White	0	0	86
GB	0	55-64	2020-03-24	female	White	FALSE	FALSE	FALSE	FALSE	no	BMI>=30	FALSE	FALSE	Q1	Q1	UK.White	0	0	157
GB	1	>=65	2020-03-24	non-female	White	FALSE	FALSE	FALSE	FALSE	no	BMI>=30	FALSE	FALSE	Q2	Q2	UK.White	0	0	3
GB	0	35-44	2020-03-24	non-female	White	FALSE	FALSE	FALSE	FALSE	no	BMI 18.5-24.9	FALSE	FALSE	Q4	Q4	UK.White	0	0	132
GB	0	25-34	2020-03-24	female	White	FALSE	FALSE	FALSE	FALSE	no	BMI 18.5-24.9	FALSE	FALSE	Q2	Q2	UK.White	0	0	165
GB	0	45-54	2020-03-24	non-female	White	FALSE	FALSE	FALSE	FALSE	no	BMI 25-29.9	TRUE	FALSE	Q1	Q1	UK.White	0	0	10
GB	1	55-64	2020-03-24	female	White	FALSE	FALSE	FALSE	FALSE	no	BMI 18.5-24.9	TRUE	FALSE	Q2	Q3	UK.White	0	0	2
GB	0	55-64	2020-03-24	female	White	FALSE	FALSE	FALSE	FALSE	no	BMI 18.5-24.9	FALSE	FALSE	Q2	Q2	UK.White	0	0	243
GB	0	>=65	2020-03-24	non-female	White	FALSE	TRUE	FALSE	FALSE	no	BMI 18.5-24.9	FALSE	FALSE	Q4	Q3	UK.White	0	0	9
GB	0	55-64	2020-03-24	female	White	FALSE	FALSE	FALSE	FALSE	no	BMI 18.5-24.9	FALSE	FALSE	Q4	Q1	UK.White	0	0	24
GB	0	55-64	2020-03-24	female	White	FALSE	FALSE	FALSE	FALSE	no	BMI 25-29.9	FALSE	FALSE	Q4	Q4	UK.White	0	0	166
GB	0	35-44	2020-03-24	non-female	White	FALSE	FALSE	FALSE	FALSE	no	BMI 18.5-24.9	FALSE	FALSE	Q3	Q3	UK.White	0	0	74
GB	1	25-34	2020-03-24	female	White	FALSE	FALSE	FALSE	FALSE	no	BMI 18.5-24.9	FALSE	FALSE	Q1	Q1	UK.White	0	0	42
GB	0	45-54	2020-03-24	non-female	UK Asian	FALSE	FALSE	FALSE	FALSE	no	BMI 18.5-24.9	FALSE	FALSE	Q1	Q1	UK.Other	0	1	5
GB	0	>=65	2020-03-24	female	White	FALSE	FALSE	FALSE	FALSE	no	BMI 18.5-24.9	FALSE	FALSE	Q3	Q3	UK.White	0	0	119
GB	0	35-44	2020-03-24	female	White	FALSE	FALSE	FALSE	FALSE	no	BMI 18.5-24.9	FALSE	FALSE	Q1	Q2	UK.White	0	0	103
GB	0	35-44	2020-03-24	non-female	White	FALSE	FALSE	FALSE	FALSE	no	BMI 18.5-24.9	FALSE	FALSE	Q2	Q2	UK.White	0	0	130
GB	0	55-64	2020-03-24	female	Other	FALSE	FALSE	FALSE	FALSE	no	BMI 18.5-24.9	TRUE	FALSE	Q2	Q3	UK.Other	0	1	2
GB	0	25-34	2020-03-24	female	UK Asian	FALSE	FALSE	FALSE	FALSE	no	BMI 18.5-24.9	TRUE	FALSE	Q3	Q2	UK.Other	0	1	1
GB	0	25-34	2020-03-24	female	White	FALSE	FALSE	FALSE	FALSE	no	BMI 18.5-24.9	FALSE	FALSE	Q3	Q4	UK.White	0	0	49
GB	0	35-44	2020-03-24	female	White	FALSE	FALSE	FALSE	FALSE	yes/prior	BMI 18.5-24.9	FALSE	FALSE	Q3	Q2	UK.White	0	0	7
GB	0	55-64	2020-03-24	female	White	FALSE	FALSE	FALSE	FALSE	no	BMI>=30	TRUE	FALSE	Q1	Q2	UK.White	0	0	2
GB	1	55-64	2020-03-24	female	White	FALSE	FALSE	FALSE	FALSE	no	BMI 18.5-24.9	FALSE	FALSE	Q1	Q1	UK.White	0	0	35
GB	1	55-64	2020-03-24	female	White	FALSE	FALSE	FALSE	FALSE	no	BMI 18.5-24.9	TRUE	TRUE	Q2	Q3	UK.White	0	0	1
GB	1	55-64	2020-03-24	non-female	UK Asian	FALSE	FALSE	FALSE	FALSE	no	BMI 18.5-24.9	FALSE	FALSE	Q1	Q1	UK.Other	0	1	1
GB	0	45-54	2020-03-24	female	White	FALSE	FALSE	FALSE	FALSE	no	BMI <18.5	FALSE	FALSE	Q3	Q2	UK.White	0	0	3
GB	0	25-34	2020-03-24	female	White	FALSE	FALSE	FALSE	FALSE	yes/prior	BMI 18.5-24.9	FALSE	FALSE	Q3	Q1	UK.White	0	0	4
GB	0	55-64	2020-03-24	non-female	White	FALSE	FALSE	FALSE	FALSE	no	BMI>=30	FALSE	FALSE	Q1	Q1	UK.White	0	0	63
GB	0	35-44	2020-03-24	non-female	White	FALSE	FALSE	FALSE	FALSE	no	BMI 25-29.9	FALSE	FALSE	Q2	Q1	UK.White	0	0	100
GB	1	>=65	2020-03-24	female	White	FALSE	FALSE	FALSE	FALSE	no	BMI 18.5-24.9	FALSE	FALSE	Q1	Q1	UK.White	0	0	34
GB	0	35-44	2020-03-24	female	White	FALSE	FALSE	FALSE	FALSE	no	BMI <18.5	FALSE	FALSE	Q3	Q2	UK.White	0	0	2
GB	0	<25	2020-03-24	female	White	FALSE	FALSE	FALSE	FALSE	no	BMI>=30	FALSE	FALSE	Q3	Q2	UK.White	0	0	1
GB	0	25-34	2020-03-24	female	White	FALSE	TRUE	FALSE	FALSE	no	BMI 18.5-24.9	FALSE	FALSE	Q4	Q3	UK.White	0	0	1
GB	0	35-44	2020-03-24	female	White	FALSE	FALSE	FALSE	FALSE	no	BMI 25-29.9	FALSE	FALSE	Q4	Q3	UK.White	0	0	116
GB	0	25-34	2020-03-24	non-female	White	FALSE	FALSE	FALSE	FALSE	no	BMI 18.5-24.9	FALSE	FALSE	Q3	Q2	UK.White	0	0	28
GB	1	>=65	2020-03-24	non-female	Other	TRUE	FALSE	FALSE	FALSE	no	BMI 25-29.9	FALSE	FALSE	Q4	Q4	UK.Other	0	1	1
GB	0	35-44	2020-03-24	female	White	TRUE	FALSE	FALSE	FALSE	no	BMI 25-29.9	FALSE	FALSE	Q2	Q3	UK.White	0	0	3
GB	0	>=65	2020-03-24	non-female	White	FALSE	FALSE	FALSE	FALSE	no	BMI 25-29.9	FALSE	FALSE	Q3	Q2	UK.White	0	0	19
GB	0	>=65	2020-03-24	female	White	FALSE	FALSE	FALSE	FALSE	no	BMI 25-29.9	FALSE	FALSE	Q4	Q1	UK.White	0	0	4
GB	1	55-64	2020-03-24	female	White	FALSE	FALSE	FALSE	FALSE	no	BMI 18.5-24.9	FALSE	FALSE	Q1	Q3	UK.White	0	0	3
GB	0	55-64	2020-03-24	female	White	FALSE	TRUE	TRUE	FALSE	no	BMI>=30	FALSE	FALSE	Q1	Q2	UK.White	0	0	1
GB	0	>=65	2020-03-24	female	White	FALSE	FALSE	FALSE	FALSE	no	BMI 25-29.9	FALSE	FALSE	Q4	Q3	UK.White	0	0	58
GB	0	25-34	2020-03-24	female	White	FALSE	FALSE	FALSE	FALSE	no	BMI 25-29.9	FALSE	FALSE	Q2	Q3	UK.White	0	0	73
GB	0	55-64	2020-03-24	non-female	White	FALSE	FALSE	FALSE	FALSE	no	BMI 25-29.9	FALSE	FALSE	Q4	Q4	UK.White	0	0	137
GB	1	>=65	2020-03-24	female	White	FALSE	FALSE	FALSE	FALSE	no	BMI 25-29.9	TRUE	FALSE	Q1	Q1	UK.White	0	0	2
GB	0	35-44	2020-03-24	non-female	UK Asian	FALSE	FALSE	FALSE	FALSE	no	BMI 18.5-24.9	FALSE	FALSE	Q2	Q3	UK.Other	0	1	4
GB	0	>=65	2020-03-24	non-female	White	FALSE	FALSE	FALSE	FALSE	no	BMI>=30	FALSE	FALSE	Q2	Q2	UK.White	0	0	26
GB	0	25-34	2020-03-24	non-female	White	FALSE	FALSE	FALSE	FALSE	no	BMI>=30	FALSE	FALSE	Q1	Q1	UK.White	0	0	36
GB	0	55-64	2020-03-24	female	White	FALSE	FALSE	FALSE	FALSE	no	BMI 25-29.9	FALSE	FALSE	Q2	Q4	UK.White	0	0	37
GB	0	55-64	2020-03-24	female	White	FALSE	FALSE	FALSE	FALSE	yes/prior	BMI>=30	FALSE	FALSE	Q3	Q1	UK.White	0	0	2
GB	0	45-54	2020-03-24	female	White	FALSE	FALSE	FALSE	FALSE	no	BMI 25-29.9	FALSE	FALSE	Q4	Q1	UK.White	0	0	10
GB	0	55-64	2020-03-24	female	White	FALSE	FALSE	FALSE	FALSE	no	BMI>=30	FALSE	FALSE	Q2	Q3	UK.White	0	0	107
GB	1	>=65	2020-03-24	female	White	FALSE	FALSE	FALSE	FALSE	no	BMI 25-29.9	FALSE	FALSE	Q2	Q3	UK.White	0	0	27
GB	0	35-44	2020-03-24	non-female	UK Chinese	FALSE	FALSE	FALSE	FALSE	no	BMI 25-29.9	FALSE	FALSE	Q4	Q4	UK.Other	0	1	2
GB	0	>=65	2020-03-24	female	White	FALSE	FALSE	FALSE	FALSE	no	BMI 18.5-24.9	FALSE	FALSE	NA	NA	UK.White	0	0	18
GB	0	45-54	2020-03-24	female	White	FALSE	FALSE	FALSE	FALSE	no	BMI 25-29.9	FALSE	FALSE	Q4	Q2	UK.White	0	0	50
GB	0	55-64	2020-03-24	non-female	White	FALSE	FALSE	FALSE	FALSE	no	BMI 25-29.9	FALSE	FALSE	Q2	Q2	UK.White	0	0	104
GB	0	35-44	2020-03-24	non-female	White	FALSE	FALSE	FALSE	FALSE	no	BMI>=30	TRUE	FALSE	Q1	Q1	UK.White	0	0	7
GB	0	45-54	2020-03-24	female	White	FALSE	FALSE	FALSE	FALSE	no	BMI>=30	FALSE	FALSE	Q3	Q4	UK.White	0	0	43
GB	1	>=65	2020-03-24	non-female	White	FALSE	FALSE	FALSE	TRUE	no	BMI 25-29.9	FALSE	FALSE	Q1	Q1	UK.White	0	0	1
GB	1	>=65	2020-03-24	non-female	White	TRUE	FALSE	FALSE	FALSE	yes/prior	BMI 18.5-24.9	FALSE	FALSE	Q4	Q4	UK.White	0	0	1
GB	0	55-64	2020-03-24	female	White	FALSE	FALSE	FALSE	FALSE	no	BMI 18.5-24.9	FALSE	FALSE	Q4	Q3	UK.White	0	0	249
GB	1	>=65	2020-03-24	non-female	White	FALSE	FALSE	FALSE	FALSE	no	BMI 25-29.9	FALSE	FALSE	Q2	Q3	UK.White	0	0	26
GB	0	55-64	2020-03-24	non-female	White	FALSE	FALSE	FALSE	FALSE	no	BMI 18.5-24.9	FALSE	FALSE	Q3	Q4	UK.White	0	0	32
GB	0	>=65	2020-03-24	non-female	White	FALSE	FALSE	FALSE	FALSE	no	BMI 25-29.9	FALSE	FALSE	Q4	Q4	UK.White	0	0	87
GB	0	55-64	2020-03-24	female	White	FALSE	FALSE	FALSE	FALSE	no	BMI 25-29.9	FALSE	FALSE	NA	NA	UK.White	0	0	31
GB	0	45-54	2020-03-24	non-female	White	FALSE	FALSE	FALSE	FALSE	no	BMI 18.5-24.9	FALSE	FALSE	Q3	Q2	UK.White	0	0	48
GB	0	25-34	2020-03-24	female	White	FALSE	FALSE	FALSE	FALSE	no	BMI 25-29.9	TRUE	FALSE	Q2	Q4	UK.White	0	0	1
GB	0	>=65	2020-03-24	female	White	FALSE	FALSE	FALSE	FALSE	no	BMI 25-29.9	TRUE	FALSE	Q1	Q3	UK.White	0	0	2
GB	0	25-34	2020-03-24	female	White	FALSE	FALSE	FALSE	FALSE	no	BMI 25-29.9	FALSE	FALSE	Q2	Q2	UK.White	0	0	89
GB	0	25-34	2020-03-24	non-female	White	FALSE	FALSE	FALSE	FALSE	no	BMI 18.5-24.9	FALSE	FALSE	Q2	Q3	UK.White	0	0	51
GB	0	>=65	2020-03-24	female	White	FALSE	FALSE	FALSE	FALSE	yes/prior	BMI 25-29.9	FALSE	FALSE	Q4	Q3	UK.White	0	0	1
GB	0	25-34	2020-03-24	female	White	FALSE	FALSE	FALSE	FALSE	no	BMI 18.5-24.9	FALSE	FALSE	Q4	Q3	UK.White	0	0	132
GB	0	55-64	2020-03-24	female	White	FALSE	FALSE	FALSE	FALSE	no	BMI 18.5-24.9	FALSE	FALSE	Q4	Q2	UK.White	0	0	106
GB	0	35-44	2020-03-24	non-female	Other	FALSE	FALSE	FALSE	FALSE	no	BMI 18.5-24.9	FALSE	FALSE	Q3	Q2	UK.Other	0	1	2
GB	0	35-44	2020-03-24	female	White	FALSE	FALSE	FALSE	FALSE	no	BMI>=30	FALSE	FALSE	Q4	Q3	UK.White	0	0	55
GB	0	55-64	2020-03-24	non-female	Black	FALSE	FALSE	FALSE	FALSE	no	BMI 25-29.9	FALSE	FALSE	Q2	Q4	UK.Black	1	0	2
GB	1	55-64	2020-03-24	female	White	FALSE	FALSE	FALSE	FALSE	no	BMI 18.5-24.9	FALSE	FALSE	Q2	Q2	UK.White	0	0	28
GB	0	55-64	2020-03-24	female	White	FALSE	FALSE	FALSE	FALSE	no	BMI 25-29.9	FALSE	FALSE	Q2	Q1	UK.White	0	0	83
GB	0	55-64	2020-03-24	female	White	FALSE	FALSE	FALSE	FALSE	no	BMI 25-29.9	FALSE	FALSE	Q4	Q2	UK.White	0	0	31
GB	0	45-54	2020-03-24	female	White	FALSE	FALSE	FALSE	FALSE	no	BMI 18.5-24.9	FALSE	FALSE	Q2	Q1	UK.White	0	0	222
GB	0	55-64	2020-03-24	female	White	FALSE	FALSE	FALSE	FALSE	no	BMI>=30	FALSE	FALSE	Q4	Q4	UK.White	0	0	92
GB	0	>=65	2020-03-24	female	White	FALSE	FALSE	FALSE	TRUE	no	BMI 18.5-24.9	FALSE	FALSE	Q3	Q2	UK.White	0	0	1
GB	0	55-64	2020-03-24	non-female	White	FALSE	FALSE	FALSE	FALSE	no	BMI 25-29.9	FALSE	FALSE	Q2	Q3	UK.White	0	0	105
GB	0	>=65	2020-03-24	female	White	FALSE	FALSE	FALSE	FALSE	no	BMI <18.5	FALSE	FALSE	Q1	Q3	UK.White	0	0	2
GB	0	45-54	2020-03-24	non-female	White	FALSE	FALSE	FALSE	FALSE	no	BMI 18.5-24.9	FALSE	FALSE	Q4	Q2	UK.White	0	0	50
GB	0	45-54	2020-03-24	female	Other	FALSE	FALSE	FALSE	FALSE	no	BMI 18.5-24.9	FALSE	FALSE	Q3	Q3	UK.Other	0	1	8
GB	0	>=65	2020-03-24	non-female	White	FALSE	FALSE	FALSE	FALSE	no	BMI 18.5-24.9	FALSE	FALSE	Q2	Q3	UK.White	0	0	64
GB	0	35-44	2020-03-24	non-female	White	FALSE	FALSE	FALSE	FALSE	no	BMI 25-29.9	TRUE	FALSE	Q3	Q3	UK.White	0	0	8
GB	1	>=65	2020-03-24	female	White	FALSE	FALSE	FALSE	FALSE	no	BMI>=30	FALSE	FALSE	Q3	Q3	UK.White	0	0	4
GB	0	55-64	2020-03-24	female	White	FALSE	FALSE	FALSE	FALSE	no	BMI 18.5-24.9	TRUE	FALSE	Q1	Q1	UK.White	0	0	11
GB	0	25-34	2020-03-24	female	White	FALSE	FALSE	FALSE	FALSE	no	BMI 25-29.9	TRUE	FALSE	Q3	Q2	UK.White	0	0	4
GB	1	55-64	2020-03-24	female	White	FALSE	FALSE	FALSE	FALSE	no	BMI 18.5-24.9	TRUE	FALSE	Q4	Q4	UK.White	0	0	3
GB	0	25-34	2020-03-24	female	White	FALSE	FALSE	FALSE	FALSE	no	BMI 25-29.9	FALSE	FALSE	Q4	Q4	UK.White	0	0	51
GB	1	55-64	2020-03-24	female	White	FALSE	FALSE	FALSE	FALSE	no	BMI 25-29.9	FALSE	FALSE	Q2	Q2	UK.White	0	0	26
GB	0	35-44	2020-03-24	female	Other	FALSE	FALSE	FALSE	FALSE	no	BMI 25-29.9	FALSE	FALSE	Q1	Q1	UK.Other	0	1	4
GB	0	>=65	2020-03-24	female	White	FALSE	FALSE	FALSE	FALSE	no	BMI 25-29.9	FALSE	FALSE	Q4	Q4	UK.White	0	0	81
GB	0	45-54	2020-03-24	female	White	FALSE	FALSE	FALSE	FALSE	no	BMI 18.5-24.9	FALSE	FALSE	Q4	Q2	UK.White	0	0	129
GB	1	45-54	2020-03-24	non-female	White	FALSE	FALSE	FALSE	FALSE	no	BMI 25-29.9	FALSE	FALSE	Q2	Q3	UK.White	0	0	6
GB	0	>=65	2020-03-24	female	White	FALSE	FALSE	TRUE	FALSE	no	BMI 25-29.9	FALSE	FALSE	Q2	Q2	UK.White	0	0	2
GB	0	>=65	2020-03-24	female	White	FALSE	FALSE	FALSE	FALSE	no	BMI 18.5-24.9	FALSE	FALSE	Q4	Q4	UK.White	0	0	159
GB	0	45-54	2020-03-24	female	White	FALSE	FALSE	FALSE	FALSE	no	BMI>=30	FALSE	FALSE	Q4	Q1	UK.White	0	0	7
GB	0	>=65	2020-03-24	female	White	FALSE	FALSE	FALSE	FALSE	no	BMI 25-29.9	FALSE	FALSE	Q2	Q2	UK.White	0	0	79
GB	0	35-44	2020-03-24	female	White	FALSE	FALSE	FALSE	FALSE	no	BMI 18.5-24.9	FALSE	FALSE	Q2	Q3	UK.White	0	0	319
GB	0	>=65	2020-03-24	female	White	TRUE	FALSE	FALSE	FALSE	no	BMI>=30	FALSE	FALSE	Q4	Q2	UK.White	0	0	3
GB	0	35-44	2020-03-24	female	White	FALSE	FALSE	FALSE	FALSE	no	BMI 25-29.9	FALSE	FALSE	Q3	Q3	UK.White	0	0	93
GB	0	55-64	2020-03-24	non-female	White	FALSE	FALSE	FALSE	FALSE	no	BMI 18.5-24.9	FALSE	FALSE	Q3	Q3	UK.White	0	0	51
GB	0	55-64	2020-03-24	non-female	White	FALSE	FALSE	FALSE	FALSE	no	BMI>=30	FALSE	FALSE	Q2	Q1	UK.White	0	0	28
GB	0	35-44	2020-03-24	non-female	White	FALSE	FALSE	FALSE	FALSE	no	BMI 18.5-24.9	TRUE	FALSE	Q3	Q3	UK.White	0	0	1
GB	0	55-64	2020-03-24	non-female	White	FALSE	FALSE	FALSE	FALSE	no	BMI 25-29.9	FALSE	FALSE	Q3	Q4	UK.White	0	0	41
GB	0	35-44	2020-03-24	female	White	TRUE	FALSE	FALSE	FALSE	no	BMI>=30	FALSE	FALSE	Q2	Q3	UK.White	0	0	4
GB	0	45-54	2020-03-24	female	White	FALSE	FALSE	FALSE	FALSE	no	BMI 25-29.9	FALSE	FALSE	Q2	Q1	UK.White	0	0	112
GB	0	55-64	2020-03-24	female	White	FALSE	TRUE	FALSE	FALSE	no	BMI>=30	FALSE	FALSE	Q4	Q4	UK.White	0	0	1
GB	0	<25	2020-03-24	non-female	White	FALSE	FALSE	FALSE	FALSE	no	BMI 18.5-24.9	FALSE	FALSE	Q3	Q3	UK.White	0	0	11
GB	0	>=65	2020-03-24	female	White	FALSE	FALSE	FALSE	FALSE	no	BMI 25-29.9	FALSE	FALSE	Q2	Q3	UK.White	0	0	88
GB	0	45-54	2020-03-24	non-female	White	FALSE	FALSE	FALSE	FALSE	no	BMI 18.5-24.9	FALSE	FALSE	Q3	Q4	UK.White	0	0	41
GB	0	55-64	2020-03-24	female	White	FALSE	FALSE	FALSE	FALSE	no	BMI 18.5-24.9	FALSE	FALSE	Q1	Q3	UK.White	0	0	20
GB	0	45-54	2020-03-24	female	White	FALSE	FALSE	FALSE	FALSE	no	BMI>=30	FALSE	FALSE	Q1	Q1	UK.White	0	0	235
GB	0	<25	2020-03-24	female	White	FALSE	FALSE	FALSE	FALSE	no	BMI 18.5-24.9	FALSE	FALSE	Q4	Q3	UK.White	0	0	23
GB	0	45-54	2020-03-24	female	White	FALSE	FALSE	FALSE	FALSE	no	BMI <18.5	FALSE	FALSE	Q1	Q1	UK.White	0	0	7
GB	0	25-34	2020-03-24	female	White	FALSE	FALSE	FALSE	FALSE	no	BMI 25-29.9	FALSE	FALSE	Q1	Q1	UK.White	0	0	155
GB	0	<25	2020-03-24	non-female	White	FALSE	FALSE	FALSE	FALSE	no	BMI 18.5-24.9	FALSE	FALSE	Q1	Q1	UK.White	0	0	19
GB	0	45-54	2020-03-24	non-female	White	FALSE	FALSE	FALSE	FALSE	no	BMI 25-29.9	FALSE	FALSE	Q2	Q4	UK.White	0	0	41
GB	1	>=65	2020-03-24	female	White	FALSE	FALSE	FALSE	FALSE	no	BMI 18.5-24.9	FALSE	FALSE	Q3	Q4	UK.White	0	0	22
GB	1	25-34	2020-03-24	female	White	FALSE	FALSE	FALSE	FALSE	no	BMI 18.5-24.9	FALSE	FALSE	Q3	Q3	UK.White	0	0	12
GB	1	>=65	2020-03-24	non-female	White	FALSE	FALSE	FALSE	FALSE	no	BMI 25-29.9	FALSE	FALSE	Q3	Q3	UK.White	0	0	18
GB	0	25-34	2020-03-24	non-female	White	FALSE	FALSE	FALSE	FALSE	no	BMI 18.5-24.9	FALSE	FALSE	Q1	Q1	UK.White	0	0	135
GB	0	>=65	2020-03-24	female	White	FALSE	FALSE	FALSE	FALSE	no	BMI 25-29.9	FALSE	FALSE	Q2	Q4	UK.White	0	0	25
GB	0	35-44	2020-03-24	female	White	FALSE	FALSE	FALSE	FALSE	no	BMI 18.5-24.9	FALSE	FALSE	Q3	Q3	UK.White	0	0	181
GB	0	35-44	2020-03-24	non-female	White	FALSE	FALSE	FALSE	FALSE	no	BMI 25-29.9	FALSE	FALSE	Q2	Q3	UK.White	0	0	88
GB	0	45-54	2020-03-24	non-female	White	FALSE	FALSE	FALSE	FALSE	yes/prior	BMI 25-29.9	FALSE	FALSE	NA	NA	UK.White	0	0	4
GB	0	25-34	2020-03-24	female	White	FALSE	FALSE	FALSE	FALSE	no	BMI 18.5-24.9	TRUE	FALSE	Q3	Q3	UK.White	0	0	6
GB	0	55-64	2020-03-24	non-female	White	FALSE	FALSE	FALSE	FALSE	no	BMI>=30	TRUE	FALSE	Q4	Q4	UK.White	0	0	13
GB	0	35-44	2020-03-24	female	White	FALSE	FALSE	FALSE	FALSE	no	BMI 25-29.9	FALSE	FALSE	Q3	Q4	UK.White	0	0	60
GB	0	45-54	2020-03-24	female	White	FALSE	FALSE	FALSE	FALSE	no	BMI 18.5-24.9	FALSE	FALSE	Q4	Q3	UK.White	0	0	296
GB	0	25-34	2020-03-24	female	White	FALSE	FALSE	FALSE	FALSE	no	BMI 18.5-24.9	TRUE	FALSE	Q1	Q1	UK.White	0	0	27
GB	0	55-64	2020-03-24	female	White	FALSE	FALSE	FALSE	FALSE	no	BMI <18.5	FALSE	FALSE	Q3	Q2	UK.White	0	0	1
GB	0	45-54	2020-03-24	female	White	FALSE	FALSE	FALSE	FALSE	no	BMI>=30	TRUE	FALSE	Q1	Q2	UK.White	0	0	5
GB	0	45-54	2020-03-24	female	White	FALSE	FALSE	FALSE	FALSE	no	BMI 25-29.9	FALSE	FALSE	Q3	Q4	UK.White	0	0	60
GB	1	>=65	2020-03-24	non-female	White	FALSE	FALSE	FALSE	FALSE	no	BMI 25-29.9	FALSE	FALSE	NA	NA	UK.White	0	0	6
GB	1	25-34	2020-03-24	non-female	White	FALSE	FALSE	FALSE	FALSE	no	BMI 18.5-24.9	TRUE	FALSE	NA	NA	UK.White	0	0	1
GB	0	45-54	2020-03-24	non-female	White	FALSE	FALSE	FALSE	FALSE	no	BMI 18.5-24.9	FALSE	FALSE	Q4	Q3	UK.White	0	0	107
GB	0	45-54	2020-03-24	female	White	FALSE	FALSE	FALSE	FALSE	no	BMI>=30	FALSE	FALSE	Q2	Q3	UK.White	0	0	143
GB	1	>=65	2020-03-24	non-female	White	FALSE	FALSE	FALSE	FALSE	no	BMI 18.5-24.9	FALSE	FALSE	Q3	Q2	UK.White	0	0	11
GB	1	25-34	2020-03-24	female	White	FALSE	FALSE	FALSE	FALSE	no	BMI 18.5-24.9	TRUE	FALSE	Q4	Q3	UK.White	0	0	4
GB	1	45-54	2020-03-24	female	White	FALSE	FALSE	FALSE	FALSE	no	BMI>=30	FALSE	FALSE	Q4	Q3	UK.White	0	0	8
GB	0	55-64	2020-03-24	female	White	FALSE	FALSE	FALSE	FALSE	no	BMI 18.5-24.9	FALSE	FALSE	Q3	Q3	UK.White	0	0	182
GB	0	>=65	2020-03-24	non-female	White	FALSE	FALSE	FALSE	TRUE	no	BMI 18.5-24.9	FALSE	FALSE	Q4	Q2	UK.White	0	0	1
GB	0	>=65	2020-03-24	non-female	White	FALSE	FALSE	FALSE	FALSE	no	BMI 25-29.9	FALSE	FALSE	Q4	Q3	UK.White	0	0	58
GB	0	45-54	2020-03-24	non-female	White	FALSE	FALSE	FALSE	FALSE	no	BMI 25-29.9	FALSE	FALSE	Q1	Q2	UK.White	0	0	41
GB	0	35-44	2020-03-24	female	White	TRUE	FALSE	FALSE	FALSE	no	BMI 18.5-24.9	FALSE	FALSE	Q1	Q1	UK.White	0	0	3
GB	0	25-34	2020-03-24	non-female	Other	FALSE	FALSE	FALSE	FALSE	no	BMI 18.5-24.9	FALSE	FALSE	Q2	Q1	UK.Other	0	1	4
GB	0	>=65	2020-03-24	non-female	White	FALSE	FALSE	FALSE	FALSE	no	BMI 25-29.9	FALSE	FALSE	Q1	Q1	UK.White	0	0	70
GB	0	35-44	2020-03-24	non-female	UK Asian	FALSE	FALSE	FALSE	FALSE	no	BMI 18.5-24.9	FALSE	FALSE	Q2	Q2	UK.Other	0	1	3
GB	0	45-54	2020-03-24	non-female	White	FALSE	FALSE	FALSE	FALSE	no	BMI>=30	FALSE	FALSE	Q2	Q3	UK.White	0	0	61
GB	0	55-64	2020-03-24	female	White	FALSE	FALSE	FALSE	FALSE	yes/prior	BMI 25-29.9	FALSE	FALSE	Q2	Q3	UK.White	0	0	13
GB	0	25-34	2020-03-24	non-female	White	FALSE	FALSE	FALSE	FALSE	no	BMI 25-29.9	FALSE	FALSE	Q4	Q4	UK.White	0	0	22
GB	1	35-44	2020-03-24	non-female	White	FALSE	FALSE	FALSE	TRUE	no	BMI>=30	FALSE	FALSE	Q2	Q2	UK.White	0	0	1
GB	0	35-44	2020-03-24	non-female	White	FALSE	FALSE	FALSE	FALSE	no	BMI 25-29.9	FALSE	FALSE	Q1	Q3	UK.White	0	0	11
GB	0	>=65	2020-03-24	non-female	White	FALSE	FALSE	FALSE	FALSE	no	BMI 25-29.9	FALSE	FALSE	Q2	Q3	UK.White	0	0	67
GB	0	35-44	2020-03-24	female	White	FALSE	FALSE	FALSE	FALSE	no	BMI 18.5-24.9	FALSE	FALSE	Q2	Q1	UK.White	0	0	341
GB	0	45-54	2020-03-24	female	White	FALSE	FALSE	FALSE	FALSE	yes/prior	BMI 18.5-24.9	FALSE	FALSE	Q1	Q1	UK.White	0	0	25
GB	0	35-44	2020-03-24	non-female	White	FALSE	FALSE	FALSE	FALSE	no	BMI 18.5-24.9	FALSE	FALSE	Q3	Q4	UK.White	0	0	42
GB	0	>=65	2020-03-24	non-female	White	FALSE	TRUE	FALSE	FALSE	no	BMI 25-29.9	FALSE	FALSE	Q3	Q3	UK.White	0	0	7
GB	0	45-54	2020-03-24	non-female	White	FALSE	FALSE	FALSE	FALSE	no	BMI>=30	FALSE	FALSE	NA	NA	UK.White	0	0	12
GB	0	35-44	2020-03-24	female	White	FALSE	FALSE	FALSE	FALSE	yes/prior	BMI 18.5-24.9	FALSE	FALSE	Q3	Q3	UK.White	0	0	6
GB	0	45-54	2020-03-24	female	White	FALSE	FALSE	FALSE	FALSE	no	BMI 25-29.9	FALSE	FALSE	Q2	Q2	UK.White	0	0	172
GB	0	45-54	2020-03-24	female	UK Asian	FALSE	FALSE	FALSE	FALSE	no	BMI 25-29.9	FALSE	FALSE	Q3	Q1	UK.Other	0	1	2
GB	0	45-54	2020-03-24	non-female	Black	TRUE	FALSE	FALSE	FALSE	no	BMI>=30	FALSE	FALSE	Q2	Q1	UK.Black	1	0	2
GB	1	55-64	2020-03-24	female	UK Chinese	FALSE	FALSE	FALSE	FALSE	no	BMI 18.5-24.9	FALSE	FALSE	Q4	Q4	UK.Other	0	1	1
GB	0	35-44	2020-03-24	female	White	FALSE	FALSE	FALSE	FALSE	yes/prior	BMI 25-29.9	FALSE	FALSE	Q2	Q3	UK.White	0	0	10
GB	0	25-34	2020-03-24	female	White	FALSE	FALSE	FALSE	FALSE	yes/prior	BMI 18.5-24.9	FALSE	FALSE	Q2	Q3	UK.White	0	0	7
GB	1	45-54	2020-03-24	female	White	FALSE	FALSE	FALSE	FALSE	no	BMI 18.5-24.9	FALSE	FALSE	Q3	Q3	UK.White	0	0	19
GB	0	45-54	2020-03-24	female	White	FALSE	FALSE	FALSE	FALSE	no	BMI>=30	FALSE	FALSE	Q1	Q3	UK.White	0	0	20
GB	0	35-44	2020-03-24	female	White	FALSE	FALSE	FALSE	FALSE	no	BMI 18.5-24.9	TRUE	FALSE	Q4	Q2	UK.White	0	0	11
GB	0	55-64	2020-03-24	female	White	TRUE	FALSE	FALSE	FALSE	no	BMI 25-29.9	TRUE	FALSE	Q2	Q1	UK.White	0	0	1
GB	0	35-44	2020-03-24	non-female	White	FALSE	FALSE	FALSE	FALSE	yes/prior	BMI 18.5-24.9	FALSE	FALSE	Q1	Q1	UK.White	0	0	22
GB	0	<25	2020-03-24	non-female	White	FALSE	FALSE	FALSE	FALSE	no	BMI <18.5	TRUE	FALSE	Q2	Q4	UK.White	0	0	1
GB	0	25-34	2020-03-24	female	White	FALSE	FALSE	FALSE	FALSE	no	BMI 25-29.9	FALSE	FALSE	Q2	Q1	UK.White	0	0	86
GB	0	45-54	2020-03-24	non-female	White	FALSE	FALSE	FALSE	FALSE	no	BMI 25-29.9	TRUE	FALSE	Q3	Q3	UK.White	0	0	6
GB	1	35-44	2020-03-24	female	White	FALSE	FALSE	FALSE	FALSE	no	BMI 18.5-24.9	FALSE	FALSE	Q1	Q1	UK.White	0	0	42
GB	0	55-64	2020-03-24	non-female	White	FALSE	FALSE	FALSE	FALSE	no	BMI 18.5-24.9	FALSE	FALSE	NA	NA	UK.White	0	0	12
GB	0	55-64	2020-03-24	non-female	White	TRUE	FALSE	FALSE	FALSE	no	BMI>=30	FALSE	FALSE	Q1	Q2	UK.White	0	0	7
GB	0	>=65	2020-03-24	non-female	White	FALSE	TRUE	FALSE	FALSE	no	BMI 18.5-24.9	FALSE	FALSE	Q3	Q4	UK.White	0	0	4
GB	0	<25	2020-03-24	female	White	FALSE	FALSE	FALSE	FALSE	no	BMI 18.5-24.9	FALSE	FALSE	Q1	Q2	UK.White	0	0	12
GB	0	45-54	2020-03-24	non-female	White	FALSE	FALSE	FALSE	FALSE	no	BMI>=30	FALSE	FALSE	Q4	Q3	UK.White	0	0	33
GB	0	25-34	2020-03-24	female	White	FALSE	FALSE	FALSE	FALSE	no	BMI 25-29.9	FALSE	FALSE	Q1	Q2	UK.White	0	0	38
GB	0	45-54	2020-03-24	female	White	FALSE	FALSE	FALSE	FALSE	no	BMI 25-29.9	TRUE	FALSE	Q1	Q1	UK.White	0	0	19
GB	0	45-54	2020-03-24	female	White	FALSE	FALSE	FALSE	FALSE	yes/prior	BMI 25-29.9	FALSE	FALSE	Q2	Q2	UK.White	0	0	11
GB	0	25-34	2020-03-24	non-female	White	FALSE	FALSE	FALSE	FALSE	no	BMI 25-29.9	FALSE	FALSE	Q4	Q2	UK.White	0	0	18
GB	0	55-64	2020-03-24	non-female	White	FALSE	FALSE	FALSE	FALSE	no	BMI>=30	FALSE	FALSE	Q4	Q4	UK.White	0	0	49
GB	0	35-44	2020-03-24	female	White	FALSE	FALSE	FALSE	FALSE	no	BMI 18.5-24.9	FALSE	FALSE	Q4	Q2	UK.White	0	0	110
GB	0	45-54	2020-03-24	female	White	FALSE	FALSE	FALSE	FALSE	no	BMI 25-29.9	FALSE	FALSE	Q1	Q3	UK.White	0	0	23
GB	0	35-44	2020-03-24	non-female	UK Chinese	TRUE	TRUE	FALSE	FALSE	no	BMI>=30	FALSE	FALSE	Q1	Q1	UK.Other	0	1	1
GB	0	>=65	2020-03-24	non-female	White	FALSE	FALSE	TRUE	FALSE	no	BMI 25-29.9	FALSE	FALSE	Q2	Q3	UK.White	0	0	2
GB	0	55-64	2020-03-24	non-female	White	FALSE	FALSE	FALSE	FALSE	no	BMI 18.5-24.9	FALSE	FALSE	Q2	Q2	UK.White	0	0	79
GB	0	>=65	2020-03-24	female	White	FALSE	TRUE	FALSE	FALSE	no	BMI <18.5	FALSE	FALSE	Q1	Q1	UK.White	0	0	2
GB	0	>=65	2020-03-24	female	White	FALSE	TRUE	FALSE	FALSE	no	BMI 25-29.9	FALSE	FALSE	Q1	Q1	UK.White	0	0	2
GB	0	35-44	2020-03-24	female	White	FALSE	FALSE	FALSE	FALSE	no	BMI 18.5-24.9	FALSE	FALSE	Q4	Q4	UK.White	0	0	391
GB	0	45-54	2020-03-24	female	UK Chinese	FALSE	FALSE	FALSE	FALSE	no	BMI 18.5-24.9	FALSE	FALSE	Q2	Q1	UK.Other	0	1	2
GB	0	45-54	2020-03-24	female	White	FALSE	FALSE	FALSE	FALSE	no	BMI 25-29.9	FALSE	FALSE	Q2	Q4	UK.White	0	0	35
GB	0	55-64	2020-03-24	non-female	White	FALSE	FALSE	TRUE	FALSE	no	BMI>=30	FALSE	FALSE	Q1	Q1	UK.White	0	0	4
GB	0	55-64	2020-03-24	female	White	FALSE	FALSE	FALSE	FALSE	no	BMI 18.5-24.9	FALSE	FALSE	Q3	Q2	UK.White	0	0	77
GB	0	>=65	2020-03-24	female	White	FALSE	FALSE	TRUE	FALSE	no	BMI 25-29.9	FALSE	FALSE	Q2	Q3	UK.White	0	0	1
GB	1	45-54	2020-03-24	female	White	FALSE	FALSE	FALSE	FALSE	no	BMI 18.5-24.9	FALSE	FALSE	Q3	Q2	UK.White	0	0	10
GB	1	45-54	2020-03-24	female	White	FALSE	TRUE	FALSE	FALSE	no	BMI>=30	FALSE	FALSE	Q1	Q1	UK.White	0	0	1
GB	0	55-64	2020-03-24	female	White	FALSE	FALSE	FALSE	FALSE	no	BMI 25-29.9	TRUE	FALSE	Q2	Q2	UK.White	0	0	12
GB	1	<25	2020-03-24	female	White	FALSE	FALSE	FALSE	FALSE	no	BMI 18.5-24.9	FALSE	FALSE	Q1	Q1	UK.White	0	0	6
GB	0	25-34	2020-03-24	female	White	FALSE	FALSE	FALSE	FALSE	no	BMI 18.5-24.9	FALSE	FALSE	NA	NA	UK.White	0	0	77
GB	0	55-64	2020-03-24	female	White	FALSE	FALSE	FALSE	FALSE	no	BMI>=30	TRUE	FALSE	Q2	Q1	UK.White	0	0	8
GB	1	>=65	2020-03-24	non-female	White	FALSE	FALSE	FALSE	FALSE	no	BMI 18.5-24.9	FALSE	FALSE	Q2	Q1	UK.White	0	0	25
GB	0	55-64	2020-03-24	non-female	White	FALSE	FALSE	FALSE	FALSE	no	BMI 18.5-24.9	FALSE	FALSE	Q1	Q2	UK.White	0	0	23
GB	0	35-44	2020-03-24	non-female	White	FALSE	FALSE	FALSE	FALSE	no	BMI 18.5-24.9	FALSE	FALSE	Q4	Q3	UK.White	0	0	91
GB	0	35-44	2020-03-24	female	White	FALSE	FALSE	FALSE	FALSE	no	BMI 25-29.9	FALSE	FALSE	Q4	Q4	UK.White	0	0	141
GB	0	55-64	2020-03-24	female	White	FALSE	FALSE	TRUE	FALSE	no	BMI>=30	FALSE	FALSE	Q1	Q1	UK.White	0	0	3
GB	0	45-54	2020-03-24	non-female	White	FALSE	FALSE	FALSE	FALSE	no	BMI 25-29.9	FALSE	FALSE	NA	NA	UK.White	0	0	36
GB	0	25-34	2020-03-24	non-female	White	FALSE	FALSE	FALSE	FALSE	no	BMI 18.5-24.9	FALSE	FALSE	Q2	Q2	UK.White	0	0	71
GB	0	25-34	2020-03-24	non-female	UK Asian	FALSE	FALSE	FALSE	FALSE	no	BMI 25-29.9	FALSE	FALSE	Q1	Q1	UK.Other	0	1	5
GB	1	45-54	2020-03-24	female	White	FALSE	FALSE	FALSE	FALSE	no	BMI>=30	FALSE	FALSE	NA	NA	UK.White	0	0	5
GB	0	25-34	2020-03-24	non-female	White	FALSE	FALSE	FALSE	FALSE	no	BMI 25-29.9	FALSE	FALSE	Q1	Q1	UK.White	0	0	81
GB	0	45-54	2020-03-24	non-female	White	FALSE	FALSE	FALSE	FALSE	no	BMI 25-29.9	FALSE	FALSE	Q4	Q3	UK.White	0	0	95
GB	1	55-64	2020-03-24	female	White	TRUE	FALSE	FALSE	FALSE	yes/prior	BMI 25-29.9	FALSE	FALSE	Q2	Q2	UK.White	0	0	1
GB	0	55-64	2020-03-24	non-female	White	FALSE	FALSE	FALSE	FALSE	no	BMI 18.5-24.9	FALSE	FALSE	Q4	Q4	UK.White	0	0	107
GB	0	55-64	2020-03-24	non-female	White	FALSE	FALSE	FALSE	FALSE	no	BMI 18.5-24.9	FALSE	FALSE	Q2	Q4	UK.White	0	0	25
GB	0	25-34	2020-03-24	non-female	Black	FALSE	FALSE	FALSE	FALSE	no	BMI 25-29.9	TRUE	FALSE	Q2	Q2	UK.Black	1	0	1
GB	1	55-64	2020-03-24	non-female	White	FALSE	FALSE	FALSE	FALSE	yes/prior	BMI 18.5-24.9	FALSE	FALSE	Q1	Q1	UK.White	0	0	1
GB	0	55-64	2020-03-24	female	UK Middle Eastern	FALSE	FALSE	FALSE	FALSE	no	BMI>=30	FALSE	FALSE	Q1	Q1	UK.Other	0	1	1
GB	1	<25	2020-03-24	non-female	White	FALSE	FALSE	FALSE	FALSE	no	BMI 18.5-24.9	FALSE	FALSE	Q2	Q2	UK.White	0	0	1
GB	1	45-54	2020-03-24	female	White	FALSE	FALSE	FALSE	FALSE	no	BMI 25-29.9	FALSE	FALSE	Q2	Q3	UK.White	0	0	21
GB	0	55-64	2020-03-24	non-female	White	FALSE	FALSE	FALSE	FALSE	no	BMI 25-29.9	FALSE	FALSE	Q4	Q3	UK.White	0	0	104
GB	0	45-54	2020-03-24	non-female	White	FALSE	FALSE	FALSE	FALSE	no	BMI>=30	FALSE	FALSE	Q2	Q2	UK.White	0	0	55
GB	0	25-34	2020-03-24	non-female	White	FALSE	FALSE	FALSE	FALSE	no	BMI 25-29.9	FALSE	FALSE	Q3	Q3	UK.White	0	0	13
GB	0	35-44	2020-03-24	non-female	White	FALSE	FALSE	FALSE	FALSE	no	BMI>=30	FALSE	FALSE	Q3	Q2	UK.White	0	0	17
GB	0	55-64	2020-03-24	female	Other	FALSE	FALSE	FALSE	FALSE	no	BMI 18.5-24.9	FALSE	FALSE	Q2	Q1	UK.Other	0	1	3
GB	0	>=65	2020-03-24	non-female	White	TRUE	FALSE	TRUE	FALSE	no	BMI>=30	FALSE	FALSE	Q3	Q4	UK.White	0	0	2
GB	0	>=65	2020-03-24	female	White	FALSE	FALSE	FALSE	FALSE	no	BMI 25-29.9	TRUE	FALSE	Q1	Q2	UK.White	0	0	1
GB	0	55-64	2020-03-24	female	White	FALSE	TRUE	FALSE	FALSE	no	BMI>=30	FALSE	FALSE	Q3	Q1	UK.White	0	0	1
GB	0	35-44	2020-03-24	non-female	White	FALSE	FALSE	FALSE	FALSE	no	BMI 18.5-24.9	FALSE	FALSE	Q1	Q1	UK.White	0	0	181
GB	0	>=65	2020-03-24	non-female	White	FALSE	FALSE	FALSE	FALSE	no	BMI 25-29.9	TRUE	FALSE	Q3	Q4	UK.White	0	0	1
GB	0	45-54	2020-03-24	female	White	FALSE	FALSE	FALSE	FALSE	yes/prior	BMI 25-29.9	FALSE	FALSE	Q1	Q1	UK.White	0	0	24
GB	0	45-54	2020-03-24	female	White	FALSE	FALSE	FALSE	FALSE	no	BMI 18.5-24.9	FALSE	FALSE	Q3	Q2	UK.White	0	0	94
GB	0	>=65	2020-03-24	female	White	FALSE	FALSE	FALSE	FALSE	no	BMI 18.5-24.9	FALSE	FALSE	Q2	Q1	UK.White	0	0	75
GB	1	25-34	2020-03-24	female	Black	FALSE	FALSE	FALSE	FALSE	no	BMI>=30	FALSE	FALSE	Q2	Q1	UK.Black	1	0	1
GB	0	35-44	2020-03-24	non-female	White	FALSE	FALSE	FALSE	FALSE	no	BMI 25-29.9	FALSE	FALSE	Q2	Q2	UK.White	0	0	100
GB	0	25-34	2020-03-24	non-female	White	FALSE	FALSE	FALSE	FALSE	yes/prior	BMI 18.5-24.9	FALSE	FALSE	Q2	Q3	UK.White	0	0	4
GB	0	45-54	2020-03-24	female	White	FALSE	FALSE	FALSE	FALSE	yes/prior	BMI 18.5-24.9	FALSE	FALSE	Q3	Q1	UK.White	0	0	6
GB	1	35-44	2020-03-24	non-female	UK Chinese	FALSE	FALSE	FALSE	FALSE	no	BMI 18.5-24.9	FALSE	FALSE	Q4	Q2	UK.Other	0	1	1
GB	0	25-34	2020-03-24	non-female	White	FALSE	FALSE	FALSE	FALSE	no	BMI 18.5-24.9	FALSE	FALSE	Q4	Q4	UK.White	0	0	70
GB	0	25-34	2020-03-24	non-female	White	FALSE	FALSE	FALSE	FALSE	no	BMI 25-29.9	FALSE	FALSE	Q2	Q4	UK.White	0	0	11
GB	0	45-54	2020-03-24	non-female	White	FALSE	FALSE	FALSE	TRUE	no	BMI 25-29.9	FALSE	FALSE	Q2	Q3	UK.White	0	0	2
GB	1	>=65	2020-03-24	female	White	FALSE	FALSE	FALSE	FALSE	no	BMI 18.5-24.9	FALSE	FALSE	Q4	Q4	UK.White	0	0	57
GB	1	>=65	2020-03-24	non-female	White	FALSE	FALSE	FALSE	FALSE	no	BMI 25-29.9	FALSE	FALSE	Q1	Q2	UK.White	0	0	9
GB	0	35-44	2020-03-24	female	White	FALSE	FALSE	FALSE	FALSE	no	BMI>=30	FALSE	FALSE	Q3	Q2	UK.White	0	0	37
GB	0	55-64	2020-03-24	non-female	White	FALSE	FALSE	FALSE	FALSE	yes/prior	BMI 18.5-24.9	FALSE	FALSE	Q1	Q1	UK.White	0	0	9
GB	1	45-54	2020-03-24	female	White	FALSE	FALSE	FALSE	FALSE	no	BMI 18.5-24.9	FALSE	FALSE	Q3	Q4	UK.White	0	0	11
GB	0	45-54	2020-03-24	non-female	White	FALSE	FALSE	FALSE	FALSE	no	BMI 18.5-24.9	FALSE	FALSE	Q4	Q4	UK.White	0	0	144
GB	0	25-34	2020-03-24	non-female	White	FALSE	FALSE	FALSE	FALSE	no	BMI 18.5-24.9	FALSE	FALSE	Q3	Q3	UK.White	0	0	35
GB	0	25-34	2020-03-24	non-female	White	FALSE	FALSE	FALSE	FALSE	no	BMI 18.5-24.9	FALSE	FALSE	Q4	Q3	UK.White	0	0	38
GB	1	35-44	2020-03-24	female	White	FALSE	FALSE	FALSE	FALSE	no	BMI 18.5-24.9	FALSE	FALSE	Q4	Q3	UK.White	0	0	17
GB	0	25-34	2020-03-24	female	White	FALSE	FALSE	FALSE	FALSE	no	BMI 18.5-24.9	TRUE	FALSE	Q4	Q3	UK.White	0	0	8
GB	1	>=65	2020-03-24	female	White	FALSE	FALSE	FALSE	FALSE	no	BMI 25-29.9	FALSE	FALSE	Q3	Q3	UK.White	0	0	11
GB	0	55-64	2020-03-24	non-female	White	FALSE	TRUE	FALSE	FALSE	no	BMI 18.5-24.9	FALSE	FALSE	Q4	Q3	UK.White	0	0	2
GB	0	>=65	2020-03-24	non-female	White	FALSE	TRUE	FALSE	FALSE	no	BMI 18.5-24.9	FALSE	FALSE	Q2	Q1	UK.White	0	0	1
GB	1	55-64	2020-03-24	female	White	FALSE	FALSE	FALSE	FALSE	no	BMI 18.5-24.9	FALSE	FALSE	Q3	Q3	UK.White	0	0	26
GB	0	45-54	2020-03-24	non-female	White	TRUE	TRUE	FALSE	FALSE	no	BMI>=30	FALSE	FALSE	Q2	Q2	UK.White	0	0	1
GB	1	45-54	2020-03-24	non-female	White	FALSE	FALSE	FALSE	FALSE	no	BMI 18.5-24.9	FALSE	FALSE	Q3	Q4	UK.White	0	0	2
GB	0	55-64	2020-03-24	non-female	White	FALSE	FALSE	FALSE	FALSE	no	BMI 18.5-24.9	FALSE	FALSE	Q4	Q2	UK.White	0	0	30
GB	1	35-44	2020-03-24	female	White	FALSE	FALSE	FALSE	FALSE	no	BMI 18.5-24.9	FALSE	FALSE	NA	NA	UK.White	0	0	7
GB	0	45-54	2020-03-24	non-female	White	FALSE	FALSE	FALSE	FALSE	no	BMI>=30	FALSE	FALSE	Q1	Q1	UK.White	0	0	79
GB	0	45-54	2020-03-24	female	White	FALSE	FALSE	FALSE	FALSE	no	BMI 25-29.9	FALSE	FALSE	Q3	Q3	UK.White	0	0	134
GB	0	35-44	2020-03-24	non-female	White	FALSE	FALSE	FALSE	FALSE	no	BMI 18.5-24.9	FALSE	FALSE	NA	NA	UK.White	0	0	33
GB	0	45-54	2020-03-24	non-female	White	FALSE	FALSE	FALSE	FALSE	no	BMI 25-29.9	FALSE	FALSE	Q3	Q3	UK.White	0	0	75
GB	0	25-34	2020-03-24	female	White	FALSE	FALSE	FALSE	FALSE	yes/prior	BMI 18.5-24.9	FALSE	FALSE	Q1	Q1	UK.White	0	0	30
GB	0	25-34	2020-03-24	female	White	FALSE	FALSE	FALSE	FALSE	no	BMI 18.5-24.9	FALSE	FALSE	Q3	Q2	UK.White	0	0	78
GB	0	35-44	2020-03-24	non-female	White	FALSE	FALSE	FALSE	FALSE	no	BMI 25-29.9	FALSE	FALSE	NA	NA	UK.White	0	0	30
GB	0	55-64	2020-03-24	non-female	White	FALSE	TRUE	FALSE	FALSE	yes/prior	BMI 25-29.9	FALSE	FALSE	Q1	Q1	UK.White	0	0	1
GB	0	25-34	2020-03-24	non-female	White	FALSE	FALSE	FALSE	FALSE	no	BMI 25-29.9	TRUE	FALSE	Q4	Q4	UK.White	0	0	3
GB	0	35-44	2020-03-24	non-female	White	FALSE	FALSE	FALSE	FALSE	no	BMI 25-29.9	FALSE	FALSE	Q3	Q3	UK.White	0	0	46
GB	1	25-34	2020-03-24	non-female	White	FALSE	FALSE	FALSE	FALSE	no	BMI 18.5-24.9	FALSE	FALSE	Q2	Q1	UK.White	0	0	5
GB	0	55-64	2020-03-24	female	White	FALSE	FALSE	FALSE	FALSE	no	BMI 18.5-24.9	FALSE	FALSE	Q2	Q4	UK.White	0	0	64
GB	0	35-44	2020-03-24	non-female	UK Asian	FALSE	FALSE	FALSE	FALSE	no	BMI>=30	TRUE	FALSE	Q1	Q1	UK.Other	0	1	1
GB	0	35-44	2020-03-24	non-female	White	FALSE	FALSE	FALSE	FALSE	no	BMI 18.5-24.9	FALSE	FALSE	Q2	Q1	UK.White	0	0	146
GB	0	45-54	2020-03-24	non-female	White	FALSE	FALSE	FALSE	FALSE	yes/prior	BMI 25-29.9	FALSE	FALSE	Q3	Q2	UK.White	0	0	3
GB	1	45-54	2020-03-24	female	White	FALSE	FALSE	FALSE	FALSE	no	BMI>=30	TRUE	FALSE	Q1	Q1	UK.White	0	0	8
GB	0	45-54	2020-03-24	female	White	FALSE	FALSE	FALSE	FALSE	no	BMI>=30	FALSE	FALSE	Q3	Q1	UK.White	0	0	29
GB	0	<25	2020-03-24	female	White	FALSE	FALSE	FALSE	FALSE	no	BMI <18.5	FALSE	FALSE	Q1	Q1	UK.White	0	0	3
GB	0	>=65	2020-03-24	non-female	White	FALSE	FALSE	FALSE	FALSE	no	BMI>=30	FALSE	FALSE	Q3	Q4	UK.White	0	0	8
GB	0	45-54	2020-03-24	non-female	White	FALSE	TRUE	FALSE	FALSE	no	BMI 25-29.9	FALSE	FALSE	Q2	Q3	UK.White	0	0	4
GB	0	25-34	2020-03-24	female	White	FALSE	FALSE	FALSE	FALSE	no	BMI>=30	FALSE	FALSE	Q1	Q1	UK.White	0	0	102
GB	0	>=65	2020-03-24	female	White	FALSE	FALSE	FALSE	FALSE	no	BMI>=30	FALSE	FALSE	Q1	Q1	UK.White	0	0	53
GB	0	35-44	2020-03-24	non-female	White	FALSE	FALSE	FALSE	FALSE	yes/prior	BMI 25-29.9	FALSE	FALSE	Q1	Q1	UK.White	0	0	17
GB	0	55-64	2020-03-24	female	White	FALSE	FALSE	TRUE	FALSE	no	BMI>=30	FALSE	FALSE	Q2	Q2	UK.White	0	0	3
GB	0	35-44	2020-03-24	non-female	White	FALSE	FALSE	FALSE	FALSE	no	BMI 25-29.9	FALSE	FALSE	Q1	Q1	UK.White	0	0	148
GB	0	>=65	2020-03-24	non-female	White	FALSE	FALSE	FALSE	FALSE	no	BMI 18.5-24.9	FALSE	FALSE	Q4	Q4	UK.White	0	0	69
GB	0	55-64	2020-03-24	female	UK Asian	FALSE	FALSE	FALSE	FALSE	no	BMI 18.5-24.9	FALSE	FALSE	Q4	Q3	UK.Other	0	1	1
GB	0	55-64	2020-03-24	female	UK Middle Eastern	FALSE	FALSE	FALSE	FALSE	no	BMI>=30	FALSE	FALSE	Q4	Q3	UK.Other	0	1	1
GB	0	45-54	2020-03-24	non-female	White	FALSE	FALSE	FALSE	FALSE	no	BMI 25-29.9	FALSE	FALSE	Q4	Q4	UK.White	0	0	149
GB	0	25-34	2020-03-24	female	White	FALSE	FALSE	FALSE	FALSE	no	BMI 25-29.9	TRUE	FALSE	Q2	Q1	UK.White	0	0	13
GB	0	45-54	2020-03-24	non-female	White	FALSE	FALSE	FALSE	FALSE	no	BMI 18.5-24.9	TRUE	FALSE	Q4	Q3	UK.White	0	0	8
GB	0	55-64	2020-03-24	female	White	FALSE	FALSE	TRUE	FALSE	no	BMI 18.5-24.9	FALSE	FALSE	Q3	Q1	UK.White	0	0	1
GB	0	35-44	2020-03-24	non-female	White	FALSE	FALSE	FALSE	FALSE	no	BMI 18.5-24.9	FALSE	FALSE	Q3	Q1	UK.White	0	0	33
GB	0	45-54	2020-03-24	non-female	White	FALSE	FALSE	FALSE	FALSE	yes/prior	BMI 25-29.9	FALSE	FALSE	Q1	Q1	UK.White	0	0	10
GB	0	35-44	2020-03-24	non-female	White	FALSE	FALSE	FALSE	FALSE	no	BMI>=30	FALSE	FALSE	Q4	Q4	UK.White	0	0	28
GB	0	35-44	2020-03-24	female	White	FALSE	FALSE	FALSE	FALSE	no	BMI 25-29.9	TRUE	FALSE	Q1	Q1	UK.White	0	0	18
GB	0	45-54	2020-03-24	female	White	FALSE	FALSE	FALSE	FALSE	no	BMI 25-29.9	FALSE	FALSE	Q3	Q2	UK.White	0	0	64
GB	0	55-64	2020-03-24	non-female	Black	FALSE	FALSE	FALSE	FALSE	no	BMI>=30	FALSE	FALSE	Q4	Q4	UK.Black	1	0	1
GB	0	25-34	2020-03-24	non-female	White	FALSE	FALSE	FALSE	FALSE	no	BMI 18.5-24.9	FALSE	FALSE	NA	NA	UK.White	0	0	27
GB	1	25-34	2020-03-24	female	White	FALSE	FALSE	FALSE	FALSE	no	BMI 25-29.9	FALSE	TRUE	Q3	Q3	UK.White	0	0	1
GB	1	>=65	2020-03-24	non-female	White	FALSE	FALSE	FALSE	FALSE	no	BMI 18.5-24.9	FALSE	FALSE	Q4	Q2	UK.White	0	0	18
GB	0	55-64	2020-03-24	female	White	FALSE	FALSE	FALSE	FALSE	no	BMI>=30	FALSE	FALSE	Q2	Q4	UK.White	0	0	31
GB	0	>=65	2020-03-24	female	White	FALSE	FALSE	FALSE	FALSE	no	BMI>=30	FALSE	FALSE	Q4	Q3	UK.White	0	0	18
GB	0	55-64	2020-03-24	non-female	White	FALSE	FALSE	FALSE	FALSE	no	BMI 25-29.9	FALSE	FALSE	Q3	Q1	UK.White	0	0	17
GB	0	35-44	2020-03-24	non-female	White	TRUE	FALSE	FALSE	FALSE	no	BMI 25-29.9	FALSE	FALSE	Q1	Q2	UK.White	0	0	2
GB	0	55-64	2020-03-24	female	White	FALSE	FALSE	FALSE	FALSE	no	BMI 18.5-24.9	TRUE	FALSE	Q3	Q4	UK.White	0	0	8
GB	0	35-44	2020-03-24	non-female	White	FALSE	FALSE	FALSE	FALSE	no	BMI 18.5-24.9	FALSE	FALSE	Q4	Q2	UK.White	0	0	35
GB	1	>=65	2020-03-24	female	White	FALSE	FALSE	FALSE	FALSE	no	BMI 18.5-24.9	FALSE	FALSE	Q1	Q3	UK.White	0	0	5
GB	0	25-34	2020-03-24	non-female	White	FALSE	FALSE	FALSE	FALSE	yes/prior	BMI 18.5-24.9	FALSE	FALSE	Q4	Q4	UK.White	0	0	4
GB	0	25-34	2020-03-24	female	UK Chinese	FALSE	FALSE	FALSE	FALSE	no	BMI 18.5-24.9	FALSE	FALSE	Q2	Q2	UK.Other	0	1	1
GB	0	55-64	2020-03-24	female	White	FALSE	FALSE	FALSE	FALSE	no	BMI 18.5-24.9	FALSE	FALSE	Q3	Q1	UK.White	0	0	50
GB	0	35-44	2020-03-24	female	UK Chinese	FALSE	FALSE	FALSE	FALSE	no	BMI <18.5	FALSE	FALSE	NA	NA	UK.Other	0	1	1
GB	0	>=65	2020-03-24	female	Other	FALSE	FALSE	FALSE	FALSE	no	BMI 18.5-24.9	FALSE	FALSE	Q4	Q4	UK.Other	0	1	1
GB	0	35-44	2020-03-24	female	White	FALSE	TRUE	FALSE	FALSE	no	BMI 18.5-24.9	FALSE	FALSE	Q1	Q1	UK.White	0	0	3
GB	0	55-64	2020-03-24	female	Other	TRUE	FALSE	TRUE	FALSE	no	BMI>=30	FALSE	FALSE	Q4	Q4	UK.Other	0	1	1
GB	0	55-64	2020-03-24	female	White	FALSE	FALSE	FALSE	FALSE	no	BMI <18.5	FALSE	FALSE	Q4	Q3	UK.White	0	0	7
GB	0	55-64	2020-03-24	non-female	White	FALSE	FALSE	FALSE	FALSE	no	BMI 18.5-24.9	FALSE	FALSE	Q2	Q3	UK.White	0	0	75
GB	0	55-64	2020-03-24	non-female	White	FALSE	FALSE	FALSE	FALSE	no	BMI 18.5-24.9	FALSE	FALSE	Q4	Q3	UK.White	0	0	86
GB	0	35-44	2020-03-24	non-female	White	FALSE	FALSE	FALSE	FALSE	no	BMI>=30	FALSE	FALSE	Q3	Q4	UK.White	0	0	14
GB	0	25-34	2020-03-24	non-female	White	FALSE	FALSE	FALSE	FALSE	no	BMI 18.5-24.9	FALSE	FALSE	Q2	Q4	UK.White	0	0	21
GB	1	>=65	2020-03-24	non-female	White	FALSE	FALSE	FALSE	FALSE	no	BMI 25-29.9	FALSE	FALSE	Q1	Q1	UK.White	0	0	21
GB	0	35-44	2020-03-24	non-female	White	FALSE	FALSE	FALSE	FALSE	no	BMI 25-29.9	TRUE	FALSE	Q1	Q2	UK.White	0	0	2
GB	0	45-54	2020-03-24	non-female	White	FALSE	FALSE	FALSE	FALSE	no	BMI 18.5-24.9	FALSE	FALSE	Q3	Q3	UK.White	0	0	73
GB	0	25-34	2020-03-24	non-female	White	FALSE	FALSE	FALSE	FALSE	no	BMI 25-29.9	FALSE	FALSE	NA	NA	UK.White	0	0	25
GB	1	25-34	2020-03-24	female	White	TRUE	FALSE	FALSE	FALSE	no	BMI>=30	FALSE	FALSE	Q2	Q1	UK.White	0	0	1
GB	0	>=65	2020-03-24	female	White	FALSE	FALSE	FALSE	FALSE	no	BMI <18.5	FALSE	FALSE	Q2	Q3	UK.White	0	0	7
GB	0	35-44	2020-03-24	female	White	FALSE	FALSE	FALSE	FALSE	no	BMI 25-29.9	FALSE	FALSE	Q2	Q2	UK.White	0	0	139
GB	1	55-64	2020-03-24	female	White	FALSE	FALSE	FALSE	FALSE	no	BMI 18.5-24.9	FALSE	FALSE	Q3	Q4	UK.White	0	0	15
GB	0	55-64	2020-03-24	female	White	FALSE	FALSE	FALSE	TRUE	no	BMI>=30	FALSE	FALSE	Q1	Q1	UK.White	0	0	3
GB	1	<25	2020-03-24	non-female	White	FALSE	FALSE	FALSE	FALSE	no	BMI 18.5-24.9	TRUE	FALSE	Q3	Q3	UK.White	0	0	1
GB	0	35-44	2020-03-24	non-female	White	FALSE	FALSE	FALSE	FALSE	no	BMI 18.5-24.9	FALSE	FALSE	Q1	Q3	UK.White	0	0	6
GB	0	55-64	2020-03-24	female	White	FALSE	FALSE	FALSE	FALSE	yes/prior	BMI>=30	FALSE	FALSE	Q2	Q3	UK.White	0	0	8
GB	0	35-44	2020-03-24	non-female	White	FALSE	FALSE	FALSE	FALSE	no	BMI 25-29.9	FALSE	FALSE	Q3	Q2	UK.White	0	0	33
GB	0	>=65	2020-03-24	non-female	White	FALSE	FALSE	FALSE	FALSE	no	BMI 25-29.9	FALSE	FALSE	Q2	Q2	UK.White	0	0	57
GB	0	45-54	2020-03-24	non-female	White	FALSE	FALSE	FALSE	FALSE	no	BMI>=30	TRUE	FALSE	Q2	Q1	UK.White	0	0	5
GB	0	25-34	2020-03-24	non-female	White	FALSE	FALSE	FALSE	FALSE	no	BMI 25-29.9	FALSE	FALSE	Q1	Q4	UK.White	0	0	3
GB	0	>=65	2020-03-24	female	White	FALSE	FALSE	FALSE	FALSE	no	BMI 25-29.9	TRUE	FALSE	Q2	Q3	UK.White	0	0	3
GB	0	55-64	2020-03-24	female	White	FALSE	FALSE	FALSE	FALSE	no	BMI <18.5	FALSE	FALSE	Q4	Q2	UK.White	0	0	5
GB	0	55-64	2020-03-24	female	White	FALSE	FALSE	FALSE	FALSE	no	BMI 25-29.9	FALSE	FALSE	Q3	Q3	UK.White	0	0	116
GB	0	45-54	2020-03-24	non-female	White	FALSE	FALSE	FALSE	FALSE	no	BMI 18.5-24.9	FALSE	FALSE	NA	NA	UK.White	0	0	24
GB	0	35-44	2020-03-24	non-female	White	FALSE	FALSE	FALSE	FALSE	no	BMI 25-29.9	FALSE	FALSE	Q4	Q3	UK.White	0	0	79
GB	1	35-44	2020-03-24	female	UK Chinese	FALSE	FALSE	FALSE	FALSE	no	BMI 18.5-24.9	FALSE	FALSE	NA	NA	UK.Other	0	1	1
GB	0	35-44	2020-03-24	non-female	White	FALSE	FALSE	FALSE	FALSE	no	BMI 18.5-24.9	FALSE	FALSE	Q2	Q4	UK.White	0	0	28
GB	0	55-64	2020-03-24	non-female	White	FALSE	TRUE	FALSE	FALSE	no	BMI 25-29.9	FALSE	FALSE	Q1	Q1	UK.White	0	0	7
GB	1	>=65	2020-03-24	non-female	White	FALSE	FALSE	FALSE	FALSE	no	BMI>=30	FALSE	FALSE	Q4	Q3	UK.White	0	0	6
GB	0	55-64	2020-03-24	non-female	UK Middle Eastern	FALSE	FALSE	FALSE	FALSE	yes/prior	BMI 18.5-24.9	TRUE	FALSE	Q2	Q1	UK.Other	0	1	1
GB	0	<25	2020-03-24	female	White	FALSE	FALSE	FALSE	FALSE	no	BMI>=30	TRUE	FALSE	Q2	Q2	UK.White	0	0	1
GB	0	25-34	2020-03-24	female	White	FALSE	FALSE	FALSE	FALSE	no	BMI 18.5-24.9	FALSE	FALSE	Q1	Q2	UK.White	0	0	78
GB	1	25-34	2020-03-24	non-female	White	FALSE	FALSE	FALSE	FALSE	no	BMI 18.5-24.9	FALSE	FALSE	Q1	Q1	UK.White	0	0	12
GB	1	35-44	2020-03-24	female	White	FALSE	FALSE	FALSE	FALSE	no	BMI>=30	FALSE	FALSE	Q2	Q3	UK.White	0	0	13
GB	0	35-44	2020-03-24	female	White	FALSE	FALSE	FALSE	FALSE	no	BMI 25-29.9	TRUE	FALSE	Q1	Q2	UK.White	0	0	5
GB	1	35-44	2020-03-24	female	White	FALSE	FALSE	FALSE	FALSE	no	BMI 25-29.9	FALSE	FALSE	Q1	Q2	UK.White	0	0	8
GB	0	35-44	2020-03-24	female	White	FALSE	FALSE	FALSE	FALSE	no	BMI 18.5-24.9	FALSE	FALSE	Q3	Q2	UK.White	0	0	120
GB	0	55-64	2020-03-24	non-female	White	FALSE	FALSE	FALSE	FALSE	no	BMI 18.5-24.9	TRUE	FALSE	Q2	Q2	UK.White	0	0	2
GB	0	55-64	2020-03-24	non-female	White	FALSE	FALSE	FALSE	FALSE	no	BMI 25-29.9	FALSE	FALSE	Q1	Q3	UK.White	0	0	14
GB	0	>=65	2020-03-24	non-female	White	FALSE	FALSE	FALSE	FALSE	no	BMI 18.5-24.9	FALSE	FALSE	Q1	Q1	UK.White	0	0	52
GB	1	55-64	2020-03-24	non-female	White	FALSE	FALSE	FALSE	FALSE	no	BMI 25-29.9	FALSE	FALSE	Q1	Q1	UK.White	0	0	6
GB	0	45-54	2020-03-24	non-female	White	FALSE	FALSE	FALSE	FALSE	no	BMI 18.5-24.9	TRUE	FALSE	Q4	Q4	UK.White	0	0	6
GB	1	>=65	2020-03-24	non-female	White	FALSE	FALSE	FALSE	FALSE	no	BMI 18.5-24.9	FALSE	FALSE	Q3	Q4	UK.White	0	0	9
GB	0	25-34	2020-03-24	non-female	White	FALSE	FALSE	FALSE	FALSE	no	BMI 25-29.9	FALSE	FALSE	Q2	Q1	UK.White	0	0	48
GB	0	55-64	2020-03-24	female	White	FALSE	TRUE	FALSE	FALSE	no	BMI 25-29.9	TRUE	FALSE	Q2	Q2	UK.White	0	0	1
GB	0	45-54	2020-03-24	female	White	FALSE	FALSE	FALSE	FALSE	no	BMI 25-29.9	TRUE	FALSE	Q4	Q4	UK.White	0	0	17
GB	0	45-54	2020-03-24	female	White	TRUE	FALSE	FALSE	FALSE	no	BMI>=30	FALSE	FALSE	Q1	Q1	UK.White	0	0	12
GB	1	>=65	2020-03-24	non-female	White	FALSE	TRUE	FALSE	FALSE	no	BMI 18.5-24.9	FALSE	FALSE	Q2	Q3	UK.White	0	0	1
GB	0	45-54	2020-03-24	non-female	White	FALSE	FALSE	FALSE	FALSE	no	BMI 25-29.9	TRUE	FALSE	Q2	Q1	UK.White	0	0	10
GB	0	35-44	2020-03-24	female	UK Middle Eastern	FALSE	FALSE	FALSE	FALSE	no	BMI 18.5-24.9	FALSE	FALSE	Q1	Q1	UK.Other	0	1	1
GB	0	35-44	2020-03-24	female	Other	FALSE	FALSE	FALSE	FALSE	no	BMI 25-29.9	FALSE	FALSE	Q2	Q1	UK.Other	0	1	6
GB	0	>=65	2020-03-24	female	White	FALSE	FALSE	TRUE	FALSE	no	BMI 18.5-24.9	FALSE	FALSE	Q2	Q4	UK.White	0	0	2
GB	0	45-54	2020-03-24	female	White	FALSE	FALSE	FALSE	FALSE	no	BMI 18.5-24.9	FALSE	FALSE	Q3	Q1	UK.White	0	0	90
GB	1	>=65	2020-03-24	non-female	White	FALSE	FALSE	FALSE	FALSE	no	BMI 18.5-24.9	FALSE	FALSE	Q4	Q3	UK.White	0	0	22
GB	0	>=65	2020-03-24	non-female	White	FALSE	FALSE	FALSE	FALSE	no	BMI>=30	FALSE	FALSE	Q1	Q1	UK.White	0	0	29
GB	0	55-64	2020-03-24	non-female	White	FALSE	FALSE	FALSE	FALSE	no	BMI>=30	FALSE	FALSE	Q2	Q3	UK.White	0	0	48
GB	0	55-64	2020-03-24	non-female	White	FALSE	FALSE	FALSE	FALSE	no	BMI 18.5-24.9	FALSE	FALSE	Q3	Q2	UK.White	0	0	36
GB	0	35-44	2020-03-24	female	White	FALSE	FALSE	FALSE	FALSE	no	BMI 25-29.9	TRUE	FALSE	Q2	Q1	UK.White	0	0	22
GB	0	55-64	2020-03-24	non-female	White	TRUE	FALSE	FALSE	FALSE	no	BMI 25-29.9	TRUE	FALSE	Q2	Q1	UK.White	0	0	1
GB	1	35-44	2020-03-24	female	White	FALSE	FALSE	FALSE	FALSE	no	BMI 18.5-24.9	FALSE	FALSE	Q2	Q1	UK.White	0	0	28
GB	0	55-64	2020-03-24	female	White	FALSE	TRUE	FALSE	FALSE	no	BMI 18.5-24.9	FALSE	FALSE	Q2	Q2	UK.White	0	0	5
GB	0	25-34	2020-03-24	female	White	FALSE	FALSE	FALSE	FALSE	no	BMI 18.5-24.9	FALSE	FALSE	Q2	Q3	UK.White	0	0	140
GB	0	55-64	2020-03-24	non-female	White	FALSE	FALSE	FALSE	FALSE	no	BMI 25-29.9	FALSE	FALSE	Q2	Q1	UK.White	0	0	71
GB	0	>=65	2020-03-24	female	White	FALSE	FALSE	FALSE	FALSE	no	BMI>=30	FALSE	FALSE	NA	NA	UK.White	0	0	6
GB	0	>=65	2020-03-24	non-female	White	FALSE	FALSE	FALSE	FALSE	no	BMI 18.5-24.9	TRUE	FALSE	Q4	Q4	UK.White	0	0	7
GB	0	45-54	2020-03-24	non-female	White	TRUE	TRUE	FALSE	FALSE	no	BMI 25-29.9	FALSE	FALSE	Q2	Q2	UK.White	0	0	1
GB	0	>=65	2020-03-24	female	White	FALSE	TRUE	FALSE	TRUE	no	BMI 18.5-24.9	FALSE	FALSE	Q2	Q1	UK.White	0	0	1
GB	0	45-54	2020-03-24	female	White	FALSE	FALSE	FALSE	FALSE	no	BMI 25-29.9	FALSE	FALSE	Q2	Q3	UK.White	0	0	186
GB	0	45-54	2020-03-24	non-female	White	FALSE	FALSE	FALSE	FALSE	no	BMI 25-29.9	FALSE	FALSE	Q3	Q1	UK.White	0	0	29
GB	1	<25	2020-03-24	non-female	White	FALSE	FALSE	FALSE	FALSE	yes/prior	BMI 18.5-24.9	FALSE	FALSE	Q1	Q2	UK.White	0	0	1
GB	0	25-34	2020-03-24	non-female	UK Asian	FALSE	FALSE	FALSE	FALSE	no	BMI 18.5-24.9	FALSE	FALSE	Q2	Q1	UK.Other	0	1	5
GB	0	45-54	2020-03-24	non-female	White	FALSE	FALSE	FALSE	FALSE	no	BMI 25-29.9	FALSE	FALSE	Q2	Q1	UK.White	0	0	112
GB	1	45-54	2020-03-24	non-female	White	FALSE	FALSE	FALSE	FALSE	no	BMI 18.5-24.9	FALSE	FALSE	Q4	Q2	UK.White	0	0	4
GB	0	>=65	2020-03-24	female	White	FALSE	FALSE	FALSE	FALSE	no	BMI>=30	FALSE	FALSE	Q2	Q1	UK.White	0	0	17
GB	0	25-34	2020-03-24	non-female	White	FALSE	FALSE	FALSE	FALSE	no	BMI>=30	FALSE	FALSE	Q2	Q3	UK.White	0	0	8
GB	1	25-34	2020-03-24	non-female	White	FALSE	FALSE	FALSE	FALSE	no	BMI <18.5	FALSE	FALSE	Q1	Q1	UK.White	0	0	1
GB	0	>=65	2020-03-24	non-female	White	FALSE	TRUE	FALSE	FALSE	yes/prior	BMI>=30	FALSE	FALSE	Q3	Q3	UK.White	0	0	1
GB	0	35-44	2020-03-24	non-female	White	FALSE	FALSE	FALSE	FALSE	yes/prior	BMI 25-29.9	FALSE	FALSE	Q2	Q1	UK.White	0	0	18
GB	0	<25	2020-03-24	female	White	FALSE	FALSE	FALSE	FALSE	no	BMI 25-29.9	FALSE	FALSE	Q1	Q1	UK.White	0	0	9
GB	0	55-64	2020-03-24	non-female	White	FALSE	FALSE	FALSE	FALSE	no	BMI 25-29.9	FALSE	FALSE	NA	NA	UK.White	0	0	18
GB	1	>=65	2020-03-24	non-female	White	FALSE	TRUE	FALSE	FALSE	no	BMI 18.5-24.9	FALSE	FALSE	Q3	Q3	UK.White	0	0	4
GB	1	55-64	2020-03-24	non-female	White	FALSE	FALSE	FALSE	FALSE	no	BMI 25-29.9	FALSE	FALSE	Q4	Q4	UK.White	0	0	12
GB	0	<25	2020-03-24	female	White	FALSE	FALSE	FALSE	FALSE	no	BMI>=30	FALSE	FALSE	Q3	Q3	UK.White	0	0	2
GB	1	>=65	2020-03-24	female	White	FALSE	TRUE	FALSE	FALSE	no	BMI 18.5-24.9	FALSE	FALSE	Q4	Q1	UK.White	0	0	1
GB	1	55-64	2020-03-24	female	White	FALSE	FALSE	FALSE	FALSE	yes/prior	BMI <18.5	FALSE	FALSE	Q1	Q2	UK.White	0	0	1
GB	0	35-44	2020-03-24	non-female	White	FALSE	TRUE	FALSE	FALSE	no	BMI 25-29.9	FALSE	FALSE	Q3	Q4	UK.White	0	0	2
GB	0	55-64	2020-03-24	non-female	White	TRUE	FALSE	FALSE	FALSE	no	BMI 18.5-24.9	FALSE	FALSE	Q4	Q4	UK.White	0	0	3
GB	0	35-44	2020-03-24	non-female	White	FALSE	FALSE	FALSE	FALSE	no	BMI 18.5-24.9	FALSE	FALSE	Q2	Q3	UK.White	0	0	85
GB	0	35-44	2020-03-24	non-female	White	FALSE	FALSE	FALSE	FALSE	yes/prior	BMI 18.5-24.9	FALSE	FALSE	Q2	Q3	UK.White	0	0	9
GB	0	35-44	2020-03-24	non-female	White	FALSE	FALSE	FALSE	FALSE	no	BMI 25-29.9	TRUE	FALSE	Q4	Q3	UK.White	0	0	7
GB	0	>=65	2020-03-24	non-female	White	FALSE	FALSE	FALSE	FALSE	no	BMI 18.5-24.9	TRUE	FALSE	Q2	Q4	UK.White	0	0	1
GB	1	35-44	2020-03-24	non-female	White	FALSE	FALSE	FALSE	FALSE	no	BMI 25-29.9	FALSE	FALSE	Q2	Q2	UK.White	0	0	4
GB	0	45-54	2020-03-24	non-female	White	FALSE	FALSE	FALSE	FALSE	no	BMI 18.5-24.9	FALSE	FALSE	Q4	Q1	UK.White	0	0	18
GB	0	55-64	2020-03-24	female	White	FALSE	FALSE	FALSE	FALSE	no	BMI 25-29.9	FALSE	FALSE	Q4	Q3	UK.White	0	0	112
GB	1	35-44	2020-03-24	non-female	White	FALSE	FALSE	FALSE	FALSE	no	BMI>=30	FALSE	FALSE	Q3	Q2	UK.White	0	0	1
GB	1	45-54	2020-03-24	non-female	White	FALSE	FALSE	FALSE	FALSE	no	BMI 25-29.9	FALSE	FALSE	Q1	Q1	UK.White	0	0	5
GB	0	35-44	2020-03-24	non-female	Other	FALSE	FALSE	FALSE	FALSE	no	BMI 25-29.9	TRUE	FALSE	Q3	Q1	UK.Other	0	1	1
GB	0	>=65	2020-03-24	female	White	FALSE	FALSE	FALSE	FALSE	no	BMI 25-29.9	FALSE	FALSE	Q3	Q2	UK.White	0	0	17
GB	0	>=65	2020-03-24	non-female	White	FALSE	FALSE	FALSE	FALSE	no	BMI>=30	FALSE	FALSE	Q1	Q2	UK.White	0	0	8
GB	1	>=65	2020-03-24	female	White	FALSE	FALSE	FALSE	FALSE	no	BMI 18.5-24.9	FALSE	FALSE	Q3	Q2	UK.White	0	0	17
GB	0	35-44	2020-03-24	non-female	Other	FALSE	FALSE	FALSE	FALSE	no	BMI 18.5-24.9	FALSE	FALSE	Q2	Q3	UK.Other	0	1	4
GB	0	45-54	2020-03-24	non-female	White	FALSE	FALSE	FALSE	FALSE	yes/prior	BMI 25-29.9	FALSE	FALSE	Q4	Q3	UK.White	0	0	7
GB	0	35-44	2020-03-24	female	White	FALSE	FALSE	FALSE	FALSE	no	BMI 25-29.9	FALSE	FALSE	NA	NA	UK.White	0	0	39
GB	0	<25	2020-03-24	female	White	FALSE	FALSE	FALSE	FALSE	no	BMI 18.5-24.9	FALSE	FALSE	Q3	Q3	UK.White	0	0	15
GB	0	55-64	2020-03-24	non-female	White	FALSE	FALSE	FALSE	FALSE	no	BMI 18.5-24.9	TRUE	FALSE	Q2	Q1	UK.White	0	0	8
GB	0	45-54	2020-03-24	female	White	FALSE	FALSE	FALSE	FALSE	yes/prior	BMI 25-29.9	FALSE	FALSE	Q1	Q3	UK.White	0	0	4
GB	0	55-64	2020-03-24	female	White	FALSE	FALSE	FALSE	FALSE	no	BMI 25-29.9	FALSE	FALSE	Q3	Q2	UK.White	0	0	49
GB	1	>=65	2020-03-24	non-female	White	FALSE	FALSE	FALSE	FALSE	no	BMI 18.5-24.9	FALSE	FALSE	Q4	Q4	UK.White	0	0	36
GB	0	35-44	2020-03-24	non-female	White	FALSE	FALSE	FALSE	FALSE	no	BMI>=30	FALSE	FALSE	Q3	Q3	UK.White	0	0	26
GB	1	35-44	2020-03-24	female	White	FALSE	FALSE	FALSE	FALSE	no	BMI>=30	FALSE	FALSE	Q1	Q1	UK.White	0	0	31
GB	0	45-54	2020-03-24	non-female	White	FALSE	FALSE	FALSE	FALSE	no	BMI>=30	FALSE	FALSE	Q3	Q1	UK.White	0	0	4
GB	0	35-44	2020-03-24	female	White	FALSE	FALSE	FALSE	FALSE	no	BMI 25-29.9	FALSE	FALSE	Q2	Q1	UK.White	0	0	161
GB	0	<25	2020-03-24	female	White	FALSE	FALSE	FALSE	FALSE	no	BMI 18.5-24.9	FALSE	FALSE	Q2	Q3	UK.White	0	0	28
GB	1	25-34	2020-03-24	female	White	FALSE	FALSE	FALSE	FALSE	no	BMI 18.5-24.9	FALSE	FALSE	Q2	Q3	UK.White	0	0	20
GB	1	>=65	2020-03-24	female	White	FALSE	TRUE	FALSE	FALSE	no	BMI 18.5-24.9	FALSE	FALSE	Q2	Q1	UK.White	0	0	1
GB	0	45-54	2020-03-24	female	UK Asian	FALSE	FALSE	FALSE	FALSE	no	BMI 25-29.9	FALSE	FALSE	Q3	Q3	UK.Other	0	1	4
GB	1	45-54	2020-03-24	female	White	FALSE	FALSE	FALSE	FALSE	no	BMI 18.5-24.9	FALSE	FALSE	Q4	Q4	UK.White	0	0	55
GB	1	55-64	2020-03-24	non-female	White	FALSE	FALSE	FALSE	FALSE	no	BMI 25-29.9	TRUE	FALSE	Q3	Q4	UK.White	0	0	2
GB	0	35-44	2020-03-24	non-female	White	FALSE	FALSE	FALSE	FALSE	no	BMI 18.5-24.9	FALSE	FALSE	Q3	Q2	UK.White	0	0	39
GB	0	35-44	2020-03-24	non-female	White	FALSE	FALSE	FALSE	FALSE	no	BMI>=30	FALSE	FALSE	Q2	Q2	UK.White	0	0	30
GB	1	>=65	2020-03-24	female	White	FALSE	FALSE	FALSE	FALSE	no	BMI 18.5-24.9	FALSE	FALSE	Q2	Q3	UK.White	0	0	29
GB	0	25-34	2020-03-24	non-female	Black	FALSE	FALSE	FALSE	FALSE	no	BMI>=30	FALSE	FALSE	NA	NA	UK.Black	1	0	1
GB	0	55-64	2020-03-24	non-female	White	FALSE	FALSE	FALSE	FALSE	no	BMI 25-29.9	FALSE	FALSE	Q1	Q1	UK.White	0	0	91
GB	1	55-64	2020-03-24	non-female	White	FALSE	FALSE	FALSE	FALSE	no	BMI 18.5-24.9	FALSE	FALSE	Q4	Q4	UK.White	0	0	6
GB	1	45-54	2020-03-24	female	White	FALSE	FALSE	FALSE	FALSE	no	BMI 18.5-24.9	FALSE	FALSE	Q2	Q3	UK.White	0	0	32
GB	0	35-44	2020-03-24	female	White	TRUE	FALSE	FALSE	FALSE	no	BMI 25-29.9	FALSE	FALSE	Q4	Q3	UK.White	0	0	3
GB	0	55-64	2020-03-24	non-female	White	FALSE	FALSE	FALSE	FALSE	no	BMI>=30	FALSE	FALSE	Q2	Q2	UK.White	0	0	63
GB	0	25-34	2020-03-24	female	White	FALSE	FALSE	FALSE	FALSE	no	BMI>=30	FALSE	FALSE	Q2	Q2	UK.White	0	0	30
GB	0	45-54	2020-03-24	non-female	White	FALSE	FALSE	FALSE	FALSE	no	BMI>=30	FALSE	FALSE	Q3	Q4	UK.White	0	0	19
GB	0	35-44	2020-03-24	female	White	FALSE	FALSE	FALSE	FALSE	no	BMI>=30	FALSE	FALSE	Q2	Q2	UK.White	0	0	117
GB	0	>=65	2020-03-24	female	White	FALSE	TRUE	FALSE	FALSE	no	BMI>=30	FALSE	FALSE	Q4	Q3	UK.White	0	0	4
GB	0	>=65	2020-03-24	non-female	White	FALSE	TRUE	FALSE	FALSE	no	BMI 18.5-24.9	FALSE	FALSE	Q1	Q1	UK.White	0	0	8
GB	0	>=65	2020-03-24	female	White	FALSE	FALSE	TRUE	FALSE	no	BMI 18.5-24.9	FALSE	FALSE	Q2	Q3	UK.White	0	0	3
GB	0	45-54	2020-03-24	non-female	White	FALSE	FALSE	FALSE	FALSE	yes/prior	BMI 25-29.9	FALSE	FALSE	Q2	Q1	UK.White	0	0	13
GB	0	45-54	2020-03-24	non-female	White	FALSE	FALSE	FALSE	FALSE	no	BMI>=30	FALSE	FALSE	Q3	Q3	UK.White	0	0	27
GB	0	35-44	2020-03-24	non-female	White	FALSE	FALSE	FALSE	FALSE	no	BMI 25-29.9	FALSE	FALSE	Q4	Q4	UK.White	0	0	83
GB	0	55-64	2020-03-24	non-female	White	TRUE	TRUE	FALSE	FALSE	no	BMI 25-29.9	FALSE	FALSE	Q3	Q3	UK.White	0	0	1
GB	0	25-34	2020-03-24	non-female	White	FALSE	FALSE	FALSE	FALSE	no	BMI 18.5-24.9	FALSE	FALSE	Q4	Q2	UK.White	0	0	21
GB	0	>=65	2020-03-24	female	White	FALSE	FALSE	FALSE	FALSE	no	BMI 18.5-24.9	FALSE	FALSE	Q3	Q2	UK.White	0	0	42
GB	0	25-34	2020-03-24	female	Other	FALSE	FALSE	FALSE	FALSE	no	BMI 18.5-24.9	FALSE	FALSE	Q2	Q1	UK.Other	0	1	9
GB	0	45-54	2020-03-24	non-female	White	TRUE	FALSE	FALSE	FALSE	no	BMI>=30	FALSE	FALSE	Q2	Q2	UK.White	0	0	7
GB	0	45-54	2020-03-24	female	Other	FALSE	FALSE	FALSE	FALSE	no	BMI 18.5-24.9	FALSE	FALSE	Q3	Q4	UK.Other	0	1	2
GB	0	55-64	2020-03-24	non-female	White	FALSE	TRUE	FALSE	FALSE	no	BMI 18.5-24.9	FALSE	FALSE	Q4	Q4	UK.White	0	0	5
GB	0	55-64	2020-03-24	non-female	White	FALSE	FALSE	FALSE	FALSE	no	BMI>=30	FALSE	FALSE	Q3	Q1	UK.White	0	0	8
GB	0	55-64	2020-03-24	female	White	FALSE	FALSE	FALSE	FALSE	no	BMI 25-29.9	TRUE	FALSE	Q4	Q2	UK.White	0	0	5
GB	0	35-44	2020-03-24	non-female	White	FALSE	FALSE	FALSE	FALSE	no	BMI>=30	FALSE	FALSE	Q1	Q1	UK.White	0	0	87
GB	0	35-44	2020-03-24	non-female	UK Asian	FALSE	FALSE	FALSE	FALSE	no	BMI 18.5-24.9	FALSE	FALSE	Q4	Q4	UK.Other	0	1	1
GB	0	45-54	2020-03-24	non-female	White	FALSE	FALSE	FALSE	FALSE	no	BMI 18.5-24.9	FALSE	FALSE	Q2	Q4	UK.White	0	0	20
GB	0	35-44	2020-03-24	non-female	White	FALSE	FALSE	FALSE	FALSE	no	BMI 25-29.9	FALSE	FALSE	Q4	Q2	UK.White	0	0	41
GB	0	35-44	2020-03-24	female	White	FALSE	FALSE	FALSE	FALSE	yes/prior	BMI 18.5-24.9	FALSE	FALSE	Q1	Q1	UK.White	0	0	35
GB	0	35-44	2020-03-24	female	UK Middle Eastern	FALSE	FALSE	FALSE	FALSE	no	BMI 18.5-24.9	FALSE	FALSE	Q2	Q1	UK.Other	0	1	3
GB	1	35-44	2020-03-24	non-female	White	FALSE	FALSE	FALSE	FALSE	yes/prior	BMI 25-29.9	FALSE	FALSE	Q2	Q1	UK.White	0	0	2
GB	0	55-64	2020-03-24	non-female	White	FALSE	FALSE	FALSE	FALSE	no	BMI 18.5-24.9	FALSE	FALSE	Q1	Q1	UK.White	0	0	89
GB	0	45-54	2020-03-24	non-female	White	FALSE	FALSE	FALSE	FALSE	no	BMI 18.5-24.9	FALSE	FALSE	Q2	Q2	UK.White	0	0	83
GB	0	45-54	2020-03-24	female	White	FALSE	FALSE	TRUE	FALSE	no	BMI 18.5-24.9	FALSE	FALSE	Q4	Q4	UK.White	0	0	3
GB	0	35-44	2020-03-24	non-female	White	FALSE	FALSE	FALSE	FALSE	yes/prior	BMI 25-29.9	FALSE	FALSE	Q3	Q1	UK.White	0	0	1
GB	0	25-34	2020-03-24	female	White	FALSE	FALSE	FALSE	FALSE	no	BMI 18.5-24.9	FALSE	FALSE	Q3	Q1	UK.White	0	0	62
GB	0	45-54	2020-03-24	non-female	White	FALSE	FALSE	FALSE	FALSE	no	BMI 25-29.9	TRUE	FALSE	Q3	Q2	UK.White	0	0	5
GB	1	35-44	2020-03-24	non-female	White	FALSE	FALSE	FALSE	FALSE	yes/prior	BMI 18.5-24.9	TRUE	FALSE	Q2	Q1	UK.White	0	0	1
GB	1	45-54	2020-03-24	non-female	UK Asian	FALSE	FALSE	FALSE	FALSE	no	BMI 25-29.9	TRUE	FALSE	Q2	Q1	UK.Other	0	1	2
GB	1	35-44	2020-03-24	female	White	FALSE	FALSE	FALSE	FALSE	yes/prior	BMI 18.5-24.9	FALSE	FALSE	NA	NA	UK.White	0	0	2
GB	0	>=65	2020-03-24	female	White	FALSE	FALSE	FALSE	FALSE	no	BMI>=30	FALSE	FALSE	Q3	Q2	UK.White	0	0	8
GB	0	>=65	2020-03-24	female	White	FALSE	FALSE	FALSE	FALSE	no	BMI 18.5-24.9	FALSE	FALSE	Q3	Q1	UK.White	0	0	14
GB	0	25-34	2020-03-24	non-female	White	FALSE	FALSE	FALSE	FALSE	no	BMI 25-29.9	FALSE	FALSE	Q4	Q1	UK.White	0	0	4
GB	0	45-54	2020-03-24	non-female	White	FALSE	FALSE	FALSE	FALSE	yes/prior	BMI 18.5-24.9	FALSE	FALSE	Q1	Q2	UK.White	0	0	2
GB	1	55-64	2020-03-24	non-female	White	FALSE	FALSE	FALSE	FALSE	no	BMI 18.5-24.9	FALSE	FALSE	Q3	Q2	UK.White	0	0	2
GB	0	55-64	2020-03-24	female	UK Asian	TRUE	FALSE	FALSE	FALSE	no	BMI 25-29.9	FALSE	FALSE	Q4	Q2	UK.Other	0	1	1
GB	0	25-34	2020-03-24	non-female	White	FALSE	FALSE	FALSE	FALSE	yes/prior	BMI 25-29.9	FALSE	FALSE	Q1	Q2	UK.White	0	0	1
GB	0	25-34	2020-03-24	female	White	FALSE	FALSE	FALSE	FALSE	no	BMI 25-29.9	FALSE	FALSE	Q2	Q4	UK.White	0	0	17
GB	0	25-34	2020-03-24	non-female	Other	FALSE	FALSE	FALSE	FALSE	no	BMI 25-29.9	FALSE	FALSE	Q4	Q4	UK.Other	0	1	1
GB	0	25-34	2020-03-24	female	White	FALSE	FALSE	FALSE	FALSE	no	BMI 18.5-24.9	FALSE	FALSE	Q4	Q1	UK.White	0	0	34
GB	0	55-64	2020-03-24	non-female	White	FALSE	FALSE	FALSE	FALSE	no	BMI 18.5-24.9	FALSE	FALSE	Q4	Q1	UK.White	0	0	13
GB	0	45-54	2020-03-24	non-female	White	FALSE	FALSE	FALSE	FALSE	yes/prior	BMI 18.5-24.9	FALSE	FALSE	Q3	Q1	UK.White	0	0	5
GB	0	>=65	2020-03-24	female	Other	FALSE	FALSE	FALSE	FALSE	no	BMI 25-29.9	FALSE	FALSE	Q2	Q2	UK.Other	0	1	2
GB	0	>=65	2020-03-24	non-female	White	FALSE	FALSE	FALSE	FALSE	no	BMI 18.5-24.9	FALSE	FALSE	Q3	Q4	UK.White	0	0	18
GB	0	25-34	2020-03-24	female	White	FALSE	FALSE	FALSE	FALSE	no	BMI>=30	FALSE	FALSE	Q3	Q3	UK.White	0	0	10
GB	0	55-64	2020-03-24	non-female	White	FALSE	FALSE	FALSE	FALSE	yes/prior	BMI 18.5-24.9	FALSE	FALSE	Q2	Q2	UK.White	0	0	3
GB	0	45-54	2020-03-24	female	White	FALSE	FALSE	FALSE	FALSE	yes/prior	BMI 25-29.9	FALSE	FALSE	Q4	Q4	UK.White	0	0	12
GB	0	55-64	2020-03-24	non-female	White	TRUE	FALSE	FALSE	FALSE	no	BMI 18.5-24.9	FALSE	FALSE	Q2	Q1	UK.White	0	0	3
GB	0	35-44	2020-03-24	non-female	White	FALSE	FALSE	FALSE	FALSE	no	BMI 18.5-24.9	TRUE	FALSE	Q4	Q2	UK.White	0	0	2
GB	0	55-64	2020-03-24	non-female	White	FALSE	TRUE	FALSE	FALSE	no	BMI>=30	FALSE	FALSE	Q2	Q4	UK.White	0	0	2
GB	1	55-64	2020-03-24	female	White	FALSE	FALSE	FALSE	FALSE	no	BMI>=30	FALSE	FALSE	Q1	Q3	UK.White	0	0	2
GB	0	25-34	2020-03-24	female	White	FALSE	FALSE	FALSE	FALSE	yes/prior	BMI 18.5-24.9	FALSE	FALSE	Q2	Q2	UK.White	0	0	11
GB	0	25-34	2020-03-24	non-female	White	FALSE	FALSE	FALSE	FALSE	yes/prior	BMI 18.5-24.9	FALSE	FALSE	Q1	Q1	UK.White	0	0	8
GB	0	35-44	2020-03-24	female	White	FALSE	FALSE	FALSE	FALSE	yes/prior	BMI 25-29.9	FALSE	FALSE	Q1	Q2	UK.White	0	0	5
GB	0	25-34	2020-03-24	non-female	UK Asian	FALSE	FALSE	FALSE	FALSE	no	BMI 18.5-24.9	FALSE	FALSE	Q1	Q1	UK.Other	0	1	11
GB	0	35-44	2020-03-24	non-female	White	FALSE	FALSE	FALSE	FALSE	no	BMI 18.5-24.9	TRUE	FALSE	Q2	Q1	UK.White	0	0	21
GB	0	25-34	2020-03-24	non-female	White	FALSE	FALSE	FALSE	FALSE	no	BMI 18.5-24.9	FALSE	FALSE	Q4	Q1	UK.White	0	0	13
GB	0	25-34	2020-03-24	non-female	White	FALSE	FALSE	FALSE	FALSE	no	BMI 25-29.9	FALSE	FALSE	Q2	Q3	UK.White	0	0	31
GB	0	35-44	2020-03-24	female	White	FALSE	FALSE	FALSE	FALSE	no	BMI>=30	FALSE	FALSE	Q1	Q2	UK.White	0	0	61
GB	0	55-64	2020-03-24	non-female	White	FALSE	FALSE	FALSE	FALSE	no	BMI>=30	TRUE	FALSE	Q1	Q1	UK.White	0	0	7
GB	0	25-34	2020-03-24	female	White	FALSE	FALSE	FALSE	FALSE	no	BMI 25-29.9	FALSE	FALSE	NA	NA	UK.White	0	0	34
GB	1	25-34	2020-03-24	female	White	FALSE	FALSE	TRUE	FALSE	no	BMI 18.5-24.9	FALSE	FALSE	Q4	Q2	UK.White	0	0	1
GB	0	35-44	2020-03-24	female	Other	FALSE	FALSE	FALSE	FALSE	no	BMI 18.5-24.9	FALSE	FALSE	Q4	Q3	UK.Other	0	1	4
GB	0	45-54	2020-03-24	female	White	FALSE	FALSE	FALSE	FALSE	no	BMI 25-29.9	FALSE	FALSE	Q4	Q3	UK.White	0	0	139
GB	0	55-64	2020-03-24	female	White	FALSE	FALSE	TRUE	FALSE	no	BMI 18.5-24.9	FALSE	FALSE	Q4	Q3	UK.White	0	0	4
GB	0	>=65	2020-03-24	non-female	White	FALSE	FALSE	FALSE	FALSE	no	BMI 25-29.9	FALSE	FALSE	Q3	Q3	UK.White	0	0	52
GB	1	35-44	2020-03-24	non-female	White	FALSE	FALSE	FALSE	FALSE	no	BMI>=30	FALSE	FALSE	Q2	Q2	UK.White	0	0	3
GB	1	>=65	2020-03-24	female	White	FALSE	FALSE	FALSE	FALSE	yes/prior	BMI 18.5-24.9	FALSE	FALSE	Q4	Q2	UK.White	0	0	3
GB	0	45-54	2020-03-24	non-female	White	FALSE	FALSE	FALSE	FALSE	no	BMI 25-29.9	FALSE	FALSE	Q3	Q2	UK.White	0	0	39
GB	1	>=65	2020-03-24	non-female	White	FALSE	TRUE	FALSE	FALSE	no	BMI 25-29.9	FALSE	FALSE	Q4	Q2	UK.White	0	0	2
GB	0	45-54	2020-03-24	non-female	White	FALSE	FALSE	FALSE	FALSE	no	BMI 18.5-24.9	TRUE	FALSE	Q1	Q1	UK.White	0	0	9
GB	1	55-64	2020-03-24	female	White	FALSE	FALSE	FALSE	FALSE	no	BMI 18.5-24.9	FALSE	FALSE	Q3	Q1	UK.White	0	0	8
GB	0	35-44	2020-03-24	female	White	FALSE	FALSE	FALSE	FALSE	no	BMI 18.5-24.9	FALSE	FALSE	NA	NA	UK.White	0	0	97
GB	0	>=65	2020-03-24	female	White	FALSE	FALSE	FALSE	FALSE	no	BMI 25-29.9	FALSE	FALSE	Q3	Q1	UK.White	0	0	10
GB	1	35-44	2020-03-24	non-female	White	FALSE	FALSE	FALSE	FALSE	no	BMI 25-29.9	FALSE	FALSE	Q2	Q3	UK.White	0	0	3
GB	0	25-34	2020-03-24	non-female	White	FALSE	FALSE	FALSE	FALSE	no	BMI 25-29.9	TRUE	FALSE	Q1	Q2	UK.White	0	0	2
GB	0	45-54	2020-03-24	non-female	White	TRUE	FALSE	FALSE	FALSE	no	BMI>=30	FALSE	FALSE	Q1	Q2	UK.White	0	0	1
GB	0	>=65	2020-03-24	non-female	White	FALSE	FALSE	FALSE	FALSE	no	BMI 18.5-24.9	FALSE	FALSE	Q3	Q1	UK.White	0	0	6
GB	0	25-34	2020-03-24	non-female	White	FALSE	FALSE	FALSE	FALSE	no	BMI>=30	FALSE	FALSE	Q2	Q1	UK.White	0	0	17
GB	1	45-54	2020-03-24	non-female	White	FALSE	FALSE	FALSE	FALSE	no	BMI 25-29.9	FALSE	FALSE	Q4	Q4	UK.White	0	0	8
GB	1	>=65	2020-03-24	non-female	White	FALSE	FALSE	FALSE	FALSE	no	BMI 25-29.9	FALSE	FALSE	Q4	Q3	UK.White	0	0	24
GB	0	45-54	2020-03-24	female	White	FALSE	FALSE	FALSE	FALSE	no	BMI 18.5-24.9	FALSE	FALSE	NA	NA	UK.White	0	0	53
GB	1	45-54	2020-03-24	female	White	FALSE	FALSE	FALSE	FALSE	no	BMI 18.5-24.9	TRUE	FALSE	Q3	Q4	UK.White	0	0	3
GB	0	55-64	2020-03-24	female	White	FALSE	FALSE	FALSE	FALSE	yes/prior	BMI 18.5-24.9	FALSE	FALSE	Q1	Q1	UK.White	0	0	14
GB	0	>=65	2020-03-24	female	White	FALSE	FALSE	FALSE	FALSE	no	BMI>=30	FALSE	FALSE	Q2	Q2	UK.White	0	0	29
GB	0	55-64	2020-03-24	non-female	White	FALSE	FALSE	FALSE	FALSE	no	BMI>=30	FALSE	FALSE	Q3	Q3	UK.White	0	0	27
GB	0	35-44	2020-03-24	female	White	FALSE	FALSE	FALSE	FALSE	no	BMI 18.5-24.9	TRUE	FALSE	Q2	Q1	UK.White	0	0	25
GB	0	55-64	2020-03-24	non-female	White	FALSE	FALSE	FALSE	FALSE	no	BMI 18.5-24.9	TRUE	FALSE	Q4	Q3	UK.White	0	0	7
GB	0	25-34	2020-03-24	female	Other	FALSE	FALSE	FALSE	FALSE	no	BMI 18.5-24.9	FALSE	FALSE	Q4	Q4	UK.Other	0	1	4
GB	0	55-64	2020-03-24	female	White	FALSE	TRUE	FALSE	FALSE	no	BMI 25-29.9	TRUE	FALSE	Q1	Q1	UK.White	0	0	1
GB	0	45-54	2020-03-24	female	White	FALSE	FALSE	FALSE	FALSE	no	BMI 25-29.9	TRUE	FALSE	Q3	Q1	UK.White	0	0	6
GB	0	55-64	2020-03-24	non-female	White	FALSE	FALSE	FALSE	FALSE	yes/prior	BMI>=30	FALSE	FALSE	Q1	Q1	UK.White	0	0	5
GB	1	>=65	2020-03-24	female	White	FALSE	FALSE	FALSE	FALSE	no	BMI 18.5-24.9	FALSE	FALSE	Q2	Q2	UK.White	0	0	35
GB	0	45-54	2020-03-24	non-female	White	FALSE	FALSE	FALSE	FALSE	no	BMI>=30	FALSE	FALSE	Q2	Q1	UK.White	0	0	40
GB	0	45-54	2020-03-24	non-female	White	FALSE	FALSE	FALSE	FALSE	no	BMI <18.5	FALSE	FALSE	Q4	Q2	UK.White	0	0	3
GB	0	35-44	2020-03-24	non-female	White	FALSE	FALSE	FALSE	FALSE	no	BMI>=30	FALSE	FALSE	Q2	Q3	UK.White	0	0	26
GB	0	25-34	2020-03-24	female	White	FALSE	FALSE	FALSE	FALSE	no	BMI 18.5-24.9	FALSE	FALSE	Q4	Q4	UK.White	0	0	142
GB	0	25-34	2020-03-24	female	Other	FALSE	FALSE	FALSE	FALSE	no	BMI>=30	FALSE	FALSE	Q1	Q1	UK.Other	0	1	1
GB	0	35-44	2020-03-24	non-female	UK Asian	FALSE	FALSE	FALSE	FALSE	no	BMI>=30	FALSE	FALSE	Q3	Q3	UK.Other	0	1	1
GB	0	35-44	2020-03-24	female	White	FALSE	FALSE	FALSE	FALSE	yes/prior	BMI 25-29.9	FALSE	FALSE	Q2	Q1	UK.White	0	0	23
GB	0	55-64	2020-03-24	female	White	FALSE	FALSE	FALSE	FALSE	no	BMI 18.5-24.9	TRUE	FALSE	Q4	Q3	UK.White	0	0	18
GB	0	35-44	2020-03-24	non-female	White	FALSE	FALSE	FALSE	FALSE	no	BMI>=30	TRUE	FALSE	Q3	Q1	UK.White	0	0	2
GB	1	25-34	2020-03-24	female	White	FALSE	FALSE	FALSE	FALSE	no	BMI 25-29.9	FALSE	FALSE	Q4	Q3	UK.White	0	0	2
GB	0	45-54	2020-03-24	female	White	FALSE	FALSE	FALSE	FALSE	no	BMI 18.5-24.9	FALSE	FALSE	Q1	Q2	UK.White	0	0	82
GB	0	35-44	2020-03-24	non-female	UK Asian	FALSE	FALSE	FALSE	FALSE	no	BMI 25-29.9	FALSE	FALSE	Q3	Q3	UK.Other	0	1	1
GB	0	55-64	2020-03-24	female	White	FALSE	TRUE	FALSE	FALSE	no	BMI>=30	FALSE	FALSE	Q3	Q3	UK.White	0	0	4
GB	0	35-44	2020-03-24	non-female	White	FALSE	FALSE	FALSE	FALSE	no	BMI>=30	FALSE	FALSE	Q4	Q3	UK.White	0	0	26
GB	0	>=65	2020-03-24	non-female	White	FALSE	TRUE	FALSE	FALSE	no	BMI 25-29.9	FALSE	FALSE	Q2	Q1	UK.White	0	0	5
GB	1	45-54	2020-03-24	female	White	FALSE	FALSE	FALSE	FALSE	no	BMI 18.5-24.9	FALSE	FALSE	Q4	Q3	UK.White	0	0	22
GB	1	35-44	2020-03-24	non-female	White	FALSE	FALSE	FALSE	FALSE	no	BMI 18.5-24.9	FALSE	FALSE	Q2	Q2	UK.White	0	0	4
GB	1	35-44	2020-03-24	non-female	White	FALSE	FALSE	FALSE	FALSE	no	BMI 25-29.9	FALSE	FALSE	Q1	Q1	UK.White	0	0	9
GB	1	35-44	2020-03-24	non-female	White	FALSE	FALSE	FALSE	FALSE	no	BMI>=30	FALSE	FALSE	Q1	Q1	UK.White	0	0	7
GB	0	35-44	2020-03-24	female	White	FALSE	FALSE	FALSE	FALSE	no	BMI 18.5-24.9	FALSE	FALSE	Q4	Q1	UK.White	0	0	36
GB	0	>=65	2020-03-24	non-female	White	TRUE	FALSE	TRUE	FALSE	no	BMI>=30	FALSE	FALSE	Q2	Q3	UK.White	0	0	1
GB	1	>=65	2020-03-24	female	Other	FALSE	FALSE	FALSE	FALSE	no	BMI>=30	FALSE	FALSE	Q3	Q2	UK.Other	0	1	1
GB	0	25-34	2020-03-24	non-female	White	FALSE	FALSE	FALSE	FALSE	no	BMI 18.5-24.9	FALSE	FALSE	Q1	Q2	UK.White	0	0	18
GB	0	25-34	2020-03-24	female	Other	FALSE	FALSE	FALSE	FALSE	no	BMI 18.5-24.9	FALSE	FALSE	Q4	Q3	UK.Other	0	1	3
GB	1	>=65	2020-03-24	non-female	White	FALSE	TRUE	FALSE	FALSE	no	BMI 25-29.9	FALSE	FALSE	Q1	Q1	UK.White	0	0	6
GB	0	55-64	2020-03-24	non-female	White	FALSE	FALSE	FALSE	FALSE	yes/prior	BMI 18.5-24.9	FALSE	FALSE	Q2	Q1	UK.White	0	0	5
GB	0	55-64	2020-03-24	female	White	TRUE	FALSE	FALSE	FALSE	no	BMI>=30	FALSE	FALSE	Q2	Q1	UK.White	0	0	5
GB	0	<25	2020-03-24	non-female	White	FALSE	FALSE	FALSE	FALSE	no	BMI 18.5-24.9	FALSE	FALSE	NA	NA	UK.White	0	0	4
GB	0	35-44	2020-03-24	female	White	FALSE	FALSE	FALSE	FALSE	no	BMI <18.5	FALSE	FALSE	Q4	Q3	UK.White	0	0	9
GB	0	55-64	2020-03-24	female	White	FALSE	FALSE	FALSE	FALSE	no	BMI <18.5	FALSE	FALSE	Q1	Q1	UK.White	0	0	8
GB	0	25-34	2020-03-24	non-female	Other	FALSE	FALSE	FALSE	FALSE	no	BMI 25-29.9	FALSE	FALSE	NA	NA	UK.Other	0	1	1
GB	0	35-44	2020-03-24	non-female	White	FALSE	FALSE	FALSE	FALSE	no	BMI 25-29.9	FALSE	FALSE	Q3	Q4	UK.White	0	0	30
GB	1	55-64	2020-03-24	female	White	FALSE	FALSE	FALSE	FALSE	no	BMI 18.5-24.9	FALSE	FALSE	Q2	Q1	UK.White	0	0	27
GB	0	35-44	2020-03-24	female	White	FALSE	FALSE	FALSE	FALSE	no	BMI 25-29.9	FALSE	FALSE	Q1	Q2	UK.White	0	0	77
GB	0	25-34	2020-03-24	non-female	White	FALSE	FALSE	FALSE	FALSE	no	BMI <18.5	FALSE	FALSE	Q2	Q1	UK.White	0	0	6
GB	0	35-44	2020-03-24	non-female	White	FALSE	FALSE	FALSE	FALSE	no	BMI 18.5-24.9	FALSE	FALSE	Q4	Q1	UK.White	0	0	20
GB	0	25-34	2020-03-24	female	White	FALSE	FALSE	FALSE	FALSE	no	BMI 25-29.9	TRUE	FALSE	Q1	Q3	UK.White	0	0	3
GB	0	25-34	2020-03-24	female	White	FALSE	FALSE	FALSE	FALSE	no	BMI>=30	FALSE	FALSE	Q2	Q3	UK.White	0	0	34
GB	1	45-54	2020-03-24	non-female	White	FALSE	FALSE	FALSE	FALSE	no	BMI 18.5-24.9	FALSE	FALSE	Q4	Q3	UK.White	0	0	4
GB	0	>=65	2020-03-24	non-female	White	FALSE	FALSE	FALSE	FALSE	no	BMI 25-29.9	FALSE	FALSE	Q4	Q2	UK.White	0	0	15
GB	0	>=65	2020-03-24	non-female	White	FALSE	FALSE	FALSE	FALSE	no	BMI 18.5-24.9	FALSE	FALSE	Q2	Q1	UK.White	0	0	27
GB	0	45-54	2020-03-24	female	UK Asian	FALSE	FALSE	FALSE	FALSE	no	BMI 18.5-24.9	TRUE	FALSE	Q2	Q1	UK.Other	0	1	2
GB	0	>=65	2020-03-24	female	Other	FALSE	FALSE	FALSE	FALSE	no	BMI 18.5-24.9	FALSE	FALSE	Q2	Q3	UK.Other	0	1	2
GB	0	45-54	2020-03-24	non-female	UK Asian	FALSE	FALSE	FALSE	FALSE	no	BMI 18.5-24.9	FALSE	FALSE	Q4	Q3	UK.Other	0	1	3
GB	0	55-64	2020-03-24	non-female	White	FALSE	FALSE	TRUE	FALSE	yes/prior	BMI 18.5-24.9	FALSE	FALSE	Q1	Q1	UK.White	0	0	1
GB	0	<25	2020-03-24	non-female	White	FALSE	FALSE	FALSE	FALSE	no	BMI <18.5	FALSE	FALSE	Q4	Q3	UK.White	0	0	1
GB	0	25-34	2020-03-24	non-female	UK Chinese	FALSE	FALSE	FALSE	FALSE	no	BMI 18.5-24.9	FALSE	FALSE	Q1	Q1	UK.Other	0	1	3
GB	0	45-54	2020-03-24	female	White	FALSE	FALSE	FALSE	FALSE	no	BMI 18.5-24.9	TRUE	FALSE	Q2	Q1	UK.White	0	0	26
GB	0	>=65	2020-03-24	female	White	TRUE	FALSE	FALSE	FALSE	no	BMI>=30	FALSE	FALSE	Q1	Q1	UK.White	0	0	7
GB	0	>=65	2020-03-24	non-female	White	FALSE	FALSE	FALSE	FALSE	no	BMI 18.5-24.9	FALSE	FALSE	Q4	Q2	UK.White	0	0	11
GB	0	25-34	2020-03-24	non-female	White	FALSE	FALSE	FALSE	FALSE	no	BMI 18.5-24.9	FALSE	FALSE	Q1	Q3	UK.White	0	0	6
GB	0	25-34	2020-03-24	non-female	White	FALSE	FALSE	FALSE	FALSE	no	BMI 18.5-24.9	TRUE	FALSE	Q4	Q4	UK.White	0	0	5
GB	0	25-34	2020-03-24	non-female	White	FALSE	FALSE	FALSE	FALSE	no	BMI 25-29.9	TRUE	FALSE	Q2	Q1	UK.White	0	0	5
GB	0	25-34	2020-03-24	non-female	White	FALSE	FALSE	FALSE	FALSE	no	BMI 18.5-24.9	FALSE	FALSE	Q3	Q4	UK.White	0	0	23
GB	0	25-34	2020-03-24	female	UK Asian	FALSE	FALSE	FALSE	FALSE	no	BMI 25-29.9	FALSE	FALSE	Q2	Q1	UK.Other	0	1	3
GB	0	35-44	2020-03-24	female	White	FALSE	FALSE	FALSE	FALSE	no	BMI <18.5	FALSE	FALSE	Q3	Q3	UK.White	0	0	6
GB	0	35-44	2020-03-24	female	White	FALSE	FALSE	FALSE	FALSE	yes/prior	BMI 25-29.9	FALSE	FALSE	Q1	Q1	UK.White	0	0	22
GB	0	55-64	2020-03-24	female	White	FALSE	FALSE	FALSE	FALSE	no	BMI 18.5-24.9	TRUE	FALSE	Q4	Q2	UK.White	0	0	13
GB	0	<25	2020-03-24	female	White	FALSE	FALSE	FALSE	FALSE	yes/prior	BMI 18.5-24.9	FALSE	FALSE	Q3	Q4	UK.White	0	0	1
GB	0	55-64	2020-03-24	female	White	TRUE	FALSE	FALSE	FALSE	yes/prior	BMI 25-29.9	FALSE	FALSE	Q4	Q4	UK.White	0	0	1
GB	1	>=65	2020-03-24	non-female	White	FALSE	FALSE	FALSE	FALSE	no	BMI 25-29.9	FALSE	FALSE	Q3	Q2	UK.White	0	0	9
GB	1	55-64	2020-03-24	female	White	FALSE	FALSE	FALSE	FALSE	no	BMI 25-29.9	FALSE	FALSE	Q3	Q4	UK.White	0	0	10
GB	0	35-44	2020-03-24	non-female	White	FALSE	FALSE	FALSE	FALSE	no	BMI>=30	TRUE	FALSE	Q2	Q1	UK.White	0	0	5
GB	0	45-54	2020-03-24	female	White	FALSE	FALSE	FALSE	FALSE	no	BMI 25-29.9	FALSE	FALSE	Q1	Q2	UK.White	0	0	66
GB	0	45-54	2020-03-24	non-female	UK Asian	FALSE	FALSE	FALSE	FALSE	no	BMI>=30	FALSE	FALSE	Q2	Q3	UK.Other	0	1	3
GB	0	35-44	2020-03-24	non-female	White	FALSE	FALSE	FALSE	FALSE	no	BMI 25-29.9	TRUE	FALSE	NA	NA	UK.White	0	0	3
GB	0	25-34	2020-03-24	non-female	White	FALSE	FALSE	FALSE	FALSE	no	BMI 25-29.9	FALSE	FALSE	Q3	Q4	UK.White	0	0	18
GB	0	55-64	2020-03-24	non-female	White	FALSE	TRUE	FALSE	FALSE	yes/prior	BMI 18.5-24.9	FALSE	FALSE	Q1	Q1	UK.White	0	0	2
GB	0	35-44	2020-03-24	female	White	FALSE	FALSE	FALSE	FALSE	yes/prior	BMI 18.5-24.9	FALSE	FALSE	Q2	Q2	UK.White	0	0	16
GB	1	55-64	2020-03-24	non-female	White	FALSE	FALSE	FALSE	FALSE	no	BMI 25-29.9	FALSE	FALSE	Q4	Q2	UK.White	0	0	1
GB	0	55-64	2020-03-24	female	White	TRUE	FALSE	FALSE	FALSE	no	BMI>=30	FALSE	FALSE	Q2	Q2	UK.White	0	0	10
GB	0	55-64	2020-03-24	female	White	FALSE	FALSE	FALSE	FALSE	yes/prior	BMI 18.5-24.9	FALSE	FALSE	Q2	Q3	UK.White	0	0	12
GB	0	>=65	2020-03-24	female	White	FALSE	FALSE	FALSE	TRUE	no	BMI 25-29.9	FALSE	FALSE	Q2	Q2	UK.White	0	0	2
GB	0	35-44	2020-03-24	non-female	White	FALSE	FALSE	FALSE	FALSE	yes/prior	BMI 25-29.9	FALSE	FALSE	Q4	Q1	UK.White	0	0	2
GB	0	45-54	2020-03-24	non-female	Other	TRUE	FALSE	FALSE	FALSE	no	BMI>=30	FALSE	FALSE	Q2	Q4	UK.Other	0	1	1
GB	0	25-34	2020-03-24	female	White	FALSE	FALSE	FALSE	FALSE	no	BMI 18.5-24.9	TRUE	FALSE	Q2	Q2	UK.White	0	0	13
GB	0	55-64	2020-03-24	female	UK Asian	FALSE	FALSE	FALSE	FALSE	no	BMI 18.5-24.9	FALSE	FALSE	Q2	Q1	UK.Other	0	1	5
GB	0	45-54	2020-03-24	non-female	White	FALSE	FALSE	FALSE	FALSE	no	BMI 25-29.9	FALSE	FALSE	Q4	Q1	UK.White	0	0	12
GB	1	55-64	2020-03-24	female	White	FALSE	FALSE	FALSE	TRUE	no	BMI>=30	FALSE	FALSE	Q1	Q1	UK.White	0	0	1
GB	0	45-54	2020-03-24	female	White	FALSE	FALSE	FALSE	FALSE	no	BMI 18.5-24.9	TRUE	FALSE	Q3	Q3	UK.White	0	0	24
GB	0	45-54	2020-03-24	non-female	White	FALSE	FALSE	FALSE	FALSE	no	BMI 18.5-24.9	FALSE	FALSE	Q1	Q4	UK.White	0	0	1
GB	0	55-64	2020-03-24	non-female	Other	FALSE	FALSE	FALSE	FALSE	no	BMI>=30	FALSE	FALSE	Q4	Q4	UK.Other	0	1	1
GB	0	45-54	2020-03-24	non-female	White	FALSE	TRUE	FALSE	FALSE	no	BMI 25-29.9	TRUE	FALSE	Q1	Q1	UK.White	0	0	1
GB	0	45-54	2020-03-24	female	White	FALSE	FALSE	FALSE	FALSE	no	BMI 18.5-24.9	FALSE	FALSE	Q2	Q4	UK.White	0	0	62
GB	0	35-44	2020-03-24	non-female	UK Asian	FALSE	FALSE	FALSE	FALSE	no	BMI 18.5-24.9	FALSE	FALSE	Q2	Q1	UK.Other	0	1	8
GB	0	25-34	2020-03-24	female	White	FALSE	FALSE	FALSE	FALSE	no	BMI 18.5-24.9	TRUE	FALSE	Q3	Q1	UK.White	0	0	8
GB	0	55-64	2020-03-24	female	White	FALSE	FALSE	FALSE	FALSE	no	BMI 18.5-24.9	TRUE	FALSE	Q2	Q3	UK.White	0	0	8
GB	1	>=65	2020-03-24	non-female	White	FALSE	FALSE	FALSE	FALSE	no	BMI 18.5-24.9	FALSE	FALSE	Q2	Q2	UK.White	0	0	24
GB	0	45-54	2020-03-24	non-female	White	FALSE	FALSE	FALSE	FALSE	yes/prior	BMI 18.5-24.9	FALSE	FALSE	Q3	Q3	UK.White	0	0	4
GB	0	25-34	2020-03-24	female	White	FALSE	FALSE	FALSE	FALSE	no	BMI <18.5	FALSE	FALSE	Q2	Q2	UK.White	0	0	4
GB	1	>=65	2020-03-24	female	UK Asian	TRUE	FALSE	FALSE	FALSE	yes/prior	BMI <18.5	FALSE	FALSE	Q4	Q3	UK.Other	0	1	1
GB	0	55-64	2020-03-24	non-female	White	FALSE	FALSE	FALSE	FALSE	no	BMI 18.5-24.9	FALSE	FALSE	Q1	Q3	UK.White	0	0	8
GB	0	35-44	2020-03-24	non-female	White	FALSE	FALSE	FALSE	FALSE	no	BMI 18.5-24.9	TRUE	FALSE	NA	NA	UK.White	0	0	3
GB	0	<25	2020-03-24	female	White	FALSE	FALSE	FALSE	FALSE	no	BMI 18.5-24.9	FALSE	FALSE	Q2	Q2	UK.White	0	0	20
GB	0	25-34	2020-03-24	non-female	White	FALSE	FALSE	FALSE	FALSE	no	BMI>=30	FALSE	FALSE	NA	NA	UK.White	0	0	5
GB	0	55-64	2020-03-24	female	White	FALSE	FALSE	TRUE	FALSE	no	BMI 18.5-24.9	FALSE	FALSE	Q2	Q1	UK.White	0	0	2
GB	0	>=65	2020-03-24	female	White	TRUE	FALSE	FALSE	FALSE	no	BMI 25-29.9	FALSE	FALSE	Q2	Q1	UK.White	0	0	4
GB	1	45-54	2020-03-24	female	White	FALSE	FALSE	FALSE	FALSE	no	BMI 18.5-24.9	FALSE	FALSE	Q2	Q1	UK.White	0	0	23
GB	0	55-64	2020-03-24	non-female	White	FALSE	FALSE	FALSE	FALSE	no	BMI>=30	FALSE	FALSE	Q3	Q4	UK.White	0	0	24
GB	0	35-44	2020-03-24	non-female	White	FALSE	FALSE	FALSE	FALSE	no	BMI 18.5-24.9	FALSE	FALSE	Q1	Q2	UK.White	0	0	45
GB	0	35-44	2020-03-24	non-female	White	FALSE	FALSE	FALSE	FALSE	yes/prior	BMI 18.5-24.9	TRUE	FALSE	Q1	Q1	UK.White	0	0	3
GB	0	55-64	2020-03-24	non-female	White	TRUE	FALSE	FALSE	FALSE	no	BMI>=30	FALSE	FALSE	Q1	Q1	UK.White	0	0	14
GB	0	45-54	2020-03-24	non-female	UK Asian	FALSE	FALSE	FALSE	FALSE	no	BMI 18.5-24.9	FALSE	FALSE	Q2	Q3	UK.Other	0	1	1
GB	0	25-34	2020-03-24	female	White	FALSE	FALSE	FALSE	FALSE	no	BMI>=30	FALSE	FALSE	Q2	Q1	UK.White	0	0	36
GB	1	55-64	2020-03-24	non-female	White	FALSE	FALSE	FALSE	FALSE	no	BMI 18.5-24.9	FALSE	FALSE	Q3	Q3	UK.White	0	0	6
GB	0	45-54	2020-03-24	female	White	FALSE	FALSE	FALSE	FALSE	no	BMI 18.5-24.9	FALSE	FALSE	Q2	Q2	UK.White	0	0	262
GB	0	25-34	2020-03-24	non-female	White	FALSE	FALSE	FALSE	FALSE	no	BMI>=30	FALSE	FALSE	Q2	Q2	UK.White	0	0	12
GB	0	25-34	2020-03-24	female	UK Asian	FALSE	FALSE	FALSE	FALSE	no	BMI 18.5-24.9	FALSE	FALSE	Q3	Q1	UK.Other	0	1	1
GB	0	55-64	2020-03-24	non-female	White	FALSE	FALSE	FALSE	FALSE	no	BMI>=30	FALSE	FALSE	Q2	Q4	UK.White	0	0	18
GB	0	45-54	2020-03-24	non-female	White	FALSE	FALSE	FALSE	FALSE	yes/prior	BMI 18.5-24.9	FALSE	FALSE	Q2	Q1	UK.White	0	0	9
GB	0	55-64	2020-03-24	non-female	White	FALSE	TRUE	FALSE	FALSE	no	BMI 18.5-24.9	FALSE	FALSE	Q2	Q2	UK.White	0	0	3
GB	0	25-34	2020-03-24	female	UK Chinese	FALSE	FALSE	FALSE	FALSE	no	BMI 18.5-24.9	FALSE	FALSE	Q4	Q3	UK.Other	0	1	2
GB	0	25-34	2020-03-24	non-female	White	FALSE	FALSE	FALSE	FALSE	no	BMI 18.5-24.9	TRUE	FALSE	Q2	Q1	UK.White	0	0	12
GB	1	45-54	2020-03-24	female	Other	FALSE	FALSE	FALSE	FALSE	no	BMI 18.5-24.9	TRUE	FALSE	Q4	Q3	UK.Other	0	1	1
GB	0	45-54	2020-03-24	female	White	FALSE	FALSE	FALSE	TRUE	no	BMI 25-29.9	FALSE	FALSE	Q4	Q4	UK.White	0	0	2
GB	0	45-54	2020-03-24	non-female	White	FALSE	FALSE	FALSE	FALSE	no	BMI>=30	FALSE	FALSE	Q1	Q3	UK.White	0	0	5
GB	0	55-64	2020-03-24	female	White	FALSE	FALSE	FALSE	FALSE	no	BMI>=30	TRUE	FALSE	Q4	Q4	UK.White	0	0	6
GB	0	35-44	2020-03-24	female	White	FALSE	FALSE	FALSE	FALSE	no	BMI>=30	FALSE	FALSE	Q2	Q3	UK.White	0	0	94
GB	0	>=65	2020-03-24	non-female	White	TRUE	FALSE	FALSE	FALSE	no	BMI>=30	FALSE	FALSE	Q4	Q2	UK.White	0	0	1
GB	0	35-44	2020-03-24	non-female	White	FALSE	FALSE	FALSE	FALSE	no	BMI <18.5	TRUE	FALSE	Q2	Q1	UK.White	0	0	1
GB	0	35-44	2020-03-24	female	White	FALSE	FALSE	FALSE	FALSE	no	BMI 18.5-24.9	TRUE	FALSE	Q4	Q1	UK.White	0	0	5
GB	0	45-54	2020-03-24	female	White	FALSE	TRUE	FALSE	FALSE	no	BMI 25-29.9	FALSE	FALSE	Q1	Q1	UK.White	0	0	3
GB	0	>=65	2020-03-24	female	Hispanic	FALSE	FALSE	FALSE	FALSE	no	BMI 18.5-24.9	FALSE	FALSE	Q4	Q4	UK.Other	0	1	1
GB	0	35-44	2020-03-24	female	White	FALSE	FALSE	FALSE	FALSE	no	BMI 18.5-24.9	FALSE	FALSE	Q3	Q4	UK.White	0	0	118
GB	0	55-64	2020-03-24	non-female	White	FALSE	FALSE	TRUE	FALSE	no	BMI 25-29.9	FALSE	FALSE	Q1	Q1	UK.White	0	0	1
GB	0	55-64	2020-03-24	non-female	White	FALSE	TRUE	FALSE	FALSE	yes/prior	BMI 18.5-24.9	FALSE	FALSE	Q2	Q1	UK.White	0	0	1
GB	0	35-44	2020-03-24	female	White	FALSE	FALSE	FALSE	FALSE	yes/prior	BMI>=30	FALSE	FALSE	Q2	Q1	UK.White	0	0	8
GB	0	45-54	2020-03-24	non-female	Other	FALSE	FALSE	FALSE	FALSE	no	BMI 18.5-24.9	FALSE	FALSE	Q2	Q2	UK.Other	0	1	4
GB	0	35-44	2020-03-24	non-female	White	FALSE	FALSE	FALSE	FALSE	no	BMI 25-29.9	FALSE	FALSE	Q2	Q4	UK.White	0	0	26
GB	0	55-64	2020-03-24	female	White	FALSE	FALSE	FALSE	FALSE	no	BMI 18.5-24.9	FALSE	FALSE	NA	NA	UK.White	0	0	38
GB	1	35-44	2020-03-24	female	White	FALSE	FALSE	FALSE	FALSE	no	BMI 25-29.9	FALSE	FALSE	Q3	Q2	UK.White	0	0	6
GB	0	45-54	2020-03-24	non-female	White	TRUE	FALSE	FALSE	FALSE	yes/prior	BMI>=30	FALSE	FALSE	Q2	Q1	UK.White	0	0	2
GB	0	45-54	2020-03-24	female	White	FALSE	FALSE	FALSE	FALSE	no	BMI>=30	FALSE	FALSE	Q2	Q4	UK.White	0	0	36
GB	0	45-54	2020-03-24	non-female	UK Asian	FALSE	FALSE	FALSE	FALSE	yes/prior	BMI>=30	FALSE	FALSE	Q1	Q1	UK.Other	0	1	1
GB	0	55-64	2020-03-24	non-female	White	FALSE	FALSE	FALSE	FALSE	yes/prior	BMI 25-29.9	FALSE	FALSE	Q1	Q1	UK.White	0	0	11
GB	0	25-34	2020-03-24	female	White	FALSE	FALSE	FALSE	FALSE	yes/prior	BMI 18.5-24.9	FALSE	FALSE	Q4	Q3	UK.White	0	0	2
GB	0	>=65	2020-03-24	non-female	White	TRUE	FALSE	FALSE	FALSE	yes/prior	BMI 25-29.9	FALSE	FALSE	Q1	Q1	UK.White	0	0	2
GB	0	35-44	2020-03-24	female	Black	FALSE	FALSE	FALSE	FALSE	yes/prior	BMI>=30	FALSE	FALSE	Q1	Q1	UK.Black	1	0	1
GB	0	35-44	2020-03-24	female	White	FALSE	FALSE	FALSE	FALSE	no	BMI <18.5	FALSE	FALSE	Q2	Q1	UK.White	0	0	19
GB	0	45-54	2020-03-24	female	White	FALSE	FALSE	FALSE	FALSE	no	BMI 18.5-24.9	TRUE	FALSE	Q4	Q4	UK.White	0	0	37
GB	0	35-44	2020-03-24	female	UK Chinese	FALSE	FALSE	FALSE	FALSE	no	BMI 18.5-24.9	FALSE	FALSE	Q4	Q3	UK.Other	0	1	3
GB	1	25-34	2020-03-24	non-female	White	FALSE	FALSE	FALSE	FALSE	no	BMI 18.5-24.9	FALSE	FALSE	Q2	Q2	UK.White	0	0	1
GB	0	45-54	2020-03-24	non-female	White	FALSE	FALSE	FALSE	FALSE	no	BMI>=30	FALSE	FALSE	Q4	Q4	UK.White	0	0	62
GB	0	>=65	2020-03-24	female	White	FALSE	FALSE	FALSE	FALSE	no	BMI <18.5	FALSE	FALSE	Q2	Q1	UK.White	0	0	1
GB	0	25-34	2020-03-24	non-female	White	FALSE	FALSE	FALSE	FALSE	yes/prior	BMI 25-29.9	FALSE	FALSE	Q1	Q1	UK.White	0	0	7
GB	0	45-54	2020-03-24	non-female	White	FALSE	FALSE	FALSE	FALSE	yes/prior	BMI>=30	FALSE	FALSE	Q1	Q1	UK.White	0	0	11
GB	1	>=65	2020-03-24	non-female	White	FALSE	FALSE	FALSE	FALSE	no	BMI 25-29.9	FALSE	FALSE	Q4	Q2	UK.White	0	0	7
GB	0	55-64	2020-03-24	female	UK Asian	FALSE	FALSE	FALSE	FALSE	no	BMI 18.5-24.9	FALSE	FALSE	Q2	Q2	UK.Other	0	1	4
GB	0	45-54	2020-03-24	non-female	White	FALSE	FALSE	FALSE	FALSE	no	BMI 18.5-24.9	TRUE	FALSE	Q2	Q1	UK.White	0	0	14
GB	0	45-54	2020-03-24	female	UK Asian	FALSE	FALSE	FALSE	FALSE	no	BMI 25-29.9	FALSE	FALSE	Q2	Q1	UK.Other	0	1	7
GB	1	>=65	2020-03-24	female	Other	TRUE	FALSE	FALSE	FALSE	no	BMI 25-29.9	FALSE	FALSE	Q2	Q2	UK.Other	0	1	1
GB	0	35-44	2020-03-24	non-female	UK Asian	FALSE	FALSE	FALSE	FALSE	yes/prior	BMI 18.5-24.9	FALSE	FALSE	Q4	Q4	UK.Other	0	1	1
GB	1	>=65	2020-03-24	non-female	White	FALSE	FALSE	FALSE	FALSE	no	BMI 18.5-24.9	FALSE	FALSE	Q4	Q1	UK.White	0	0	2
GB	0	35-44	2020-03-24	female	White	FALSE	FALSE	FALSE	FALSE	yes/prior	BMI>=30	FALSE	FALSE	NA	NA	UK.White	0	0	3
GB	1	55-64	2020-03-24	non-female	White	FALSE	TRUE	FALSE	FALSE	yes/prior	BMI 18.5-24.9	FALSE	FALSE	Q2	Q1	UK.White	0	0	1
GB	0	>=65	2020-03-24	non-female	White	FALSE	FALSE	FALSE	FALSE	no	BMI 18.5-24.9	FALSE	FALSE	Q4	Q3	UK.White	0	0	51
GB	0	55-64	2020-03-24	non-female	White	TRUE	TRUE	FALSE	FALSE	no	BMI>=30	FALSE	FALSE	Q2	Q2	UK.White	0	0	1
GB	0	35-44	2020-03-24	female	White	FALSE	TRUE	FALSE	FALSE	yes/prior	BMI>=30	TRUE	FALSE	Q3	Q1	UK.White	0	0	1
GB	0	25-34	2020-03-24	non-female	White	FALSE	FALSE	FALSE	FALSE	no	BMI>=30	FALSE	FALSE	Q1	Q2	UK.White	0	0	9
GB	1	>=65	2020-03-24	female	White	FALSE	FALSE	FALSE	FALSE	no	BMI>=30	FALSE	FALSE	Q2	Q1	UK.White	0	0	7
GB	0	55-64	2020-03-24	female	White	FALSE	FALSE	FALSE	FALSE	no	BMI 18.5-24.9	FALSE	FALSE	Q1	Q2	UK.White	0	0	73
GB	0	55-64	2020-03-24	non-female	White	FALSE	FALSE	FALSE	FALSE	no	BMI 25-29.9	FALSE	FALSE	Q3	Q3	UK.White	0	0	86
GB	1	>=65	2020-03-24	non-female	White	FALSE	FALSE	FALSE	FALSE	no	BMI 25-29.9	FALSE	FALSE	Q4	Q4	UK.White	0	0	39
GB	0	55-64	2020-03-24	non-female	White	FALSE	FALSE	FALSE	FALSE	yes/prior	BMI 25-29.9	FALSE	FALSE	NA	NA	UK.White	0	0	2
GB	1	>=65	2020-03-24	non-female	White	FALSE	FALSE	FALSE	FALSE	no	BMI 25-29.9	FALSE	FALSE	Q2	Q4	UK.White	0	0	3
GB	0	55-64	2020-03-24	female	White	FALSE	FALSE	FALSE	FALSE	no	BMI 25-29.9	TRUE	FALSE	Q3	Q2	UK.White	0	0	5
GB	0	35-44	2020-03-24	non-female	Black	FALSE	FALSE	FALSE	FALSE	no	BMI 25-29.9	TRUE	FALSE	Q4	Q4	UK.Black	1	0	1
GB	0	>=65	2020-03-24	non-female	White	FALSE	FALSE	FALSE	TRUE	no	BMI 25-29.9	FALSE	FALSE	Q3	Q2	UK.White	0	0	1
GB	0	25-34	2020-03-24	non-female	White	FALSE	FALSE	FALSE	TRUE	no	BMI 18.5-24.9	FALSE	FALSE	Q3	Q3	UK.White	0	0	1
GB	0	35-44	2020-03-24	non-female	White	FALSE	FALSE	FALSE	FALSE	no	BMI 25-29.9	TRUE	FALSE	Q2	Q2	UK.White	0	0	9
GB	1	>=65	2020-03-24	female	White	FALSE	FALSE	FALSE	FALSE	no	BMI 25-29.9	FALSE	FALSE	Q3	Q4	UK.White	0	0	10
GB	0	45-54	2020-03-24	female	White	TRUE	FALSE	FALSE	FALSE	no	BMI>=30	FALSE	FALSE	Q2	Q1	UK.White	0	0	4
GB	0	<25	2020-03-24	non-female	White	FALSE	FALSE	FALSE	FALSE	no	BMI <18.5	TRUE	FALSE	Q1	Q1	UK.White	0	0	1
GB	0	<25	2020-03-24	non-female	White	FALSE	FALSE	FALSE	FALSE	no	BMI 18.5-24.9	FALSE	FALSE	Q4	Q3	UK.White	0	0	15
GB	0	>=65	2020-03-24	non-female	White	FALSE	FALSE	FALSE	FALSE	no	BMI>=30	FALSE	FALSE	Q4	Q4	UK.White	0	0	22
GB	0	25-34	2020-03-24	non-female	UK Asian	FALSE	FALSE	FALSE	FALSE	no	BMI 25-29.9	TRUE	FALSE	Q1	Q1	UK.Other	0	1	1
GB	0	>=65	2020-03-24	non-female	White	FALSE	TRUE	FALSE	FALSE	yes/prior	BMI 25-29.9	FALSE	FALSE	Q2	Q2	UK.White	0	0	1
GB	0	<25	2020-03-24	non-female	White	FALSE	FALSE	FALSE	FALSE	no	BMI 25-29.9	FALSE	FALSE	Q4	Q4	UK.White	0	0	4
GB	0	55-64	2020-03-24	non-female	Other	TRUE	TRUE	TRUE	FALSE	no	BMI 18.5-24.9	FALSE	FALSE	Q4	Q2	UK.Other	0	1	1
GB	0	35-44	2020-03-24	female	White	FALSE	FALSE	FALSE	FALSE	no	BMI 25-29.9	FALSE	FALSE	Q1	Q3	UK.White	0	0	14
GB	0	<25	2020-03-24	non-female	White	FALSE	FALSE	FALSE	FALSE	no	BMI 18.5-24.9	FALSE	FALSE	Q4	Q2	UK.White	0	0	2
GB	0	35-44	2020-03-24	non-female	White	FALSE	FALSE	FALSE	FALSE	no	BMI 25-29.9	FALSE	FALSE	Q3	Q1	UK.White	0	0	23
GB	0	55-64	2020-03-24	non-female	White	TRUE	FALSE	FALSE	FALSE	no	BMI>=30	TRUE	FALSE	Q2	Q2	UK.White	0	0	1
GB	0	>=65	2020-03-24	non-female	White	FALSE	FALSE	FALSE	FALSE	no	BMI 25-29.9	FALSE	FALSE	Q3	Q4	UK.White	0	0	24
GB	1	55-64	2020-03-24	non-female	White	FALSE	FALSE	FALSE	FALSE	no	BMI 18.5-24.9	FALSE	FALSE	Q2	Q3	UK.White	0	0	9
GB	0	25-34	2020-03-24	non-female	Other	FALSE	FALSE	FALSE	FALSE	no	BMI 18.5-24.9	FALSE	FALSE	Q3	Q4	UK.Other	0	1	1
GB	0	>=65	2020-03-24	non-female	White	FALSE	FALSE	FALSE	FALSE	no	BMI 25-29.9	FALSE	FALSE	Q4	Q1	UK.White	0	0	4
GB	0	35-44	2020-03-24	female	White	FALSE	FALSE	FALSE	FALSE	yes/prior	BMI 18.5-24.9	FALSE	FALSE	Q2	Q1	UK.White	0	0	17
GB	0	25-34	2020-03-24	non-female	White	FALSE	FALSE	FALSE	FALSE	no	BMI 18.5-24.9	FALSE	FALSE	Q3	Q1	UK.White	0	0	29
GB	0	35-44	2020-03-24	female	Other	FALSE	FALSE	FALSE	FALSE	no	BMI 18.5-24.9	FALSE	FALSE	Q2	Q3	UK.Other	0	1	4
GB	0	55-64	2020-03-24	female	White	FALSE	FALSE	FALSE	FALSE	no	BMI 25-29.9	TRUE	FALSE	Q4	Q4	UK.White	0	0	7
GB	1	>=65	2020-03-24	non-female	White	TRUE	FALSE	FALSE	FALSE	no	BMI 18.5-24.9	FALSE	FALSE	Q4	Q1	UK.White	0	0	1
GB	0	25-34	2020-03-24	female	White	FALSE	FALSE	FALSE	FALSE	no	BMI>=30	TRUE	FALSE	Q2	Q1	UK.White	0	0	6
GB	1	35-44	2020-03-24	female	White	FALSE	FALSE	FALSE	FALSE	no	BMI 18.5-24.9	FALSE	FALSE	Q2	Q3	UK.White	0	0	40
GB	0	45-54	2020-03-24	non-female	White	FALSE	FALSE	FALSE	FALSE	no	BMI 25-29.9	TRUE	FALSE	Q4	Q3	UK.White	0	0	14
GB	1	>=65	2020-03-24	non-female	White	FALSE	TRUE	FALSE	FALSE	no	BMI 25-29.9	FALSE	FALSE	Q1	Q2	UK.White	0	0	2
GB	0	25-34	2020-03-24	female	White	FALSE	FALSE	FALSE	FALSE	yes/prior	BMI>=30	FALSE	FALSE	Q1	Q1	UK.White	0	0	18
GB	0	>=65	2020-03-24	non-female	White	TRUE	FALSE	FALSE	FALSE	no	BMI>=30	FALSE	FALSE	Q2	Q4	UK.White	0	0	3
GB	0	55-64	2020-03-24	non-female	White	FALSE	FALSE	FALSE	FALSE	yes/prior	BMI 25-29.9	TRUE	FALSE	Q2	Q2	UK.White	0	0	1
GB	0	35-44	2020-03-24	female	White	FALSE	FALSE	FALSE	FALSE	no	BMI>=30	FALSE	FALSE	Q3	Q3	UK.White	0	0	75
GB	0	>=65	2020-03-24	non-female	White	FALSE	TRUE	FALSE	FALSE	no	BMI 18.5-24.9	FALSE	FALSE	Q4	Q4	UK.White	0	0	7
GB	0	45-54	2020-03-24	non-female	Black	FALSE	FALSE	FALSE	FALSE	no	BMI 25-29.9	FALSE	FALSE	Q2	Q1	UK.Black	1	0	3
GB	0	25-34	2020-03-24	non-female	Other	FALSE	FALSE	FALSE	FALSE	no	BMI 18.5-24.9	FALSE	FALSE	Q1	Q1	UK.Other	0	1	3
GB	0	35-44	2020-03-24	non-female	White	FALSE	FALSE	FALSE	FALSE	no	BMI>=30	FALSE	FALSE	Q2	Q1	UK.White	0	0	39
GB	0	25-34	2020-03-24	female	White	FALSE	FALSE	FALSE	FALSE	no	BMI 25-29.9	FALSE	FALSE	Q4	Q2	UK.White	0	0	18
GB	0	25-34	2020-03-24	non-female	White	FALSE	FALSE	FALSE	FALSE	no	BMI 25-29.9	FALSE	FALSE	Q4	Q3	UK.White	0	0	32
GB	0	55-64	2020-03-24	non-female	White	TRUE	TRUE	FALSE	FALSE	no	BMI 18.5-24.9	FALSE	FALSE	Q2	Q4	UK.White	0	0	1
GB	0	55-64	2020-03-24	female	White	FALSE	TRUE	FALSE	FALSE	no	BMI 25-29.9	FALSE	FALSE	Q2	Q2	UK.White	0	0	4
GB	0	55-64	2020-03-24	non-female	White	FALSE	FALSE	FALSE	TRUE	no	BMI 25-29.9	FALSE	FALSE	Q1	Q1	UK.White	0	0	1
GB	0	45-54	2020-03-24	female	White	FALSE	FALSE	FALSE	FALSE	no	BMI>=30	FALSE	FALSE	NA	NA	UK.White	0	0	24
GB	0	55-64	2020-03-24	female	White	FALSE	FALSE	FALSE	FALSE	no	BMI>=30	FALSE	FALSE	Q2	Q1	UK.White	0	0	73
GB	0	55-64	2020-03-24	female	White	TRUE	TRUE	FALSE	FALSE	no	BMI>=30	FALSE	FALSE	Q4	Q3	UK.White	0	0	1
GB	0	35-44	2020-03-24	non-female	White	FALSE	FALSE	FALSE	FALSE	yes/prior	BMI>=30	FALSE	FALSE	Q1	Q1	UK.White	0	0	11
GB	0	35-44	2020-03-24	female	White	FALSE	FALSE	FALSE	FALSE	no	BMI>=30	FALSE	FALSE	NA	NA	UK.White	0	0	27
GB	0	35-44	2020-03-24	female	Black	FALSE	FALSE	FALSE	FALSE	no	BMI>=30	FALSE	FALSE	Q3	Q4	UK.Black	1	0	1
GB	0	45-54	2020-03-24	female	UK Asian	FALSE	FALSE	FALSE	FALSE	no	BMI 25-29.9	TRUE	FALSE	Q3	Q2	UK.Other	0	1	1
GB	0	35-44	2020-03-24	non-female	White	FALSE	TRUE	FALSE	FALSE	no	BMI>=30	FALSE	FALSE	Q2	Q1	UK.White	0	0	1
GB	0	45-54	2020-03-24	non-female	Other	FALSE	FALSE	FALSE	FALSE	no	BMI 25-29.9	FALSE	FALSE	Q2	Q2	UK.Other	0	1	3
GB	0	55-64	2020-03-24	female	UK Asian	FALSE	FALSE	FALSE	FALSE	no	BMI 25-29.9	FALSE	FALSE	Q2	Q2	UK.Other	0	1	4
GB	1	>=65	2020-03-24	female	White	TRUE	FALSE	FALSE	FALSE	no	BMI 25-29.9	FALSE	FALSE	Q4	Q4	UK.White	0	0	5
GB	0	>=65	2020-03-24	non-female	Other	FALSE	FALSE	FALSE	TRUE	yes/prior	BMI 18.5-24.9	FALSE	FALSE	Q1	Q1	UK.Other	0	1	1
GB	1	45-54	2020-03-24	female	UK Chinese	FALSE	FALSE	TRUE	FALSE	no	BMI 18.5-24.9	FALSE	FALSE	Q1	Q3	UK.Other	0	1	1
GB	0	45-54	2020-03-24	female	White	FALSE	FALSE	FALSE	FALSE	no	BMI 18.5-24.9	TRUE	FALSE	Q3	Q1	UK.White	0	0	7
GB	0	55-64	2020-03-24	non-female	White	TRUE	FALSE	FALSE	FALSE	no	BMI 25-29.9	FALSE	FALSE	Q2	Q1	UK.White	0	0	3
GB	0	35-44	2020-03-24	female	White	TRUE	FALSE	FALSE	FALSE	no	BMI 25-29.9	FALSE	FALSE	Q4	Q1	UK.White	0	0	1
GB	1	35-44	2020-03-24	female	White	FALSE	FALSE	FALSE	FALSE	no	BMI <18.5	FALSE	FALSE	Q2	Q1	UK.White	0	0	2
GB	0	25-34	2020-03-24	non-female	White	FALSE	FALSE	FALSE	FALSE	no	BMI 18.5-24.9	TRUE	FALSE	Q3	Q4	UK.White	0	0	1
GB	1	25-34	2020-03-24	female	White	FALSE	FALSE	FALSE	FALSE	no	BMI 18.5-24.9	TRUE	FALSE	Q4	Q2	UK.White	0	0	1
GB	0	35-44	2020-03-24	female	White	FALSE	FALSE	FALSE	FALSE	no	BMI 25-29.9	FALSE	FALSE	Q2	Q4	UK.White	0	0	45
GB	1	>=65	2020-03-24	female	White	FALSE	FALSE	FALSE	FALSE	no	BMI>=30	FALSE	FALSE	Q4	Q3	UK.White	0	0	11
GB	0	25-34	2020-03-24	female	White	FALSE	FALSE	FALSE	FALSE	no	BMI>=30	FALSE	FALSE	Q4	Q4	UK.White	0	0	26
GB	1	>=65	2020-03-24	female	White	FALSE	FALSE	FALSE	TRUE	no	BMI 18.5-24.9	FALSE	FALSE	Q2	Q1	UK.White	0	0	1
GB	0	45-54	2020-03-24	female	White	FALSE	FALSE	FALSE	FALSE	no	BMI 18.5-24.9	FALSE	FALSE	Q4	Q1	UK.White	0	0	21
GB	1	55-64	2020-03-24	female	White	FALSE	FALSE	FALSE	FALSE	no	BMI 25-29.9	TRUE	FALSE	Q2	Q2	UK.White	0	0	4
GB	0	<25	2020-03-24	female	White	FALSE	FALSE	FALSE	FALSE	yes/prior	BMI>=30	FALSE	FALSE	Q3	Q3	UK.White	0	0	1
GB	0	55-64	2020-03-24	non-female	White	FALSE	FALSE	FALSE	FALSE	yes/prior	BMI 18.5-24.9	FALSE	FALSE	Q3	Q2	UK.White	0	0	3
GB	0	25-34	2020-03-24	non-female	White	FALSE	FALSE	FALSE	FALSE	no	BMI 18.5-24.9	TRUE	FALSE	Q1	Q3	UK.White	0	0	1
GB	1	45-54	2020-03-24	female	White	FALSE	FALSE	FALSE	FALSE	no	BMI>=30	FALSE	FALSE	Q4	Q4	UK.White	0	0	9
GB	0	55-64	2020-03-24	non-female	White	FALSE	TRUE	FALSE	FALSE	no	BMI 18.5-24.9	FALSE	FALSE	Q1	Q1	UK.White	0	0	4
GB	0	55-64	2020-03-24	non-female	White	FALSE	FALSE	TRUE	FALSE	no	BMI 25-29.9	FALSE	FALSE	Q2	Q3	UK.White	0	0	2
GB	1	55-64	2020-03-24	female	White	FALSE	FALSE	FALSE	FALSE	no	BMI 25-29.9	FALSE	FALSE	NA	NA	UK.White	0	0	10
GB	0	45-54	2020-03-24	non-female	Black	FALSE	FALSE	FALSE	FALSE	no	BMI 25-29.9	FALSE	FALSE	Q4	Q3	UK.Black	1	0	1
GB	0	55-64	2020-03-24	non-female	White	FALSE	FALSE	FALSE	FALSE	yes/prior	BMI 18.5-24.9	FALSE	FALSE	Q2	Q4	UK.White	0	0	4
GB	0	>=65	2020-03-24	non-female	White	FALSE	FALSE	FALSE	FALSE	no	BMI 18.5-24.9	FALSE	FALSE	Q1	Q2	UK.White	0	0	20
GB	1	>=65	2020-03-24	non-female	White	FALSE	FALSE	FALSE	FALSE	no	BMI 18.5-24.9	FALSE	FALSE	Q1	Q1	UK.White	0	0	13
GB	0	35-44	2020-03-24	female	UK Chinese	FALSE	FALSE	FALSE	FALSE	no	BMI 18.5-24.9	FALSE	FALSE	Q4	Q4	UK.Other	0	1	5
GB	0	25-34	2020-03-24	non-female	White	FALSE	FALSE	FALSE	FALSE	no	BMI>=30	FALSE	FALSE	Q2	Q4	UK.White	0	0	4
GB	0	45-54	2020-03-24	non-female	White	FALSE	FALSE	FALSE	FALSE	yes/prior	BMI 25-29.9	TRUE	FALSE	Q3	Q2	UK.White	0	0	2
GB	0	>=65	2020-03-24	non-female	White	FALSE	FALSE	FALSE	FALSE	no	BMI>=30	FALSE	FALSE	Q2	Q4	UK.White	0	0	5
GB	0	25-34	2020-03-24	female	White	FALSE	FALSE	FALSE	FALSE	no	BMI 18.5-24.9	FALSE	FALSE	Q2	Q4	UK.White	0	0	42
GB	1	55-64	2020-03-24	non-female	White	FALSE	FALSE	FALSE	FALSE	no	BMI 18.5-24.9	TRUE	FALSE	Q2	Q1	UK.White	0	0	1
GB	0	45-54	2020-03-24	non-female	White	FALSE	FALSE	FALSE	FALSE	yes/prior	BMI 25-29.9	TRUE	FALSE	Q1	Q1	UK.White	0	0	1
GB	1	45-54	2020-03-24	female	White	FALSE	FALSE	FALSE	FALSE	no	BMI>=30	FALSE	FALSE	Q1	Q1	UK.White	0	0	35
GB	0	>=65	2020-03-24	non-female	White	FALSE	FALSE	FALSE	FALSE	no	BMI 25-29.9	FALSE	FALSE	Q1	Q2	UK.White	0	0	31
GB	0	>=65	2020-03-24	non-female	White	FALSE	FALSE	FALSE	FALSE	no	BMI 25-29.9	FALSE	FALSE	Q2	Q1	UK.White	0	0	30
GB	1	>=65	2020-03-24	non-female	White	FALSE	FALSE	FALSE	FALSE	no	BMI 18.5-24.9	FALSE	FALSE	Q1	Q2	UK.White	0	0	8
GB	0	>=65	2020-03-24	non-female	White	FALSE	FALSE	FALSE	FALSE	yes/prior	BMI 18.5-24.9	FALSE	FALSE	Q1	Q2	UK.White	0	0	3
GB	0	45-54	2020-03-24	female	White	FALSE	FALSE	FALSE	FALSE	no	BMI>=30	FALSE	FALSE	Q4	Q3	UK.White	0	0	83
GB	0	35-44	2020-03-24	female	White	FALSE	FALSE	FALSE	FALSE	no	BMI>=30	FALSE	FALSE	Q3	Q4	UK.White	0	0	45
GB	0	35-44	2020-03-24	non-female	Other	FALSE	FALSE	FALSE	FALSE	no	BMI 18.5-24.9	FALSE	FALSE	Q4	Q4	UK.Other	0	1	3
GB	0	55-64	2020-03-24	female	White	FALSE	TRUE	FALSE	FALSE	no	BMI 18.5-24.9	FALSE	FALSE	Q4	Q3	UK.White	0	0	6
GB	0	45-54	2020-03-24	female	Other	FALSE	FALSE	FALSE	FALSE	no	BMI 18.5-24.9	FALSE	FALSE	Q4	Q2	UK.Other	0	1	4
GB	0	55-64	2020-03-24	non-female	White	TRUE	FALSE	FALSE	FALSE	no	BMI 25-29.9	FALSE	FALSE	Q4	Q3	UK.White	0	0	3
GB	0	55-64	2020-03-24	non-female	White	FALSE	FALSE	FALSE	FALSE	no	BMI>=30	FALSE	FALSE	Q4	Q3	UK.White	0	0	22
GB	0	35-44	2020-03-24	non-female	White	FALSE	FALSE	FALSE	FALSE	yes/prior	BMI 25-29.9	FALSE	FALSE	Q4	Q4	UK.White	0	0	10
GB	0	35-44	2020-03-24	non-female	White	FALSE	FALSE	FALSE	FALSE	no	BMI 18.5-24.9	TRUE	FALSE	Q3	Q4	UK.White	0	0	2
GB	0	25-34	2020-03-24	non-female	White	TRUE	FALSE	FALSE	FALSE	no	BMI 18.5-24.9	FALSE	FALSE	Q3	Q3	UK.White	0	0	3
GB	0	45-54	2020-03-24	non-female	Other	FALSE	FALSE	FALSE	FALSE	no	BMI 25-29.9	FALSE	FALSE	Q4	Q3	UK.Other	0	1	2
GB	0	35-44	2020-03-24	female	White	FALSE	FALSE	FALSE	FALSE	no	BMI 18.5-24.9	TRUE	FALSE	Q3	Q3	UK.White	0	0	13
GB	0	25-34	2020-03-24	female	White	FALSE	FALSE	FALSE	FALSE	no	BMI 25-29.9	FALSE	FALSE	Q4	Q3	UK.White	0	0	32
GB	1	55-64	2020-03-24	female	White	FALSE	FALSE	FALSE	FALSE	no	BMI>=30	TRUE	FALSE	Q2	Q3	UK.White	0	0	1
GB	0	55-64	2020-03-24	non-female	White	FALSE	FALSE	FALSE	FALSE	no	BMI 25-29.9	TRUE	FALSE	Q4	Q2	UK.White	0	0	6
GB	0	25-34	2020-03-24	non-female	White	FALSE	FALSE	FALSE	FALSE	yes/prior	BMI 25-29.9	FALSE	FALSE	Q2	Q2	UK.White	0	0	1
GB	0	>=65	2020-03-24	female	White	FALSE	TRUE	FALSE	FALSE	no	BMI>=30	FALSE	FALSE	Q1	Q2	UK.White	0	0	2
GB	0	25-34	2020-03-24	female	White	FALSE	FALSE	FALSE	FALSE	no	BMI <18.5	FALSE	FALSE	Q2	Q3	UK.White	0	0	8
GB	0	35-44	2020-03-24	non-female	White	TRUE	TRUE	FALSE	FALSE	no	BMI 25-29.9	FALSE	FALSE	Q3	Q2	UK.White	0	0	1
GB	0	25-34	2020-03-24	non-female	White	FALSE	FALSE	FALSE	FALSE	no	BMI 25-29.9	TRUE	FALSE	Q3	Q3	UK.White	0	0	3
GB	0	45-54	2020-03-24	female	White	FALSE	FALSE	FALSE	FALSE	yes/prior	BMI 18.5-24.9	FALSE	FALSE	Q4	Q2	UK.White	0	0	5
GB	0	45-54	2020-03-24	non-female	White	FALSE	TRUE	FALSE	FALSE	yes/prior	BMI 18.5-24.9	FALSE	FALSE	Q2	Q2	UK.White	0	0	1
GB	1	55-64	2020-03-24	female	White	FALSE	FALSE	FALSE	FALSE	no	BMI 25-29.9	FALSE	FALSE	Q2	Q4	UK.White	0	0	8
GB	1	45-54	2020-03-24	non-female	White	FALSE	FALSE	FALSE	FALSE	no	BMI 25-29.9	TRUE	FALSE	Q2	Q1	UK.White	0	0	1
GB	0	35-44	2020-03-24	non-female	Hispanic	FALSE	FALSE	FALSE	FALSE	no	BMI>=30	TRUE	FALSE	Q2	Q1	UK.Other	0	1	1
GB	0	55-64	2020-03-24	non-female	UK Asian	FALSE	FALSE	FALSE	FALSE	no	BMI 25-29.9	FALSE	FALSE	Q2	Q3	UK.Other	0	1	1
GB	1	>=65	2020-03-24	female	White	FALSE	FALSE	TRUE	FALSE	no	BMI 18.5-24.9	FALSE	FALSE	Q4	Q2	UK.White	0	0	1
GB	0	35-44	2020-03-24	female	White	FALSE	FALSE	FALSE	FALSE	no	BMI>=30	FALSE	FALSE	Q4	Q4	UK.White	0	0	69
GB	1	>=65	2020-03-24	non-female	White	FALSE	TRUE	FALSE	FALSE	no	BMI 18.5-24.9	FALSE	FALSE	Q1	Q1	UK.White	0	0	4
GB	0	35-44	2020-03-24	non-female	UK Asian	FALSE	FALSE	FALSE	FALSE	no	BMI 25-29.9	FALSE	FALSE	Q2	Q1	UK.Other	0	1	3
GB	0	25-34	2020-03-24	female	Hispanic	FALSE	FALSE	FALSE	FALSE	no	BMI 18.5-24.9	FALSE	FALSE	Q2	Q1	UK.Other	0	1	1
GB	1	>=65	2020-03-24	female	White	FALSE	FALSE	TRUE	FALSE	no	BMI <18.5	FALSE	FALSE	Q3	Q2	UK.White	0	0	1
GB	1	>=65	2020-03-24	non-female	White	FALSE	FALSE	FALSE	TRUE	no	BMI 18.5-24.9	FALSE	FALSE	Q1	Q1	UK.White	0	0	1
GB	0	25-34	2020-03-24	female	Black	FALSE	FALSE	FALSE	FALSE	no	BMI 18.5-24.9	FALSE	FALSE	Q2	Q1	UK.Black	1	0	5
GB	0	45-54	2020-03-24	female	UK Middle Eastern	FALSE	FALSE	FALSE	FALSE	no	BMI 18.5-24.9	FALSE	FALSE	Q2	Q4	UK.Other	0	1	1
GB	0	25-34	2020-03-24	non-female	White	FALSE	FALSE	FALSE	FALSE	no	BMI 18.5-24.9	TRUE	FALSE	Q2	Q4	UK.White	0	0	3
GB	1	55-64	2020-03-24	non-female	White	FALSE	FALSE	FALSE	FALSE	no	BMI 25-29.9	FALSE	FALSE	Q2	Q2	UK.White	0	0	6
GB	1	45-54	2020-03-24	non-female	White	FALSE	FALSE	FALSE	FALSE	no	BMI 18.5-24.9	FALSE	FALSE	Q4	Q4	UK.White	0	0	8
GB	0	35-44	2020-03-24	female	UK Chinese	FALSE	FALSE	FALSE	FALSE	no	BMI>=30	FALSE	FALSE	Q3	Q3	UK.Other	0	1	1
GB	1	45-54	2020-03-24	female	White	FALSE	FALSE	FALSE	FALSE	yes/prior	BMI 18.5-24.9	FALSE	FALSE	Q1	Q1	UK.White	0	0	2
GB	1	25-34	2020-03-24	female	White	FALSE	FALSE	FALSE	FALSE	no	BMI 18.5-24.9	FALSE	FALSE	Q2	Q2	UK.White	0	0	19
GB	0	>=65	2020-03-24	female	White	FALSE	TRUE	FALSE	FALSE	no	BMI 18.5-24.9	FALSE	FALSE	Q4	Q4	UK.White	0	0	6
GB	0	<25	2020-03-24	female	White	FALSE	FALSE	FALSE	FALSE	no	BMI 18.5-24.9	FALSE	FALSE	Q4	Q4	UK.White	0	0	35
GB	0	<25	2020-03-24	female	White	FALSE	FALSE	FALSE	FALSE	no	BMI 18.5-24.9	FALSE	FALSE	Q2	Q1	UK.White	0	0	18
GB	0	55-64	2020-03-24	non-female	White	TRUE	FALSE	FALSE	FALSE	no	BMI 25-29.9	FALSE	FALSE	Q2	Q2	UK.White	0	0	8
GB	0	55-64	2020-03-24	female	White	TRUE	FALSE	FALSE	FALSE	no	BMI 18.5-24.9	FALSE	FALSE	Q4	Q2	UK.White	0	0	1
GB	1	45-54	2020-03-24	female	White	FALSE	FALSE	FALSE	FALSE	no	BMI 18.5-24.9	FALSE	FALSE	Q2	Q2	UK.White	0	0	37
GB	0	25-34	2020-03-24	female	White	FALSE	FALSE	FALSE	FALSE	yes/prior	BMI <18.5	FALSE	FALSE	Q3	Q1	UK.White	0	0	2
GB	0	55-64	2020-03-24	non-female	White	FALSE	FALSE	TRUE	FALSE	no	BMI 25-29.9	FALSE	FALSE	Q2	Q1	UK.White	0	0	1
GB	0	45-54	2020-03-24	female	UK Asian	FALSE	FALSE	FALSE	FALSE	no	BMI>=30	FALSE	FALSE	Q4	Q4	UK.Other	0	1	2
GB	1	<25	2020-03-24	female	White	FALSE	FALSE	FALSE	FALSE	no	BMI 18.5-24.9	FALSE	FALSE	Q3	Q2	UK.White	0	0	2
GB	0	25-34	2020-03-24	female	Other	FALSE	FALSE	FALSE	FALSE	no	BMI 18.5-24.9	FALSE	FALSE	Q1	Q1	UK.Other	0	1	6
GB	0	35-44	2020-03-24	non-female	White	FALSE	FALSE	FALSE	FALSE	no	BMI>=30	TRUE	FALSE	Q2	Q3	UK.White	0	0	1
GB	1	55-64	2020-03-24	female	White	FALSE	FALSE	FALSE	FALSE	no	BMI 25-29.9	FALSE	FALSE	Q4	Q3	UK.White	0	0	19
GB	0	35-44	2020-03-24	female	White	FALSE	FALSE	FALSE	FALSE	no	BMI>=30	FALSE	FALSE	Q3	Q1	UK.White	0	0	12
GB	1	>=65	2020-03-24	female	UK Asian	FALSE	FALSE	TRUE	FALSE	no	BMI 25-29.9	FALSE	FALSE	Q2	Q4	UK.Other	0	1	1
GB	0	25-34	2020-03-24	female	White	FALSE	FALSE	FALSE	FALSE	no	BMI <18.5	FALSE	FALSE	NA	NA	UK.White	0	0	5
GB	0	35-44	2020-03-24	non-female	UK Asian	FALSE	FALSE	FALSE	FALSE	no	BMI 18.5-24.9	FALSE	FALSE	Q1	Q2	UK.Other	0	1	2
GB	0	>=65	2020-03-24	non-female	White	FALSE	FALSE	FALSE	FALSE	yes/prior	BMI 18.5-24.9	FALSE	FALSE	Q4	Q4	UK.White	0	0	1
GB	0	25-34	2020-03-24	female	Black	FALSE	FALSE	FALSE	FALSE	no	BMI>=30	FALSE	FALSE	Q1	Q1	UK.Black	1	0	3
GB	0	35-44	2020-03-24	non-female	White	FALSE	FALSE	FALSE	FALSE	no	BMI 18.5-24.9	TRUE	FALSE	Q1	Q1	UK.White	0	0	16
GB	0	25-34	2020-03-24	non-female	UK Asian	FALSE	FALSE	FALSE	FALSE	no	BMI 25-29.9	FALSE	FALSE	Q2	Q1	UK.Other	0	1	2
GB	0	45-54	2020-03-24	female	UK Asian	FALSE	FALSE	FALSE	FALSE	no	BMI>=30	FALSE	FALSE	Q3	Q3	UK.Other	0	1	1
GB	0	35-44	2020-03-24	non-female	White	FALSE	FALSE	FALSE	FALSE	no	BMI>=30	FALSE	FALSE	Q2	Q4	UK.White	0	0	9
GB	0	35-44	2020-03-24	female	Black	FALSE	FALSE	FALSE	FALSE	no	BMI 18.5-24.9	FALSE	FALSE	Q3	Q1	UK.Black	1	0	2
GB	0	35-44	2020-03-24	non-female	White	FALSE	FALSE	FALSE	FALSE	no	BMI>=30	FALSE	FALSE	NA	NA	UK.White	0	0	7
GB	0	45-54	2020-03-24	female	White	FALSE	FALSE	FALSE	FALSE	yes/prior	BMI 25-29.9	FALSE	FALSE	Q2	Q1	UK.White	0	0	5
GB	0	55-64	2020-03-24	female	White	FALSE	FALSE	FALSE	TRUE	no	BMI>=30	TRUE	FALSE	Q1	Q3	UK.White	0	0	1
GB	0	55-64	2020-03-24	female	White	FALSE	FALSE	FALSE	FALSE	yes/prior	BMI>=30	FALSE	FALSE	Q2	Q1	UK.White	0	0	7
GB	0	25-34	2020-03-24	female	White	TRUE	FALSE	FALSE	FALSE	no	BMI 18.5-24.9	FALSE	FALSE	Q2	Q1	UK.White	0	0	2
GB	0	45-54	2020-03-24	non-female	White	FALSE	FALSE	FALSE	FALSE	yes/prior	BMI 25-29.9	FALSE	FALSE	Q2	Q2	UK.White	0	0	9
GB	0	55-64	2020-03-24	non-female	White	TRUE	FALSE	FALSE	FALSE	no	BMI 18.5-24.9	FALSE	FALSE	Q2	Q2	UK.White	0	0	4
GB	0	45-54	2020-03-24	female	White	FALSE	FALSE	FALSE	FALSE	no	BMI <18.5	FALSE	FALSE	Q3	Q1	UK.White	0	0	1
GB	0	45-54	2020-03-24	female	UK Chinese	FALSE	FALSE	FALSE	FALSE	no	BMI 18.5-24.9	FALSE	FALSE	Q3	Q2	UK.Other	0	1	3
GB	0	45-54	2020-03-24	non-female	White	FALSE	FALSE	FALSE	FALSE	no	BMI>=30	FALSE	FALSE	Q2	Q4	UK.White	0	0	16
GB	0	45-54	2020-03-24	non-female	White	FALSE	FALSE	FALSE	FALSE	yes/prior	BMI 25-29.9	TRUE	FALSE	Q4	Q3	UK.White	0	0	2
GB	0	>=65	2020-03-24	non-female	White	FALSE	FALSE	FALSE	FALSE	no	BMI 25-29.9	TRUE	FALSE	Q4	Q4	UK.White	0	0	5
GB	0	35-44	2020-03-24	female	White	FALSE	FALSE	FALSE	FALSE	no	BMI 18.5-24.9	FALSE	FALSE	Q2	Q4	UK.White	0	0	71
GB	0	35-44	2020-03-24	female	White	FALSE	FALSE	FALSE	FALSE	no	BMI 18.5-24.9	TRUE	FALSE	Q3	Q1	UK.White	0	0	12
GB	0	25-34	2020-03-24	female	White	FALSE	FALSE	FALSE	FALSE	no	BMI>=30	TRUE	FALSE	Q2	Q3	UK.White	0	0	6
GB	1	45-54	2020-03-24	female	UK Asian	FALSE	FALSE	FALSE	FALSE	no	BMI 18.5-24.9	TRUE	FALSE	Q2	Q3	UK.Other	0	1	1
GB	0	35-44	2020-03-24	non-female	White	FALSE	FALSE	FALSE	FALSE	yes/prior	BMI>=30	FALSE	FALSE	Q2	Q1	UK.White	0	0	11
GB	1	>=65	2020-03-24	non-female	White	FALSE	TRUE	FALSE	FALSE	no	BMI 25-29.9	FALSE	FALSE	Q2	Q2	UK.White	0	0	1
GB	0	45-54	2020-03-24	female	Other	FALSE	FALSE	FALSE	FALSE	no	BMI 18.5-24.9	FALSE	FALSE	Q4	Q4	UK.Other	0	1	9
GB	0	45-54	2020-03-24	non-female	White	FALSE	FALSE	FALSE	FALSE	no	BMI 25-29.9	FALSE	FALSE	Q4	Q2	UK.White	0	0	35
GB	1	55-64	2020-03-24	female	Other	FALSE	FALSE	FALSE	FALSE	no	BMI 18.5-24.9	TRUE	FALSE	Q4	Q2	UK.Other	0	1	1
GB	0	35-44	2020-03-24	non-female	Other	FALSE	FALSE	FALSE	FALSE	no	BMI 18.5-24.9	FALSE	FALSE	Q2	Q1	UK.Other	0	1	6
GB	1	55-64	2020-03-24	female	White	FALSE	FALSE	FALSE	FALSE	no	BMI 25-29.9	FALSE	FALSE	Q1	Q1	UK.White	0	0	21
GB	1	>=65	2020-03-24	female	White	FALSE	TRUE	TRUE	FALSE	no	BMI 18.5-24.9	TRUE	FALSE	Q2	Q4	UK.White	0	0	1
GB	1	>=65	2020-03-24	female	White	FALSE	FALSE	FALSE	FALSE	no	BMI>=30	FALSE	FALSE	Q2	Q4	UK.White	0	0	7
GB	1	55-64	2020-03-24	female	White	FALSE	FALSE	TRUE	FALSE	no	BMI>=30	FALSE	FALSE	Q2	Q3	UK.White	0	0	1
GB	0	55-64	2020-03-24	non-female	White	FALSE	FALSE	FALSE	FALSE	no	BMI>=30	FALSE	FALSE	Q1	Q2	UK.White	0	0	24
GB	1	55-64	2020-03-24	non-female	White	TRUE	FALSE	FALSE	FALSE	no	BMI 25-29.9	FALSE	FALSE	Q2	Q1	UK.White	0	0	2
GB	1	>=65	2020-03-24	female	White	TRUE	FALSE	FALSE	TRUE	no	BMI>=30	FALSE	FALSE	Q1	Q1	UK.White	0	0	1
GB	0	45-54	2020-03-24	non-female	White	FALSE	FALSE	FALSE	FALSE	no	BMI 25-29.9	TRUE	FALSE	Q2	Q2	UK.White	0	0	8
GB	1	45-54	2020-03-24	female	White	FALSE	FALSE	TRUE	FALSE	no	BMI>=30	FALSE	FALSE	Q1	Q2	UK.White	0	0	1
GB	1	>=65	2020-03-24	non-female	White	FALSE	TRUE	FALSE	FALSE	no	BMI 25-29.9	FALSE	FALSE	Q2	Q1	UK.White	0	0	3
GB	0	25-34	2020-03-24	female	White	FALSE	FALSE	FALSE	FALSE	yes/prior	BMI 25-29.9	FALSE	FALSE	Q2	Q2	UK.White	0	0	4
GB	1	45-54	2020-03-24	non-female	White	FALSE	FALSE	TRUE	FALSE	no	BMI 18.5-24.9	FALSE	FALSE	Q1	Q1	UK.White	0	0	1
GB	0	>=65	2020-03-24	female	White	FALSE	FALSE	FALSE	FALSE	no	BMI 25-29.9	FALSE	FALSE	Q1	Q2	UK.White	0	0	31
GB	0	55-64	2020-03-24	female	UK Chinese	FALSE	FALSE	FALSE	FALSE	no	BMI 18.5-24.9	FALSE	FALSE	Q1	Q1	UK.Other	0	1	1
GB	0	25-34	2020-03-24	female	White	FALSE	FALSE	FALSE	FALSE	no	BMI 18.5-24.9	TRUE	FALSE	Q3	Q4	UK.White	0	0	2
GB	0	>=65	2020-03-24	non-female	White	TRUE	FALSE	FALSE	FALSE	no	BMI 25-29.9	FALSE	FALSE	Q1	Q1	UK.White	0	0	13
GB	0	55-64	2020-03-24	female	White	FALSE	FALSE	FALSE	FALSE	no	BMI 25-29.9	FALSE	FALSE	Q3	Q4	UK.White	0	0	59
GB	0	55-64	2020-03-24	non-female	White	TRUE	FALSE	FALSE	FALSE	no	BMI 25-29.9	FALSE	FALSE	Q3	Q1	UK.White	0	0	1
GB	1	>=65	2020-03-24	non-female	White	FALSE	FALSE	FALSE	FALSE	no	BMI>=30	FALSE	FALSE	Q4	Q4	UK.White	0	0	13
GB	1	45-54	2020-03-24	non-female	White	FALSE	TRUE	FALSE	FALSE	yes/prior	BMI 25-29.9	FALSE	FALSE	Q2	Q3	UK.White	0	0	1
GB	0	55-64	2020-03-24	non-female	White	TRUE	TRUE	FALSE	FALSE	no	BMI>=30	FALSE	FALSE	Q2	Q1	UK.White	0	0	1
GB	0	>=65	2020-03-24	female	White	FALSE	FALSE	FALSE	FALSE	no	BMI 18.5-24.9	FALSE	FALSE	Q3	Q4	UK.White	0	0	47
GB	1	45-54	2020-03-24	female	White	FALSE	FALSE	FALSE	FALSE	no	BMI>=30	FALSE	FALSE	Q2	Q4	UK.White	0	0	10
GB	0	35-44	2020-03-24	female	White	FALSE	FALSE	FALSE	FALSE	no	BMI <18.5	FALSE	FALSE	Q1	Q1	UK.White	0	0	20
GB	0	>=65	2020-03-24	female	White	FALSE	TRUE	FALSE	TRUE	yes/prior	BMI 25-29.9	FALSE	FALSE	Q1	Q2	UK.White	0	0	1
GB	0	55-64	2020-03-24	non-female	Other	FALSE	FALSE	FALSE	FALSE	no	BMI 18.5-24.9	TRUE	FALSE	Q3	Q1	UK.Other	0	1	1
GB	1	35-44	2020-03-24	female	White	FALSE	FALSE	FALSE	FALSE	no	BMI 18.5-24.9	TRUE	FALSE	Q3	Q2	UK.White	0	0	2
GB	0	35-44	2020-03-24	female	White	FALSE	FALSE	FALSE	FALSE	no	BMI 25-29.9	TRUE	FALSE	Q1	Q3	UK.White	0	0	2
GB	1	>=65	2020-03-24	non-female	White	FALSE	FALSE	FALSE	FALSE	yes/prior	BMI 18.5-24.9	FALSE	FALSE	Q2	Q2	UK.White	0	0	1
GB	0	25-34	2020-03-24	non-female	White	FALSE	FALSE	FALSE	FALSE	no	BMI 18.5-24.9	TRUE	FALSE	Q2	Q2	UK.White	0	0	3
GB	1	>=65	2020-03-24	non-female	White	FALSE	FALSE	FALSE	FALSE	no	BMI>=30	FALSE	FALSE	Q2	Q3	UK.White	0	0	14
GB	0	45-54	2020-03-24	non-female	White	FALSE	FALSE	FALSE	FALSE	no	BMI 18.5-24.9	FALSE	FALSE	Q1	Q2	UK.White	0	0	37
GB	0	35-44	2020-03-24	female	White	FALSE	FALSE	FALSE	FALSE	no	BMI 18.5-24.9	TRUE	FALSE	Q4	Q4	UK.White	0	0	28
GB	1	45-54	2020-03-24	non-female	White	FALSE	FALSE	FALSE	FALSE	no	BMI>=30	FALSE	FALSE	Q1	Q1	UK.White	0	0	6
GB	0	25-34	2020-03-24	non-female	White	FALSE	FALSE	FALSE	FALSE	no	BMI 18.5-24.9	TRUE	FALSE	Q1	Q2	UK.White	0	0	2
GB	0	>=65	2020-03-24	non-female	White	FALSE	TRUE	FALSE	FALSE	no	BMI 25-29.9	FALSE	FALSE	Q1	Q2	UK.White	0	0	2
GB	1	25-34	2020-03-24	female	White	FALSE	FALSE	FALSE	FALSE	no	BMI 25-29.9	FALSE	FALSE	Q2	Q1	UK.White	0	0	5
GB	0	45-54	2020-03-24	female	White	FALSE	FALSE	FALSE	FALSE	no	BMI>=30	FALSE	FALSE	Q3	Q3	UK.White	0	0	80
GB	0	>=65	2020-03-24	non-female	White	FALSE	FALSE	FALSE	FALSE	no	BMI>=30	FALSE	FALSE	Q2	Q1	UK.White	0	0	13
GB	0	>=65	2020-03-24	female	White	TRUE	FALSE	FALSE	FALSE	no	BMI 25-29.9	FALSE	FALSE	Q4	Q3	UK.White	0	0	1
GB	0	>=65	2020-03-24	female	White	FALSE	FALSE	FALSE	FALSE	no	BMI 18.5-24.9	TRUE	FALSE	Q4	Q4	UK.White	0	0	13
GB	0	55-64	2020-03-24	non-female	White	FALSE	FALSE	FALSE	FALSE	no	BMI>=30	FALSE	FALSE	Q4	Q2	UK.White	0	0	6
GB	0	>=65	2020-03-24	non-female	Other	FALSE	FALSE	FALSE	FALSE	no	BMI 25-29.9	FALSE	FALSE	Q4	Q2	UK.Other	0	1	1
GB	0	35-44	2020-03-24	non-female	UK Asian	FALSE	FALSE	FALSE	FALSE	no	BMI <18.5	FALSE	FALSE	Q4	Q3	UK.Other	0	1	1
GB	0	55-64	2020-03-24	non-female	White	FALSE	FALSE	FALSE	FALSE	no	BMI 25-29.9	FALSE	FALSE	Q4	Q2	UK.White	0	0	34
GB	0	>=65	2020-03-24	non-female	White	FALSE	TRUE	TRUE	FALSE	no	BMI <18.5	FALSE	FALSE	Q2	Q3	UK.White	0	0	1
GB	1	55-64	2020-03-24	female	White	FALSE	FALSE	FALSE	FALSE	no	BMI 25-29.9	FALSE	FALSE	Q1	Q3	UK.White	0	0	3
GB	0	25-34	2020-03-24	female	White	FALSE	FALSE	FALSE	FALSE	yes/prior	BMI 18.5-24.9	TRUE	FALSE	Q1	Q1	UK.White	0	0	5
GB	0	45-54	2020-03-24	non-female	White	FALSE	FALSE	FALSE	FALSE	no	BMI 25-29.9	FALSE	FALSE	Q3	Q4	UK.White	0	0	35
GB	0	55-64	2020-03-24	non-female	White	FALSE	FALSE	FALSE	FALSE	no	BMI 25-29.9	TRUE	FALSE	Q4	Q4	UK.White	0	0	7
GB	0	25-34	2020-03-24	female	White	FALSE	FALSE	FALSE	FALSE	no	BMI 25-29.9	FALSE	FALSE	Q3	Q4	UK.White	0	0	25
GB	0	35-44	2020-03-24	female	White	FALSE	FALSE	FALSE	FALSE	yes/prior	BMI 18.5-24.9	FALSE	FALSE	Q3	Q1	UK.White	0	0	6
GB	0	25-34	2020-03-24	non-female	White	FALSE	FALSE	FALSE	FALSE	yes/prior	BMI 25-29.9	FALSE	FALSE	Q4	Q4	UK.White	0	0	3
GB	0	45-54	2020-03-24	female	White	FALSE	FALSE	FALSE	FALSE	no	BMI <18.5	FALSE	FALSE	Q4	Q4	UK.White	0	0	15
GB	1	55-64	2020-03-24	non-female	White	FALSE	FALSE	FALSE	FALSE	no	BMI <18.5	FALSE	FALSE	Q3	Q3	UK.White	0	0	1
GB	1	25-34	2020-03-24	female	White	FALSE	FALSE	FALSE	FALSE	no	BMI 25-29.9	FALSE	FALSE	Q2	Q4	UK.White	0	0	2
GB	0	35-44	2020-03-24	non-female	White	FALSE	FALSE	FALSE	FALSE	yes/prior	BMI 25-29.9	FALSE	FALSE	Q3	Q2	UK.White	0	0	3
GB	1	>=65	2020-03-24	non-female	White	FALSE	FALSE	FALSE	FALSE	no	BMI 18.5-24.9	FALSE	FALSE	Q2	Q3	UK.White	0	0	26
GB	0	35-44	2020-03-24	female	White	FALSE	FALSE	FALSE	FALSE	no	BMI 25-29.9	TRUE	FALSE	Q3	Q1	UK.White	0	0	5
GB	0	25-34	2020-03-24	non-female	White	FALSE	FALSE	FALSE	FALSE	yes/prior	BMI 25-29.9	FALSE	FALSE	Q2	Q1	UK.White	0	0	6
GB	0	35-44	2020-03-24	non-female	White	FALSE	FALSE	FALSE	FALSE	yes/prior	BMI 18.5-24.9	FALSE	FALSE	NA	NA	UK.White	0	0	4
GB	0	55-64	2020-03-24	non-female	White	FALSE	FALSE	FALSE	FALSE	no	BMI>=30	FALSE	FALSE	NA	NA	UK.White	0	0	9
GB	0	>=65	2020-03-24	female	White	FALSE	TRUE	FALSE	TRUE	no	BMI 18.5-24.9	FALSE	FALSE	Q2	Q3	UK.White	0	0	1
GB	1	45-54	2020-03-24	female	White	FALSE	FALSE	FALSE	FALSE	no	BMI 25-29.9	FALSE	FALSE	Q4	Q3	UK.White	0	0	15
GB	0	>=65	2020-03-24	non-female	White	FALSE	TRUE	FALSE	FALSE	no	BMI 25-29.9	FALSE	FALSE	Q1	Q3	UK.White	0	0	1
GB	0	55-64	2020-03-24	non-female	White	FALSE	FALSE	FALSE	FALSE	no	BMI <18.5	FALSE	FALSE	Q2	Q3	UK.White	0	0	2
GB	0	>=65	2020-03-24	non-female	White	FALSE	TRUE	FALSE	FALSE	no	BMI 25-29.9	FALSE	FALSE	Q3	Q4	UK.White	0	0	2
GB	0	55-64	2020-03-24	female	Other	FALSE	FALSE	FALSE	FALSE	no	BMI>=30	FALSE	FALSE	Q4	Q2	UK.Other	0	1	1
GB	0	35-44	2020-03-24	female	White	FALSE	FALSE	FALSE	FALSE	no	BMI 18.5-24.9	TRUE	FALSE	Q1	Q1	UK.White	0	0	37
GB	1	25-34	2020-03-24	female	White	FALSE	FALSE	FALSE	FALSE	yes/prior	BMI>=30	FALSE	FALSE	Q4	Q3	UK.White	0	0	1
GB	0	45-54	2020-03-24	non-female	White	FALSE	FALSE	FALSE	FALSE	no	BMI>=30	FALSE	FALSE	Q1	Q2	UK.White	0	0	26
GB	0	45-54	2020-03-24	non-female	White	FALSE	FALSE	FALSE	FALSE	yes/prior	BMI>=30	FALSE	FALSE	Q2	Q1	UK.White	0	0	7
GB	0	25-34	2020-03-24	female	Other	FALSE	FALSE	FALSE	FALSE	no	BMI 18.5-24.9	FALSE	FALSE	Q3	Q2	UK.Other	0	1	3
GB	0	25-34	2020-03-24	female	White	FALSE	FALSE	FALSE	FALSE	yes/prior	BMI>=30	FALSE	FALSE	Q2	Q1	UK.White	0	0	7
GB	0	35-44	2020-03-24	non-female	White	FALSE	TRUE	FALSE	FALSE	no	BMI 25-29.9	FALSE	FALSE	Q1	Q2	UK.White	0	0	1
GB	0	55-64	2020-03-24	non-female	White	TRUE	FALSE	FALSE	FALSE	no	BMI 25-29.9	FALSE	FALSE	Q2	Q3	UK.White	0	0	6
GB	0	>=65	2020-03-24	female	White	FALSE	FALSE	FALSE	FALSE	no	BMI 18.5-24.9	TRUE	FALSE	Q1	Q1	UK.White	0	0	3
GB	0	35-44	2020-03-24	female	White	FALSE	FALSE	FALSE	FALSE	no	BMI 25-29.9	TRUE	FALSE	Q2	Q3	UK.White	0	0	12
GB	0	25-34	2020-03-24	non-female	White	FALSE	FALSE	FALSE	FALSE	yes/prior	BMI 18.5-24.9	FALSE	FALSE	Q4	Q3	UK.White	0	0	4
GB	0	>=65	2020-03-24	female	White	FALSE	FALSE	FALSE	FALSE	no	BMI 18.5-24.9	TRUE	FALSE	Q2	Q1	UK.White	0	0	3
GB	0	25-34	2020-03-24	female	White	FALSE	FALSE	FALSE	FALSE	no	BMI 18.5-24.9	FALSE	FALSE	Q1	Q3	UK.White	0	0	24
GB	0	45-54	2020-03-24	female	Other	TRUE	FALSE	FALSE	FALSE	yes/prior	BMI>=30	FALSE	FALSE	Q2	Q1	UK.Other	0	1	1
GB	0	25-34	2020-03-24	female	Other	FALSE	FALSE	FALSE	FALSE	no	BMI 18.5-24.9	FALSE	FALSE	Q2	Q3	UK.Other	0	1	2
GB	0	45-54	2020-03-24	female	White	FALSE	FALSE	FALSE	FALSE	no	BMI <18.5	FALSE	FALSE	Q3	Q4	UK.White	0	0	8
GB	0	25-34	2020-03-24	female	Black	FALSE	FALSE	FALSE	FALSE	no	BMI>=30	FALSE	FALSE	Q2	Q1	UK.Black	1	0	2
GB	0	>=65	2020-03-24	non-female	White	TRUE	FALSE	FALSE	FALSE	no	BMI>=30	FALSE	FALSE	NA	NA	UK.White	0	0	1
GB	0	>=65	2020-03-24	female	White	TRUE	FALSE	FALSE	FALSE	no	BMI 25-29.9	FALSE	FALSE	Q2	Q3	UK.White	0	0	2
GB	0	45-54	2020-03-24	female	Other	FALSE	FALSE	FALSE	FALSE	no	BMI>=30	FALSE	FALSE	Q4	Q3	UK.Other	0	1	3
GB	0	55-64	2020-03-24	female	White	FALSE	FALSE	TRUE	FALSE	no	BMI 25-29.9	FALSE	FALSE	Q4	Q3	UK.White	0	0	2
GB	0	45-54	2020-03-24	female	White	FALSE	FALSE	FALSE	FALSE	yes/prior	BMI>=30	FALSE	FALSE	Q1	Q2	UK.White	0	0	8
GB	0	35-44	2020-03-24	female	White	FALSE	FALSE	FALSE	FALSE	no	BMI 25-29.9	FALSE	FALSE	Q4	Q2	UK.White	0	0	50
GB	0	>=65	2020-03-24	female	White	FALSE	FALSE	FALSE	FALSE	no	BMI>=30	FALSE	FALSE	Q4	Q2	UK.White	0	0	8
GB	1	35-44	2020-03-24	female	White	FALSE	FALSE	FALSE	FALSE	yes/prior	BMI>=30	FALSE	FALSE	Q4	Q4	UK.White	0	0	1
GB	1	>=65	2020-03-24	female	White	FALSE	FALSE	FALSE	FALSE	no	BMI>=30	FALSE	FALSE	Q2	Q2	UK.White	0	0	11
GB	0	35-44	2020-03-24	female	White	TRUE	FALSE	FALSE	FALSE	no	BMI <18.5	FALSE	FALSE	Q1	Q1	UK.White	0	0	1
GB	1	25-34	2020-03-24	female	White	FALSE	FALSE	FALSE	FALSE	no	BMI <18.5	FALSE	FALSE	Q3	Q2	UK.White	0	0	1
GB	0	35-44	2020-03-24	female	White	FALSE	FALSE	FALSE	FALSE	no	BMI>=30	TRUE	FALSE	Q2	Q1	UK.White	0	0	7
GB	0	>=65	2020-03-24	non-female	White	FALSE	TRUE	FALSE	FALSE	no	BMI 25-29.9	FALSE	FALSE	Q2	Q2	UK.White	0	0	11
GB	1	55-64	2020-03-24	female	White	FALSE	FALSE	FALSE	FALSE	no	BMI 18.5-24.9	FALSE	FALSE	Q4	Q1	UK.White	0	0	3
GB	0	35-44	2020-03-24	female	White	FALSE	FALSE	FALSE	FALSE	no	BMI>=30	FALSE	FALSE	Q1	Q3	UK.White	0	0	27
GB	0	55-64	2020-03-24	female	Black	FALSE	FALSE	FALSE	FALSE	no	BMI>=30	FALSE	FALSE	Q3	Q1	UK.Black	1	0	1
GB	0	35-44	2020-03-24	non-female	Other	FALSE	FALSE	FALSE	FALSE	no	BMI>=30	FALSE	FALSE	Q1	Q2	UK.Other	0	1	1
GB	0	>=65	2020-03-24	non-female	White	FALSE	FALSE	FALSE	FALSE	no	BMI>=30	FALSE	FALSE	Q2	Q3	UK.White	0	0	25
GB	1	55-64	2020-03-24	non-female	Other	FALSE	TRUE	FALSE	FALSE	no	BMI>=30	FALSE	FALSE	Q2	Q3	UK.Other	0	1	1
GB	0	25-34	2020-03-24	female	White	FALSE	FALSE	FALSE	FALSE	no	BMI 18.5-24.9	TRUE	FALSE	NA	NA	UK.White	0	0	6
GB	0	45-54	2020-03-24	female	White	FALSE	FALSE	FALSE	FALSE	no	BMI>=30	TRUE	FALSE	Q2	Q3	UK.White	0	0	9
GB	1	45-54	2020-03-24	non-female	White	FALSE	FALSE	FALSE	FALSE	no	BMI 25-29.9	FALSE	FALSE	Q1	Q2	UK.White	0	0	3
GB	1	45-54	2020-03-24	female	White	FALSE	FALSE	FALSE	FALSE	no	BMI 25-29.9	FALSE	FALSE	Q2	Q2	UK.White	0	0	26
GB	0	55-64	2020-03-24	female	UK Chinese	FALSE	FALSE	FALSE	FALSE	no	BMI 18.5-24.9	FALSE	FALSE	Q2	Q3	UK.Other	0	1	2
GB	1	55-64	2020-03-24	female	White	FALSE	FALSE	FALSE	FALSE	no	BMI 18.5-24.9	FALSE	FALSE	Q4	Q4	UK.White	0	0	46
GB	0	55-64	2020-03-24	female	White	FALSE	FALSE	FALSE	FALSE	yes/prior	BMI 18.5-24.9	FALSE	FALSE	Q3	Q2	UK.White	0	0	5
GB	0	35-44	2020-03-24	female	Hispanic	FALSE	FALSE	FALSE	FALSE	no	BMI 25-29.9	FALSE	FALSE	Q4	Q3	UK.Other	0	1	1
GB	0	35-44	2020-03-24	non-female	White	FALSE	FALSE	FALSE	FALSE	yes/prior	BMI>=30	FALSE	FALSE	Q2	Q4	UK.White	0	0	1
GB	0	25-34	2020-03-24	female	UK Chinese	FALSE	FALSE	FALSE	FALSE	no	BMI 25-29.9	FALSE	FALSE	Q1	Q1	UK.Other	0	1	1
GB	1	>=65	2020-03-24	non-female	White	FALSE	TRUE	FALSE	FALSE	yes/prior	BMI 18.5-24.9	FALSE	FALSE	Q2	Q2	UK.White	0	0	1
GB	0	55-64	2020-03-24	non-female	White	TRUE	FALSE	FALSE	FALSE	no	BMI 18.5-24.9	FALSE	FALSE	Q3	Q2	UK.White	0	0	2
GB	1	55-64	2020-03-24	non-female	White	FALSE	FALSE	FALSE	FALSE	no	BMI 18.5-24.9	FALSE	FALSE	Q1	Q2	UK.White	0	0	2
GB	0	45-54	2020-03-24	female	White	FALSE	TRUE	FALSE	FALSE	no	BMI 18.5-24.9	FALSE	FALSE	Q4	Q2	UK.White	0	0	2
GB	0	25-34	2020-03-24	female	UK Middle Eastern	FALSE	FALSE	FALSE	FALSE	no	BMI 25-29.9	FALSE	FALSE	Q2	Q1	UK.Other	0	1	3
GB	0	55-64	2020-03-24	non-female	White	TRUE	FALSE	FALSE	FALSE	no	BMI 25-29.9	FALSE	FALSE	Q1	Q1	UK.White	0	0	9
GB	0	55-64	2020-03-24	female	White	TRUE	FALSE	FALSE	FALSE	no	BMI>=30	FALSE	FALSE	Q4	Q3	UK.White	0	0	3
GB	0	35-44	2020-03-24	non-female	White	TRUE	FALSE	FALSE	FALSE	no	BMI>=30	FALSE	FALSE	Q1	Q1	UK.White	0	0	2
GB	0	55-64	2020-03-24	non-female	White	FALSE	FALSE	FALSE	FALSE	yes/prior	BMI 18.5-24.9	FALSE	FALSE	Q2	Q3	UK.White	0	0	5
GB	0	55-64	2020-03-24	female	White	FALSE	FALSE	FALSE	FALSE	no	BMI>=30	FALSE	FALSE	Q1	Q3	UK.White	0	0	21
GB	0	>=65	2020-03-24	female	White	FALSE	FALSE	FALSE	FALSE	no	BMI 18.5-24.9	TRUE	FALSE	Q3	Q2	UK.White	0	0	3
GB	1	>=65	2020-03-24	non-female	White	FALSE	FALSE	FALSE	FALSE	no	BMI 18.5-24.9	FALSE	FALSE	Q3	Q1	UK.White	0	0	11
GB	1	55-64	2020-03-24	non-female	White	FALSE	FALSE	FALSE	FALSE	no	BMI>=30	FALSE	FALSE	Q2	Q1	UK.White	0	0	5
GB	0	45-54	2020-03-24	female	White	FALSE	FALSE	FALSE	FALSE	no	BMI 18.5-24.9	FALSE	FALSE	Q3	Q4	UK.White	0	0	128
GB	0	>=65	2020-03-24	non-female	White	FALSE	FALSE	FALSE	FALSE	no	BMI>=30	FALSE	FALSE	Q3	Q3	UK.White	0	0	21
GB	0	45-54	2020-03-24	female	White	FALSE	FALSE	FALSE	FALSE	no	BMI 25-29.9	FALSE	FALSE	NA	NA	UK.White	0	0	30
GB	0	35-44	2020-03-24	female	White	TRUE	FALSE	FALSE	FALSE	no	BMI 25-29.9	FALSE	FALSE	Q1	Q1	UK.White	0	0	3
GB	0	<25	2020-03-24	female	White	FALSE	FALSE	FALSE	FALSE	no	BMI 18.5-24.9	FALSE	FALSE	NA	NA	UK.White	0	0	16
GB	0	25-34	2020-03-24	non-female	White	FALSE	FALSE	FALSE	FALSE	no	BMI 25-29.9	FALSE	FALSE	Q1	Q2	UK.White	0	0	16
GB	1	55-64	2020-03-24	female	White	FALSE	FALSE	FALSE	FALSE	no	BMI>=30	FALSE	FALSE	Q1	Q1	UK.White	0	0	27
GB	0	35-44	2020-03-24	non-female	Other	FALSE	FALSE	FALSE	FALSE	no	BMI 25-29.9	FALSE	FALSE	Q2	Q3	UK.Other	0	1	1
GB	0	45-54	2020-03-24	female	UK Asian	FALSE	FALSE	FALSE	FALSE	no	BMI>=30	FALSE	FALSE	Q2	Q1	UK.Other	0	1	3
GB	1	>=65	2020-03-24	non-female	White	TRUE	FALSE	FALSE	FALSE	no	BMI 25-29.9	FALSE	FALSE	Q1	Q1	UK.White	0	0	6
GB	1	55-64	2020-03-24	female	White	FALSE	FALSE	FALSE	FALSE	no	BMI>=30	FALSE	FALSE	Q2	Q1	UK.White	0	0	9
GB	0	25-34	2020-03-24	non-female	White	FALSE	FALSE	FALSE	FALSE	yes/prior	BMI 18.5-24.9	TRUE	FALSE	Q4	Q4	UK.White	0	0	1
GB	1	35-44	2020-03-24	female	White	FALSE	FALSE	FALSE	FALSE	no	BMI 25-29.9	FALSE	FALSE	Q4	Q3	UK.White	0	0	9
GB	1	55-64	2020-03-24	female	White	FALSE	FALSE	FALSE	FALSE	no	BMI>=30	FALSE	FALSE	Q2	Q2	UK.White	0	0	14
GB	0	25-34	2020-03-24	non-female	White	FALSE	FALSE	FALSE	FALSE	no	BMI 25-29.9	FALSE	FALSE	Q3	Q2	UK.White	0	0	13
GB	0	35-44	2020-03-24	female	White	FALSE	FALSE	FALSE	FALSE	no	BMI 25-29.9	FALSE	FALSE	Q3	Q1	UK.White	0	0	30
GB	0	25-34	2020-03-24	female	White	FALSE	FALSE	FALSE	FALSE	yes/prior	BMI 25-29.9	FALSE	FALSE	Q4	Q3	UK.White	0	0	7
GB	0	25-34	2020-03-24	female	White	FALSE	FALSE	FALSE	FALSE	yes/prior	BMI 18.5-24.9	FALSE	FALSE	Q4	Q2	UK.White	0	0	4
GB	0	45-54	2020-03-24	female	UK Asian	FALSE	FALSE	FALSE	FALSE	no	BMI 18.5-24.9	FALSE	FALSE	Q3	Q2	UK.Other	0	1	4
GB	0	35-44	2020-03-24	female	UK Asian	FALSE	FALSE	FALSE	FALSE	no	BMI 18.5-24.9	FALSE	FALSE	Q2	Q2	UK.Other	0	1	5
GB	0	>=65	2020-03-24	female	White	FALSE	FALSE	FALSE	FALSE	no	BMI>=30	FALSE	FALSE	Q1	Q2	UK.White	0	0	19
GB	1	45-54	2020-03-24	female	White	FALSE	FALSE	FALSE	FALSE	no	BMI 18.5-24.9	FALSE	FALSE	Q1	Q2	UK.White	0	0	5
GB	0	25-34	2020-03-24	female	White	FALSE	FALSE	FALSE	FALSE	no	BMI>=30	FALSE	FALSE	Q1	Q3	UK.White	0	0	10
GB	0	35-44	2020-03-24	female	White	FALSE	FALSE	FALSE	FALSE	yes/prior	BMI 18.5-24.9	FALSE	FALSE	Q4	Q4	UK.White	0	0	13
GB	0	55-64	2020-03-24	female	White	FALSE	FALSE	FALSE	FALSE	yes/prior	BMI 18.5-24.9	FALSE	FALSE	Q2	Q2	UK.White	0	0	11
GB	0	45-54	2020-03-24	non-female	White	FALSE	FALSE	FALSE	FALSE	no	BMI <18.5	FALSE	FALSE	Q2	Q1	UK.White	0	0	4
GB	1	45-54	2020-03-24	female	White	FALSE	FALSE	FALSE	FALSE	no	BMI 25-29.9	FALSE	FALSE	Q1	Q1	UK.White	0	0	42
GB	0	>=65	2020-03-24	female	White	FALSE	FALSE	TRUE	FALSE	no	BMI 25-29.9	FALSE	FALSE	NA	NA	UK.White	0	0	2
GB	0	45-54	2020-03-24	non-female	White	FALSE	FALSE	FALSE	FALSE	yes/prior	BMI 18.5-24.9	FALSE	FALSE	Q2	Q3	UK.White	0	0	3
GB	0	35-44	2020-03-24	non-female	White	FALSE	FALSE	FALSE	FALSE	no	BMI>=30	FALSE	FALSE	Q1	Q4	UK.White	0	0	2
GB	0	>=65	2020-03-24	non-female	White	TRUE	TRUE	FALSE	FALSE	no	BMI 18.5-24.9	FALSE	FALSE	Q2	Q3	UK.White	0	0	1
GB	0	35-44	2020-03-24	non-female	Black	FALSE	FALSE	FALSE	FALSE	no	BMI 18.5-24.9	FALSE	FALSE	Q1	Q1	UK.Black	1	0	3
GB	0	55-64	2020-03-24	female	White	FALSE	FALSE	FALSE	FALSE	no	BMI>=30	FALSE	FALSE	Q4	Q2	UK.White	0	0	25
GB	0	25-34	2020-03-24	female	White	FALSE	FALSE	FALSE	FALSE	no	BMI>=30	FALSE	FALSE	Q4	Q3	UK.White	0	0	29
GB	0	>=65	2020-03-24	non-female	White	FALSE	FALSE	FALSE	FALSE	no	BMI 18.5-24.9	FALSE	FALSE	Q2	Q4	UK.White	0	0	18
GB	0	>=65	2020-03-24	female	White	FALSE	FALSE	FALSE	FALSE	no	BMI 25-29.9	FALSE	FALSE	Q4	Q2	UK.White	0	0	18
GB	0	55-64	2020-03-24	non-female	White	FALSE	FALSE	FALSE	FALSE	no	BMI 25-29.9	TRUE	FALSE	Q2	Q3	UK.White	0	0	8
GB	1	>=65	2020-03-24	female	White	FALSE	FALSE	TRUE	FALSE	yes/prior	BMI>=30	FALSE	FALSE	Q4	Q4	UK.White	0	0	1
GB	0	35-44	2020-03-24	female	White	FALSE	FALSE	FALSE	FALSE	yes/prior	BMI>=30	FALSE	FALSE	Q3	Q2	UK.White	0	0	2
GB	0	25-34	2020-03-24	female	White	FALSE	FALSE	FALSE	FALSE	no	BMI>=30	FALSE	FALSE	Q2	Q4	UK.White	0	0	14
GB	0	55-64	2020-03-24	non-female	White	FALSE	FALSE	FALSE	FALSE	yes/prior	BMI>=30	FALSE	FALSE	Q2	Q1	UK.White	0	0	2
GB	1	>=65	2020-03-24	non-female	White	TRUE	FALSE	FALSE	FALSE	no	BMI 25-29.9	FALSE	FALSE	Q4	Q4	UK.White	0	0	3
GB	1	>=65	2020-03-24	non-female	White	FALSE	TRUE	FALSE	FALSE	yes/prior	BMI 25-29.9	FALSE	FALSE	Q3	Q3	UK.White	0	0	1
GB	1	>=65	2020-03-24	female	White	FALSE	FALSE	FALSE	FALSE	no	BMI 25-29.9	TRUE	FALSE	Q2	Q2	UK.White	0	0	2
GB	1	55-64	2020-03-24	non-female	White	FALSE	FALSE	FALSE	FALSE	no	BMI>=30	FALSE	FALSE	Q1	Q2	UK.White	0	0	1
GB	1	25-34	2020-03-24	female	White	FALSE	FALSE	FALSE	FALSE	no	BMI 18.5-24.9	FALSE	FALSE	Q2	Q1	UK.White	0	0	26
GB	0	>=65	2020-03-24	non-female	White	FALSE	FALSE	FALSE	FALSE	no	BMI 18.5-24.9	FALSE	FALSE	Q1	Q3	UK.White	0	0	6
GB	0	35-44	2020-03-24	non-female	White	FALSE	FALSE	FALSE	FALSE	yes/prior	BMI>=30	FALSE	FALSE	Q2	Q3	UK.White	0	0	2
GB	0	25-34	2020-03-24	female	White	FALSE	FALSE	FALSE	FALSE	no	BMI <18.5	FALSE	FALSE	Q2	Q4	UK.White	0	0	3
GB	1	>=65	2020-03-24	non-female	White	TRUE	FALSE	FALSE	FALSE	no	BMI 18.5-24.9	FALSE	FALSE	Q4	Q4	UK.White	0	0	2
GB	0	45-54	2020-03-24	female	White	FALSE	FALSE	FALSE	FALSE	no	BMI <18.5	FALSE	FALSE	Q2	Q1	UK.White	0	0	6
GB	1	45-54	2020-03-24	non-female	Other	FALSE	FALSE	FALSE	FALSE	no	BMI 18.5-24.9	FALSE	FALSE	Q1	Q1	UK.Other	0	1	1
GB	1	35-44	2020-03-24	female	White	FALSE	FALSE	FALSE	FALSE	no	BMI 25-29.9	TRUE	FALSE	Q3	Q4	UK.White	0	0	1
GB	0	<25	2020-03-24	female	White	FALSE	FALSE	FALSE	FALSE	yes/prior	BMI 18.5-24.9	FALSE	FALSE	Q4	Q1	UK.White	0	0	1
GB	0	35-44	2020-03-24	non-female	White	FALSE	FALSE	FALSE	FALSE	yes/prior	BMI 25-29.9	FALSE	FALSE	Q2	Q2	UK.White	0	0	13
GB	0	45-54	2020-03-24	female	Hispanic	FALSE	FALSE	FALSE	FALSE	no	BMI 18.5-24.9	FALSE	FALSE	Q1	Q1	UK.Other	0	1	2
GB	0	25-34	2020-03-24	non-female	White	FALSE	FALSE	FALSE	FALSE	no	BMI 18.5-24.9	TRUE	FALSE	NA	NA	UK.White	0	0	6
GB	0	<25	2020-03-24	female	White	FALSE	FALSE	FALSE	FALSE	no	BMI 18.5-24.9	FALSE	FALSE	Q2	Q4	UK.White	0	0	9
GB	0	35-44	2020-03-24	non-female	Other	FALSE	FALSE	FALSE	FALSE	no	BMI 18.5-24.9	FALSE	FALSE	NA	NA	UK.Other	0	1	3
GB	0	>=65	2020-03-24	female	White	FALSE	FALSE	FALSE	FALSE	no	BMI 18.5-24.9	FALSE	FALSE	Q2	Q4	UK.White	0	0	26
GB	1	>=65	2020-03-24	non-female	White	TRUE	FALSE	FALSE	TRUE	no	BMI>=30	FALSE	FALSE	Q1	Q1	UK.White	0	0	1
GB	0	>=65	2020-03-24	non-female	White	FALSE	FALSE	FALSE	FALSE	no	BMI 18.5-24.9	TRUE	FALSE	Q4	Q3	UK.White	0	0	1
GB	0	45-54	2020-03-24	non-female	White	FALSE	TRUE	FALSE	FALSE	no	BMI 25-29.9	FALSE	FALSE	Q2	Q2	UK.White	0	0	2
GB	0	<25	2020-03-24	female	White	FALSE	FALSE	FALSE	FALSE	no	BMI 18.5-24.9	TRUE	FALSE	Q2	Q1	UK.White	0	0	3
GB	0	35-44	2020-03-24	non-female	UK Asian	FALSE	FALSE	FALSE	FALSE	no	BMI 18.5-24.9	FALSE	FALSE	Q3	Q1	UK.Other	0	1	3
GB	0	>=65	2020-03-24	non-female	White	FALSE	FALSE	TRUE	FALSE	no	BMI>=30	FALSE	FALSE	Q2	Q1	UK.White	0	0	1
GB	1	55-64	2020-03-24	female	White	FALSE	FALSE	FALSE	FALSE	no	BMI>=30	FALSE	FALSE	Q2	Q3	UK.White	0	0	16
GB	0	25-34	2020-03-24	non-female	White	FALSE	FALSE	FALSE	FALSE	no	BMI>=30	FALSE	FALSE	Q3	Q2	UK.White	0	0	4
GB	1	55-64	2020-03-24	female	White	FALSE	FALSE	FALSE	FALSE	no	BMI <18.5	FALSE	FALSE	Q4	Q3	UK.White	0	0	2
GB	1	55-64	2020-03-24	non-female	White	FALSE	FALSE	FALSE	FALSE	no	BMI 18.5-24.9	FALSE	FALSE	Q4	Q1	UK.White	0	0	1
GB	0	>=65	2020-03-24	female	White	FALSE	FALSE	FALSE	FALSE	no	BMI>=30	FALSE	FALSE	Q3	Q4	UK.White	0	0	15
GB	0	45-54	2020-03-24	female	Hispanic	FALSE	FALSE	FALSE	FALSE	no	BMI 25-29.9	FALSE	FALSE	Q4	Q4	UK.Other	0	1	1
GB	0	45-54	2020-03-24	non-female	White	FALSE	FALSE	FALSE	FALSE	no	BMI 18.5-24.9	TRUE	FALSE	Q2	Q3	UK.White	0	0	6
GB	0	45-54	2020-03-24	female	White	FALSE	FALSE	FALSE	FALSE	no	BMI>=30	TRUE	FALSE	Q1	Q1	UK.White	0	0	19
GB	0	45-54	2020-03-24	non-female	White	FALSE	FALSE	FALSE	FALSE	yes/prior	BMI 25-29.9	FALSE	FALSE	Q2	Q3	UK.White	0	0	11
GB	0	55-64	2020-03-24	female	White	FALSE	FALSE	FALSE	FALSE	yes/prior	BMI 25-29.9	TRUE	FALSE	Q1	Q2	UK.White	0	0	1
GB	1	>=65	2020-03-24	female	White	FALSE	FALSE	FALSE	FALSE	no	BMI>=30	FALSE	FALSE	Q2	Q3	UK.White	0	0	13
GB	0	<25	2020-03-24	female	UK Chinese	FALSE	FALSE	FALSE	FALSE	no	BMI>=30	FALSE	FALSE	Q2	Q3	UK.Other	0	1	1
GB	0	35-44	2020-03-24	non-female	White	FALSE	FALSE	FALSE	FALSE	yes/prior	BMI 18.5-24.9	FALSE	FALSE	Q2	Q1	UK.White	0	0	12
GB	0	55-64	2020-03-24	non-female	White	FALSE	FALSE	FALSE	TRUE	no	BMI 25-29.9	FALSE	FALSE	Q1	Q3	UK.White	0	0	1
GB	0	45-54	2020-03-24	female	White	FALSE	FALSE	FALSE	FALSE	yes/prior	BMI 25-29.9	FALSE	FALSE	Q3	Q1	UK.White	0	0	2
GB	0	25-34	2020-03-24	non-female	White	FALSE	FALSE	FALSE	FALSE	no	BMI <18.5	FALSE	FALSE	Q4	Q4	UK.White	0	0	2
GB	1	35-44	2020-03-24	female	Other	FALSE	FALSE	FALSE	FALSE	yes/prior	BMI 25-29.9	FALSE	FALSE	Q2	Q3	UK.Other	0	1	1
GB	1	35-44	2020-03-24	female	White	FALSE	FALSE	FALSE	FALSE	no	BMI 18.5-24.9	FALSE	FALSE	Q2	Q4	UK.White	0	0	4
GB	0	35-44	2020-03-24	female	White	FALSE	FALSE	FALSE	FALSE	no	BMI <18.5	FALSE	FALSE	Q2	Q2	UK.White	0	0	12
GB	1	35-44	2020-03-24	female	White	FALSE	FALSE	FALSE	FALSE	no	BMI>=30	FALSE	FALSE	Q4	Q3	UK.White	0	0	6
GB	1	25-34	2020-03-24	female	White	FALSE	FALSE	FALSE	FALSE	no	BMI 18.5-24.9	TRUE	FALSE	Q1	Q1	UK.White	0	0	10
GB	1	25-34	2020-03-24	female	White	FALSE	FALSE	FALSE	FALSE	no	BMI 18.5-24.9	TRUE	FALSE	Q2	Q4	UK.White	0	0	1
GB	1	>=65	2020-03-24	non-female	White	TRUE	FALSE	TRUE	FALSE	no	BMI 18.5-24.9	FALSE	FALSE	Q2	Q1	UK.White	0	0	1
GB	1	25-34	2020-03-24	female	White	FALSE	FALSE	FALSE	FALSE	no	BMI 18.5-24.9	TRUE	FALSE	Q2	Q2	UK.White	0	0	4
GB	0	25-34	2020-03-24	non-female	White	FALSE	FALSE	FALSE	FALSE	no	BMI 25-29.9	TRUE	FALSE	Q2	Q2	UK.White	0	0	6
GB	0	55-64	2020-03-24	female	White	FALSE	FALSE	TRUE	FALSE	no	BMI 25-29.9	TRUE	FALSE	Q4	Q2	UK.White	0	0	1
GB	0	45-54	2020-03-24	non-female	White	FALSE	FALSE	FALSE	FALSE	yes/prior	BMI 25-29.9	FALSE	FALSE	Q1	Q2	UK.White	0	0	4
GB	1	35-44	2020-03-24	female	White	FALSE	FALSE	FALSE	FALSE	no	BMI 18.5-24.9	FALSE	FALSE	Q2	Q2	UK.White	0	0	35
GB	0	35-44	2020-03-24	non-female	Black	FALSE	TRUE	FALSE	FALSE	no	BMI 25-29.9	FALSE	FALSE	Q4	Q3	UK.Black	1	0	1
GB	0	45-54	2020-03-24	female	Other	FALSE	FALSE	FALSE	FALSE	no	BMI <18.5	FALSE	FALSE	Q3	Q1	UK.Other	0	1	2
GB	0	>=65	2020-03-24	female	White	FALSE	FALSE	FALSE	FALSE	no	BMI 25-29.9	FALSE	FALSE	NA	NA	UK.White	0	0	9
GB	1	55-64	2020-03-24	female	White	FALSE	FALSE	FALSE	FALSE	no	BMI 25-29.9	FALSE	FALSE	Q4	Q2	UK.White	0	0	5
GB	0	55-64	2020-03-24	non-female	White	FALSE	FALSE	FALSE	FALSE	no	BMI 18.5-24.9	FALSE	FALSE	Q3	Q1	UK.White	0	0	19
GB	0	35-44	2020-03-24	non-female	Other	FALSE	FALSE	FALSE	FALSE	yes/prior	BMI>=30	FALSE	FALSE	NA	NA	UK.Other	0	1	1
GB	0	55-64	2020-03-24	female	White	FALSE	FALSE	FALSE	FALSE	no	BMI>=30	FALSE	FALSE	Q3	Q2	UK.White	0	0	28
GB	0	55-64	2020-03-24	non-female	UK Asian	FALSE	FALSE	FALSE	FALSE	no	BMI 18.5-24.9	FALSE	FALSE	Q1	Q1	UK.Other	0	1	2
GB	1	55-64	2020-03-24	female	White	TRUE	TRUE	FALSE	FALSE	no	BMI>=30	FALSE	FALSE	Q2	Q1	UK.White	0	0	1
GB	0	55-64	2020-03-24	non-female	White	FALSE	FALSE	TRUE	FALSE	no	BMI 18.5-24.9	FALSE	FALSE	Q1	Q1	UK.White	0	0	1
GB	0	>=65	2020-03-24	female	White	FALSE	TRUE	FALSE	FALSE	no	BMI 18.5-24.9	FALSE	FALSE	Q4	Q3	UK.White	0	0	4
GB	0	35-44	2020-03-24	non-female	Black	FALSE	FALSE	FALSE	FALSE	no	BMI 18.5-24.9	FALSE	FALSE	Q3	Q2	UK.Black	1	0	1
GB	0	45-54	2020-03-24	female	White	FALSE	FALSE	FALSE	FALSE	yes/prior	BMI 18.5-24.9	FALSE	FALSE	Q4	Q1	UK.White	0	0	2
GB	0	35-44	2020-03-24	female	White	FALSE	FALSE	FALSE	FALSE	no	BMI 18.5-24.9	TRUE	FALSE	Q1	Q2	UK.White	0	0	11
GB	0	45-54	2020-03-24	female	White	FALSE	FALSE	FALSE	FALSE	no	BMI 25-29.9	TRUE	FALSE	Q4	Q3	UK.White	0	0	14
GB	0	55-64	2020-03-24	female	White	FALSE	FALSE	FALSE	FALSE	no	BMI 25-29.9	FALSE	FALSE	Q3	Q1	UK.White	0	0	27
GB	0	35-44	2020-03-24	female	White	FALSE	FALSE	FALSE	FALSE	no	BMI 25-29.9	TRUE	FALSE	Q2	Q2	UK.White	0	0	18
GB	1	>=65	2020-03-24	female	White	FALSE	TRUE	FALSE	FALSE	no	BMI>=30	FALSE	FALSE	Q4	Q4	UK.White	0	0	2
GB	1	>=65	2020-03-24	female	White	FALSE	TRUE	FALSE	FALSE	no	BMI 18.5-24.9	FALSE	FALSE	Q2	Q3	UK.White	0	0	3
GB	1	35-44	2020-03-24	female	White	FALSE	FALSE	FALSE	FALSE	no	BMI 25-29.9	FALSE	FALSE	Q2	Q2	UK.White	0	0	24
GB	0	35-44	2020-03-24	female	White	FALSE	FALSE	FALSE	FALSE	no	BMI>=30	FALSE	FALSE	Q2	Q1	UK.White	0	0	95
GB	0	>=65	2020-03-24	non-female	White	FALSE	FALSE	FALSE	FALSE	yes/prior	BMI>=30	FALSE	FALSE	Q4	Q4	UK.White	0	0	2
GB	1	25-34	2020-03-24	non-female	White	FALSE	FALSE	FALSE	FALSE	no	BMI 25-29.9	FALSE	FALSE	Q4	Q2	UK.White	0	0	1
GB	0	35-44	2020-03-24	non-female	White	FALSE	FALSE	FALSE	FALSE	no	BMI>=30	FALSE	FALSE	Q4	Q2	UK.White	0	0	9
GB	0	25-34	2020-03-24	female	White	FALSE	FALSE	FALSE	FALSE	no	BMI <18.5	FALSE	FALSE	Q1	Q1	UK.White	0	0	15
GB	0	55-64	2020-03-24	female	White	FALSE	FALSE	FALSE	FALSE	no	BMI <18.5	FALSE	FALSE	Q2	Q1	UK.White	0	0	5
GB	1	25-34	2020-03-24	female	White	FALSE	FALSE	FALSE	FALSE	no	BMI <18.5	FALSE	FALSE	Q2	Q1	UK.White	0	0	3
GB	0	25-34	2020-03-24	female	White	FALSE	FALSE	FALSE	FALSE	no	BMI <18.5	FALSE	FALSE	Q4	Q2	UK.White	0	0	6
GB	1	55-64	2020-03-24	non-female	White	FALSE	FALSE	TRUE	FALSE	yes/prior	BMI 18.5-24.9	FALSE	FALSE	Q2	Q4	UK.White	0	0	1
GB	0	25-34	2020-03-24	female	White	FALSE	FALSE	FALSE	FALSE	no	BMI 25-29.9	FALSE	FALSE	Q3	Q2	UK.White	0	0	27
GB	1	55-64	2020-03-24	female	White	TRUE	FALSE	FALSE	FALSE	no	BMI 18.5-24.9	FALSE	FALSE	Q3	Q3	UK.White	0	0	1
GB	0	<25	2020-03-24	female	White	FALSE	FALSE	FALSE	FALSE	no	BMI <18.5	FALSE	FALSE	Q1	Q2	UK.White	0	0	1
GB	0	<25	2020-03-24	non-female	White	FALSE	FALSE	FALSE	FALSE	no	BMI>=30	FALSE	FALSE	Q2	Q3	UK.White	0	0	1
GB	0	>=65	2020-03-24	female	White	FALSE	FALSE	FALSE	FALSE	no	BMI 25-29.9	FALSE	FALSE	Q3	Q3	UK.White	0	0	50
GB	0	55-64	2020-03-24	female	White	FALSE	FALSE	FALSE	FALSE	no	BMI>=30	TRUE	FALSE	Q1	Q1	UK.White	0	0	8
GB	0	45-54	2020-03-24	female	White	FALSE	FALSE	FALSE	FALSE	no	BMI>=30	TRUE	FALSE	Q4	Q1	UK.White	0	0	2
GB	0	>=65	2020-03-24	non-female	White	FALSE	FALSE	FALSE	TRUE	no	BMI>=30	FALSE	FALSE	Q1	Q1	UK.White	0	0	1
GB	1	55-64	2020-03-24	non-female	UK Asian	FALSE	FALSE	FALSE	FALSE	no	BMI 25-29.9	FALSE	FALSE	Q2	Q1	UK.Other	0	1	1
GB	1	>=65	2020-03-24	non-female	White	FALSE	FALSE	FALSE	FALSE	no	BMI 25-29.9	FALSE	FALSE	Q2	Q1	UK.White	0	0	12
GB	1	35-44	2020-03-24	female	White	FALSE	FALSE	FALSE	FALSE	no	BMI 18.5-24.9	TRUE	FALSE	Q4	Q2	UK.White	0	0	3
GB	0	45-54	2020-03-24	female	UK Asian	FALSE	FALSE	FALSE	FALSE	no	BMI 18.5-24.9	FALSE	FALSE	Q3	Q3	UK.Other	0	1	2
GB	0	35-44	2020-03-24	female	White	FALSE	FALSE	FALSE	FALSE	no	BMI 18.5-24.9	TRUE	FALSE	Q3	Q4	UK.White	0	0	9
GB	0	35-44	2020-03-24	non-female	Hispanic	TRUE	FALSE	FALSE	FALSE	no	BMI 18.5-24.9	FALSE	FALSE	Q2	Q1	UK.Other	0	1	1
GB	1	55-64	2020-03-24	female	White	FALSE	FALSE	FALSE	FALSE	no	BMI 18.5-24.9	FALSE	FALSE	Q2	Q3	UK.White	0	0	24
GB	0	>=65	2020-03-24	non-female	Other	FALSE	FALSE	FALSE	FALSE	no	BMI 18.5-24.9	FALSE	FALSE	Q4	Q4	UK.Other	0	1	3
GB	0	45-54	2020-03-24	non-female	White	FALSE	FALSE	FALSE	FALSE	no	BMI 25-29.9	FALSE	FALSE	Q1	Q3	UK.White	0	0	7
GB	1	>=65	2020-03-24	non-female	Other	FALSE	FALSE	FALSE	FALSE	no	BMI 18.5-24.9	FALSE	FALSE	Q1	Q2	UK.Other	0	1	1
GB	0	45-54	2020-03-24	female	White	FALSE	FALSE	FALSE	FALSE	no	BMI 18.5-24.9	FALSE	FALSE	Q1	Q3	UK.White	0	0	27
GB	0	25-34	2020-03-24	female	White	FALSE	FALSE	FALSE	FALSE	no	BMI 25-29.9	TRUE	FALSE	Q4	Q4	UK.White	0	0	4
GB	0	45-54	2020-03-24	non-female	White	FALSE	FALSE	FALSE	FALSE	no	BMI 25-29.9	TRUE	FALSE	Q2	Q3	UK.White	0	0	8
GB	0	55-64	2020-03-24	female	White	FALSE	FALSE	FALSE	FALSE	no	BMI 18.5-24.9	TRUE	FALSE	NA	NA	UK.White	0	0	6
GB	0	35-44	2020-03-24	female	Black	FALSE	FALSE	FALSE	FALSE	no	BMI 18.5-24.9	FALSE	FALSE	Q2	Q1	UK.Black	1	0	8
GB	0	45-54	2020-03-24	female	White	FALSE	FALSE	FALSE	FALSE	no	BMI 18.5-24.9	TRUE	FALSE	Q1	Q1	UK.White	0	0	24
GB	0	55-64	2020-03-24	non-female	White	FALSE	TRUE	FALSE	FALSE	no	BMI 25-29.9	FALSE	FALSE	Q3	Q3	UK.White	0	0	3
GB	0	45-54	2020-03-24	non-female	White	FALSE	FALSE	FALSE	FALSE	no	BMI>=30	FALSE	FALSE	Q4	Q1	UK.White	0	0	4
GB	0	25-34	2020-03-24	female	UK Middle Eastern	FALSE	FALSE	FALSE	FALSE	no	BMI>=30	FALSE	FALSE	NA	NA	UK.Other	0	1	1
GB	0	<25	2020-03-24	female	White	FALSE	FALSE	FALSE	FALSE	no	BMI 25-29.9	FALSE	FALSE	Q1	Q4	UK.White	0	0	1
GB	1	>=65	2020-03-24	non-female	White	FALSE	FALSE	TRUE	FALSE	no	BMI 18.5-24.9	FALSE	FALSE	Q1	Q1	UK.White	0	0	1
GB	1	55-64	2020-03-24	non-female	White	FALSE	FALSE	FALSE	TRUE	no	BMI 25-29.9	FALSE	FALSE	Q3	Q4	UK.White	0	0	1
GB	0	55-64	2020-03-24	female	White	TRUE	FALSE	FALSE	FALSE	no	BMI>=30	FALSE	FALSE	Q1	Q1	UK.White	0	0	20
GB	0	45-54	2020-03-24	female	UK Asian	FALSE	FALSE	FALSE	FALSE	no	BMI 18.5-24.9	FALSE	FALSE	Q1	Q1	UK.Other	0	1	6
GB	0	55-64	2020-03-24	female	White	FALSE	FALSE	FALSE	FALSE	yes/prior	BMI 25-29.9	TRUE	FALSE	Q2	Q2	UK.White	0	0	2
GB	0	25-34	2020-03-24	non-female	White	FALSE	FALSE	FALSE	FALSE	no	BMI 25-29.9	FALSE	FALSE	Q2	Q2	UK.White	0	0	35
GB	0	45-54	2020-03-24	female	White	FALSE	FALSE	FALSE	FALSE	no	BMI 25-29.9	TRUE	FALSE	Q2	Q1	UK.White	0	0	12
GB	0	25-34	2020-03-24	female	White	FALSE	TRUE	FALSE	FALSE	no	BMI>=30	FALSE	FALSE	Q2	Q1	UK.White	0	0	1
GB	0	<25	2020-03-24	female	White	FALSE	FALSE	FALSE	FALSE	no	BMI 18.5-24.9	FALSE	FALSE	Q4	Q2	UK.White	0	0	5
GB	0	45-54	2020-03-24	non-female	White	FALSE	FALSE	TRUE	FALSE	no	BMI 18.5-24.9	FALSE	FALSE	Q2	Q2	UK.White	0	0	1
GB	1	>=65	2020-03-24	female	White	TRUE	FALSE	TRUE	FALSE	yes/prior	BMI 25-29.9	FALSE	FALSE	Q3	Q2	UK.White	0	0	1
GB	0	25-34	2020-03-24	female	White	FALSE	FALSE	FALSE	FALSE	yes/prior	BMI 25-29.9	FALSE	FALSE	Q1	Q1	UK.White	0	0	15
GB	0	>=65	2020-03-24	non-female	White	FALSE	FALSE	FALSE	FALSE	yes/prior	BMI <18.5	TRUE	FALSE	Q3	Q1	UK.White	0	0	1
GB	1	35-44	2020-03-24	female	White	FALSE	FALSE	TRUE	FALSE	no	BMI>=30	FALSE	FALSE	Q2	Q2	UK.White	0	0	1
GB	0	25-34	2020-03-24	female	White	FALSE	FALSE	FALSE	FALSE	no	BMI <18.5	FALSE	FALSE	Q1	Q2	UK.White	0	0	1
GB	0	55-64	2020-03-24	non-female	White	TRUE	TRUE	FALSE	FALSE	no	BMI 25-29.9	FALSE	FALSE	Q1	Q1	UK.White	0	0	1
GB	0	35-44	2020-03-24	non-female	UK Asian	FALSE	FALSE	FALSE	FALSE	no	BMI 18.5-24.9	FALSE	FALSE	Q4	Q3	UK.Other	0	1	6
GB	0	45-54	2020-03-24	female	Other	FALSE	FALSE	FALSE	FALSE	no	BMI 25-29.9	FALSE	FALSE	Q2	Q1	UK.Other	0	1	5
GB	0	55-64	2020-03-24	non-female	White	FALSE	FALSE	FALSE	FALSE	yes/prior	BMI>=30	FALSE	FALSE	Q2	Q2	UK.White	0	0	4
GB	0	55-64	2020-03-24	non-female	Black	FALSE	FALSE	FALSE	FALSE	no	BMI 18.5-24.9	FALSE	FALSE	Q2	Q1	UK.Black	1	0	2
GB	0	35-44	2020-03-24	female	Other	FALSE	FALSE	FALSE	FALSE	no	BMI 18.5-24.9	FALSE	FALSE	Q2	Q1	UK.Other	0	1	11
GB	0	25-34	2020-03-24	female	White	FALSE	FALSE	FALSE	FALSE	no	BMI 25-29.9	FALSE	FALSE	Q3	Q1	UK.White	0	0	21
GB	0	35-44	2020-03-24	non-female	White	FALSE	FALSE	FALSE	FALSE	no	BMI>=30	TRUE	FALSE	Q2	Q2	UK.White	0	0	4
GB	1	>=65	2020-03-24	female	White	FALSE	FALSE	FALSE	FALSE	yes/prior	BMI 25-29.9	FALSE	FALSE	Q1	Q1	UK.White	0	0	2
GB	0	35-44	2020-03-24	non-female	White	FALSE	FALSE	FALSE	FALSE	yes/prior	BMI 25-29.9	FALSE	FALSE	Q3	Q4	UK.White	0	0	4
GB	0	55-64	2020-03-24	female	UK Middle Eastern	FALSE	FALSE	FALSE	FALSE	no	BMI 18.5-24.9	FALSE	FALSE	Q3	Q3	UK.Other	0	1	1
GB	1	55-64	2020-03-24	non-female	White	FALSE	FALSE	FALSE	FALSE	no	BMI 25-29.9	FALSE	FALSE	Q2	Q3	UK.White	0	0	9
GB	1	55-64	2020-03-24	female	White	FALSE	FALSE	FALSE	TRUE	no	BMI 18.5-24.9	FALSE	FALSE	Q2	Q1	UK.White	0	0	1
GB	1	>=65	2020-03-24	non-female	UK Chinese	FALSE	FALSE	TRUE	FALSE	no	BMI 18.5-24.9	FALSE	FALSE	Q2	Q3	UK.Other	0	1	1
GB	1	25-34	2020-03-24	female	White	FALSE	FALSE	FALSE	FALSE	no	BMI 18.5-24.9	FALSE	FALSE	Q4	Q3	UK.White	0	0	13
GB	0	45-54	2020-03-24	non-female	White	FALSE	FALSE	FALSE	FALSE	no	BMI 18.5-24.9	TRUE	FALSE	Q2	Q2	UK.White	0	0	3
GB	1	25-34	2020-03-24	female	White	FALSE	FALSE	FALSE	FALSE	no	BMI>=30	FALSE	FALSE	Q3	Q3	UK.White	0	0	4
GB	0	45-54	2020-03-24	non-female	Other	FALSE	FALSE	FALSE	FALSE	no	BMI 18.5-24.9	TRUE	FALSE	Q2	Q1	UK.Other	0	1	2
GB	1	>=65	2020-03-24	female	White	FALSE	FALSE	FALSE	FALSE	no	BMI>=30	FALSE	FALSE	Q1	Q1	UK.White	0	0	17
GB	0	35-44	2020-03-24	non-female	White	FALSE	FALSE	FALSE	FALSE	no	BMI 25-29.9	TRUE	FALSE	Q3	Q2	UK.White	0	0	5
GB	0	55-64	2020-03-24	female	White	FALSE	FALSE	FALSE	TRUE	no	BMI>=30	FALSE	FALSE	Q3	Q3	UK.White	0	0	1
GB	0	55-64	2020-03-24	non-female	White	FALSE	FALSE	FALSE	FALSE	no	BMI>=30	TRUE	FALSE	Q2	Q1	UK.White	0	0	1
GB	0	35-44	2020-03-24	female	White	FALSE	FALSE	FALSE	FALSE	yes/prior	BMI>=30	FALSE	FALSE	Q3	Q4	UK.White	0	0	3
GB	0	25-34	2020-03-24	non-female	UK Asian	FALSE	FALSE	FALSE	FALSE	no	BMI 25-29.9	FALSE	FALSE	Q4	Q2	UK.Other	0	1	1
GB	0	35-44	2020-03-24	female	White	FALSE	FALSE	FALSE	FALSE	no	BMI 18.5-24.9	FALSE	FALSE	Q1	Q3	UK.White	0	0	31
GB	1	45-54	2020-03-24	female	White	FALSE	FALSE	FALSE	FALSE	no	BMI 18.5-24.9	TRUE	FALSE	Q2	Q1	UK.White	0	0	1
GB	0	55-64	2020-03-24	female	White	TRUE	FALSE	FALSE	FALSE	no	BMI 25-29.9	FALSE	FALSE	Q3	Q2	UK.White	0	0	1
GB	1	55-64	2020-03-24	female	White	FALSE	FALSE	FALSE	FALSE	yes/prior	BMI 25-29.9	FALSE	FALSE	Q1	Q1	UK.White	0	0	2
GB	0	45-54	2020-03-24	female	White	FALSE	FALSE	TRUE	FALSE	no	BMI 18.5-24.9	FALSE	FALSE	Q3	Q1	UK.White	0	0	1
GB	1	>=65	2020-03-24	non-female	White	FALSE	FALSE	FALSE	FALSE	no	BMI 25-29.9	FALSE	FALSE	Q1	Q3	UK.White	0	0	6
GB	0	35-44	2020-03-24	female	White	FALSE	FALSE	FALSE	FALSE	no	BMI 18.5-24.9	TRUE	FALSE	Q4	Q3	UK.White	0	0	29
GB	0	35-44	2020-03-24	non-female	UK Asian	FALSE	FALSE	FALSE	FALSE	no	BMI 18.5-24.9	FALSE	FALSE	Q1	Q1	UK.Other	0	1	3
GB	0	35-44	2020-03-24	female	White	FALSE	FALSE	FALSE	FALSE	no	BMI>=30	TRUE	FALSE	Q3	Q4	UK.White	0	0	2
GB	0	>=65	2020-03-24	female	White	FALSE	FALSE	FALSE	FALSE	no	BMI 25-29.9	TRUE	FALSE	Q3	Q2	UK.White	0	0	2
GB	0	55-64	2020-03-24	female	White	FALSE	FALSE	FALSE	FALSE	yes/prior	BMI 18.5-24.9	FALSE	FALSE	Q3	Q1	UK.White	0	0	3
GB	1	55-64	2020-03-24	female	White	FALSE	FALSE	FALSE	FALSE	no	BMI>=30	FALSE	FALSE	Q4	Q3	UK.White	0	0	8
GB	0	45-54	2020-03-24	female	White	FALSE	FALSE	FALSE	FALSE	no	BMI <18.5	FALSE	FALSE	Q1	Q3	UK.White	0	0	2
GB	0	45-54	2020-03-24	female	White	TRUE	FALSE	FALSE	FALSE	no	BMI>=30	FALSE	FALSE	Q2	Q3	UK.White	0	0	10
GB	0	35-44	2020-03-24	female	White	FALSE	FALSE	FALSE	FALSE	no	BMI 18.5-24.9	TRUE	FALSE	Q1	Q3	UK.White	0	0	3
GB	0	45-54	2020-03-24	female	White	FALSE	FALSE	FALSE	FALSE	no	BMI>=30	FALSE	FALSE	Q1	Q4	UK.White	0	0	2
GB	0	45-54	2020-03-24	non-female	Other	FALSE	FALSE	FALSE	FALSE	no	BMI 18.5-24.9	FALSE	FALSE	Q4	Q4	UK.Other	0	1	3
GB	0	>=65	2020-03-24	female	White	FALSE	FALSE	TRUE	FALSE	no	BMI>=30	FALSE	FALSE	Q4	Q4	UK.White	0	0	2
GB	0	45-54	2020-03-24	non-female	Other	FALSE	FALSE	FALSE	FALSE	no	BMI 25-29.9	FALSE	FALSE	NA	NA	UK.Other	0	1	1
GB	0	55-64	2020-03-24	non-female	White	FALSE	TRUE	FALSE	FALSE	no	BMI 25-29.9	FALSE	FALSE	Q2	Q4	UK.White	0	0	2
GB	0	25-34	2020-03-24	non-female	White	FALSE	FALSE	FALSE	FALSE	yes/prior	BMI <18.5	FALSE	FALSE	Q1	Q1	UK.White	0	0	1
GB	0	<25	2020-03-24	female	White	FALSE	FALSE	FALSE	FALSE	no	BMI 18.5-24.9	FALSE	FALSE	Q1	Q1	UK.White	0	0	36
GB	0	35-44	2020-03-24	non-female	White	FALSE	FALSE	FALSE	FALSE	no	BMI>=30	FALSE	FALSE	Q3	Q1	UK.White	0	0	4
GB	0	35-44	2020-03-24	female	UK Chinese	FALSE	FALSE	FALSE	FALSE	no	BMI>=30	FALSE	FALSE	Q2	Q2	UK.Other	0	1	1
GB	0	>=65	2020-03-24	non-female	White	TRUE	FALSE	FALSE	FALSE	no	BMI>=30	FALSE	FALSE	Q4	Q3	UK.White	0	0	2
GB	0	45-54	2020-03-24	non-female	White	FALSE	FALSE	FALSE	FALSE	no	BMI <18.5	FALSE	FALSE	Q2	Q3	UK.White	0	0	3
GB	0	35-44	2020-03-24	female	White	FALSE	FALSE	FALSE	FALSE	no	BMI 18.5-24.9	TRUE	FALSE	Q2	Q3	UK.White	0	0	14
GB	0	45-54	2020-03-24	female	White	FALSE	FALSE	FALSE	FALSE	no	BMI>=30	TRUE	FALSE	Q2	Q1	UK.White	0	0	9
GB	0	>=65	2020-03-24	non-female	White	FALSE	TRUE	FALSE	FALSE	no	BMI 18.5-24.9	FALSE	FALSE	Q2	Q2	UK.White	0	0	7
GB	1	45-54	2020-03-24	female	White	FALSE	FALSE	FALSE	FALSE	no	BMI>=30	FALSE	FALSE	Q3	Q2	UK.White	0	0	8
GB	0	25-34	2020-03-24	female	White	FALSE	FALSE	FALSE	FALSE	no	BMI 25-29.9	FALSE	FALSE	Q3	Q3	UK.White	0	0	30
GB	0	45-54	2020-03-24	non-female	Black	TRUE	FALSE	FALSE	FALSE	no	BMI>=30	FALSE	FALSE	Q3	Q3	UK.Black	1	0	1
GB	0	55-64	2020-03-24	non-female	White	FALSE	FALSE	FALSE	FALSE	no	BMI>=30	FALSE	FALSE	Q1	Q3	UK.White	0	0	1
GB	0	45-54	2020-03-24	female	White	FALSE	FALSE	FALSE	FALSE	yes/prior	BMI 25-29.9	FALSE	FALSE	Q4	Q1	UK.White	0	0	1
GB	0	45-54	2020-03-24	female	White	FALSE	FALSE	FALSE	FALSE	no	BMI <18.5	FALSE	FALSE	Q4	Q3	UK.White	0	0	6
GB	1	45-54	2020-03-24	female	White	FALSE	FALSE	FALSE	FALSE	no	BMI 25-29.9	FALSE	FALSE	Q3	Q1	UK.White	0	0	5
GB	0	55-64	2020-03-24	female	White	TRUE	FALSE	FALSE	FALSE	no	BMI 25-29.9	FALSE	FALSE	Q3	Q3	UK.White	0	0	1
GB	0	55-64	2020-03-24	non-female	White	TRUE	FALSE	FALSE	FALSE	no	BMI 18.5-24.9	FALSE	FALSE	Q3	Q4	UK.White	0	0	3
GB	0	<25	2020-03-24	female	White	FALSE	FALSE	FALSE	FALSE	no	BMI 25-29.9	TRUE	FALSE	NA	NA	UK.White	0	0	2
GB	0	25-34	2020-03-24	female	White	FALSE	FALSE	FALSE	FALSE	yes/prior	BMI>=30	FALSE	FALSE	Q1	Q2	UK.White	0	0	3
GB	0	55-64	2020-03-24	female	White	FALSE	FALSE	FALSE	FALSE	no	BMI <18.5	FALSE	FALSE	Q2	Q2	UK.White	0	0	3
GB	0	55-64	2020-03-24	female	White	FALSE	FALSE	FALSE	FALSE	yes/prior	BMI 25-29.9	FALSE	FALSE	Q2	Q1	UK.White	0	0	6
GB	0	35-44	2020-03-24	non-female	White	FALSE	FALSE	FALSE	FALSE	yes/prior	BMI <18.5	TRUE	FALSE	Q1	Q3	UK.White	0	0	1
GB	0	>=65	2020-03-24	non-female	White	FALSE	FALSE	FALSE	FALSE	no	BMI>=30	FALSE	FALSE	Q1	Q3	UK.White	0	0	6
GB	0	>=65	2020-03-24	female	White	FALSE	FALSE	FALSE	FALSE	no	BMI 18.5-24.9	TRUE	FALSE	Q1	Q2	UK.White	0	0	2
GB	0	35-44	2020-03-24	non-female	White	FALSE	FALSE	FALSE	FALSE	no	BMI 18.5-24.9	TRUE	FALSE	Q2	Q3	UK.White	0	0	8
GB	0	>=65	2020-03-24	non-female	White	FALSE	TRUE	FALSE	FALSE	no	BMI>=30	FALSE	FALSE	Q2	Q2	UK.White	0	0	5
GB	0	55-64	2020-03-24	female	Other	FALSE	FALSE	FALSE	FALSE	no	BMI 18.5-24.9	FALSE	FALSE	Q2	Q3	UK.Other	0	1	4
GB	0	35-44	2020-03-24	female	White	FALSE	FALSE	FALSE	FALSE	no	BMI <18.5	TRUE	FALSE	Q4	Q2	UK.White	0	0	1
GB	0	35-44	2020-03-24	non-female	Other	FALSE	FALSE	FALSE	FALSE	no	BMI 25-29.9	FALSE	FALSE	Q1	Q1	UK.Other	0	1	2
GB	0	35-44	2020-03-24	female	Other	FALSE	TRUE	FALSE	FALSE	no	BMI 18.5-24.9	FALSE	FALSE	Q3	Q3	UK.Other	0	1	1
GB	0	35-44	2020-03-24	non-female	White	FALSE	FALSE	FALSE	FALSE	yes/prior	BMI>=30	FALSE	FALSE	Q3	Q1	UK.White	0	0	1
GB	0	35-44	2020-03-24	non-female	White	FALSE	TRUE	FALSE	FALSE	yes/prior	BMI 25-29.9	FALSE	FALSE	Q4	Q3	UK.White	0	0	1
GB	0	45-54	2020-03-24	non-female	Other	FALSE	FALSE	FALSE	FALSE	no	BMI 18.5-24.9	FALSE	FALSE	Q3	Q1	UK.Other	0	1	1
GB	0	55-64	2020-03-24	female	White	TRUE	FALSE	FALSE	FALSE	yes/prior	BMI>=30	FALSE	FALSE	Q3	Q3	UK.White	0	0	2
GB	0	55-64	2020-03-24	non-female	White	TRUE	FALSE	TRUE	FALSE	no	BMI>=30	FALSE	FALSE	Q1	Q1	UK.White	0	0	1
GB	0	25-34	2020-03-24	non-female	White	FALSE	FALSE	FALSE	FALSE	no	BMI>=30	FALSE	FALSE	Q4	Q4	UK.White	0	0	9
GB	0	>=65	2020-03-24	female	White	FALSE	FALSE	FALSE	FALSE	yes/prior	BMI 18.5-24.9	FALSE	FALSE	Q2	Q3	UK.White	0	0	4
GB	0	35-44	2020-03-24	non-female	Other	FALSE	FALSE	FALSE	FALSE	no	BMI 25-29.9	TRUE	FALSE	NA	NA	UK.Other	0	1	1
GB	0	45-54	2020-03-24	female	White	FALSE	FALSE	FALSE	FALSE	no	BMI 18.5-24.9	TRUE	FALSE	Q4	Q2	UK.White	0	0	14
GB	1	45-54	2020-03-24	female	White	FALSE	FALSE	FALSE	FALSE	no	BMI>=30	FALSE	FALSE	Q4	Q2	UK.White	0	0	4
GB	1	25-34	2020-03-24	non-female	White	FALSE	FALSE	FALSE	FALSE	no	BMI 18.5-24.9	FALSE	FALSE	Q3	Q4	UK.White	0	0	2
GB	1	>=65	2020-03-24	female	White	FALSE	FALSE	FALSE	FALSE	no	BMI 25-29.9	FALSE	FALSE	Q1	Q1	UK.White	0	0	37
GB	0	45-54	2020-03-24	non-female	White	TRUE	FALSE	FALSE	FALSE	no	BMI>=30	FALSE	FALSE	Q3	Q3	UK.White	0	0	2
GB	0	55-64	2020-03-24	non-female	White	TRUE	FALSE	FALSE	FALSE	no	BMI 18.5-24.9	FALSE	FALSE	Q1	Q1	UK.White	0	0	1
GB	0	>=65	2020-03-24	non-female	White	FALSE	FALSE	FALSE	FALSE	yes/prior	BMI 25-29.9	FALSE	FALSE	Q3	Q1	UK.White	0	0	1
GB	0	45-54	2020-03-24	female	White	FALSE	TRUE	FALSE	FALSE	no	BMI 25-29.9	FALSE	FALSE	Q2	Q1	UK.White	0	0	1
GB	0	<25	2020-03-24	female	White	FALSE	FALSE	FALSE	FALSE	no	BMI 18.5-24.9	FALSE	FALSE	Q4	Q1	UK.White	0	0	2
GB	0	35-44	2020-03-24	female	UK Asian	FALSE	FALSE	FALSE	FALSE	no	BMI 18.5-24.9	FALSE	FALSE	Q1	Q1	UK.Other	0	1	7
GB	1	35-44	2020-03-24	female	White	FALSE	FALSE	FALSE	FALSE	no	BMI>=30	FALSE	FALSE	Q2	Q1	UK.White	0	0	9
GB	0	>=65	2020-03-24	female	White	FALSE	FALSE	FALSE	TRUE	no	BMI>=30	FALSE	FALSE	Q4	Q4	UK.White	0	0	1
GB	0	55-64	2020-03-24	female	White	FALSE	TRUE	FALSE	FALSE	no	BMI 18.5-24.9	FALSE	FALSE	Q4	Q4	UK.White	0	0	7
GB	1	35-44	2020-03-24	female	White	FALSE	FALSE	FALSE	FALSE	no	BMI 25-29.9	FALSE	FALSE	Q1	Q3	UK.White	0	0	3
GB	1	35-44	2020-03-24	female	White	FALSE	FALSE	FALSE	FALSE	no	BMI 25-29.9	TRUE	FALSE	Q4	Q4	UK.White	0	0	1
GB	0	35-44	2020-03-24	non-female	White	FALSE	FALSE	FALSE	FALSE	no	BMI>=30	FALSE	FALSE	Q4	Q1	UK.White	0	0	2
GB	0	45-54	2020-03-24	non-female	Other	FALSE	FALSE	FALSE	FALSE	no	BMI 25-29.9	FALSE	FALSE	Q2	Q1	UK.Other	0	1	2
GB	0	<25	2020-03-24	non-female	White	FALSE	FALSE	FALSE	FALSE	no	BMI <18.5	FALSE	FALSE	Q1	Q4	UK.White	0	0	1
GB	0	35-44	2020-03-24	female	Black	FALSE	FALSE	FALSE	FALSE	no	BMI 25-29.9	FALSE	FALSE	Q2	Q2	UK.Black	1	0	2
GB	0	55-64	2020-03-24	non-female	White	TRUE	FALSE	FALSE	FALSE	no	BMI>=30	FALSE	FALSE	Q2	Q1	UK.White	0	0	5
GB	1	55-64	2020-03-24	female	White	FALSE	FALSE	FALSE	FALSE	no	BMI 18.5-24.9	FALSE	FALSE	Q4	Q3	UK.White	0	0	20
GB	0	45-54	2020-03-24	non-female	White	FALSE	FALSE	FALSE	FALSE	no	BMI <18.5	FALSE	FALSE	Q2	Q2	UK.White	0	0	2
GB	0	45-54	2020-03-24	female	White	FALSE	FALSE	FALSE	FALSE	no	BMI 18.5-24.9	TRUE	FALSE	Q2	Q3	UK.White	0	0	20
GB	0	55-64	2020-03-24	non-female	UK Asian	FALSE	TRUE	FALSE	FALSE	no	BMI>=30	FALSE	FALSE	Q3	Q1	UK.Other	0	1	1
GB	0	35-44	2020-03-24	female	White	TRUE	FALSE	FALSE	TRUE	no	BMI 25-29.9	FALSE	FALSE	Q4	Q4	UK.White	0	0	1
GB	0	55-64	2020-03-24	female	White	FALSE	FALSE	FALSE	FALSE	yes/prior	BMI 25-29.9	FALSE	FALSE	Q3	Q3	UK.White	0	0	4
GB	0	45-54	2020-03-24	non-female	UK Asian	FALSE	FALSE	FALSE	FALSE	yes/prior	BMI 18.5-24.9	TRUE	FALSE	Q1	Q1	UK.Other	0	1	1
GB	1	>=65	2020-03-24	non-female	White	FALSE	TRUE	FALSE	FALSE	no	BMI 18.5-24.9	FALSE	FALSE	Q4	Q2	UK.White	0	0	3
GB	0	25-34	2020-03-24	non-female	White	FALSE	FALSE	FALSE	FALSE	no	BMI 18.5-24.9	TRUE	FALSE	Q1	Q1	UK.White	0	0	5
GB	0	>=65	2020-03-24	female	Other	FALSE	FALSE	FALSE	FALSE	no	BMI 18.5-24.9	FALSE	FALSE	Q3	Q2	UK.Other	0	1	1
GB	1	>=65	2020-03-24	non-female	White	TRUE	FALSE	FALSE	FALSE	no	BMI 25-29.9	FALSE	FALSE	Q4	Q1	UK.White	0	0	1
GB	1	45-54	2020-03-24	female	UK Chinese	FALSE	FALSE	FALSE	FALSE	no	BMI 18.5-24.9	FALSE	FALSE	Q3	Q3	UK.Other	0	1	1
GB	0	35-44	2020-03-24	non-female	White	FALSE	FALSE	FALSE	FALSE	no	BMI 18.5-24.9	TRUE	FALSE	Q2	Q2	UK.White	0	0	8
GB	0	35-44	2020-03-24	non-female	White	TRUE	FALSE	FALSE	FALSE	no	BMI 25-29.9	FALSE	FALSE	Q3	Q4	UK.White	0	0	1
GB	1	45-54	2020-03-24	non-female	White	FALSE	FALSE	FALSE	FALSE	no	BMI 18.5-24.9	FALSE	FALSE	Q1	Q1	UK.White	0	0	6
GB	0	25-34	2020-03-24	female	White	FALSE	FALSE	FALSE	FALSE	no	BMI>=30	FALSE	FALSE	Q3	Q2	UK.White	0	0	16
GB	0	55-64	2020-03-24	non-female	UK Chinese	FALSE	FALSE	FALSE	FALSE	yes/prior	BMI 18.5-24.9	FALSE	FALSE	Q1	Q1	UK.Other	0	1	1
GB	0	55-64	2020-03-24	non-female	White	TRUE	FALSE	FALSE	FALSE	no	BMI 25-29.9	FALSE	FALSE	Q1	Q2	UK.White	0	0	4
GB	0	25-34	2020-03-24	non-female	White	FALSE	FALSE	FALSE	FALSE	yes/prior	BMI 18.5-24.9	FALSE	FALSE	Q2	Q1	UK.White	0	0	12
GB	0	45-54	2020-03-24	female	UK Asian	FALSE	FALSE	FALSE	FALSE	no	BMI 18.5-24.9	FALSE	FALSE	Q2	Q2	UK.Other	0	1	3
GB	0	35-44	2020-03-24	female	White	FALSE	FALSE	FALSE	FALSE	no	BMI <18.5	TRUE	FALSE	Q1	Q2	UK.White	0	0	1
GB	0	55-64	2020-03-24	female	Other	FALSE	FALSE	FALSE	FALSE	no	BMI 18.5-24.9	FALSE	FALSE	NA	NA	UK.Other	0	1	3
GB	0	55-64	2020-03-24	female	Other	FALSE	FALSE	FALSE	FALSE	yes/prior	BMI 18.5-24.9	FALSE	FALSE	Q4	Q4	UK.Other	0	1	1
GB	0	45-54	2020-03-24	female	Black	FALSE	FALSE	FALSE	FALSE	no	BMI 18.5-24.9	FALSE	FALSE	Q2	Q2	UK.Black	1	0	1
GB	1	55-64	2020-03-24	female	White	FALSE	FALSE	FALSE	FALSE	no	BMI 25-29.9	FALSE	FALSE	Q3	Q3	UK.White	0	0	13
GB	0	<25	2020-03-24	non-female	White	FALSE	FALSE	FALSE	FALSE	no	BMI 18.5-24.9	FALSE	FALSE	Q2	Q2	UK.White	0	0	7
GB	0	55-64	2020-03-24	female	White	FALSE	FALSE	FALSE	FALSE	yes/prior	BMI 25-29.9	FALSE	FALSE	NA	NA	UK.White	0	0	3
GB	0	45-54	2020-03-24	female	UK Asian	FALSE	FALSE	FALSE	FALSE	no	BMI 25-29.9	FALSE	FALSE	Q3	Q2	UK.Other	0	1	2
GB	0	45-54	2020-03-24	female	Other	FALSE	FALSE	FALSE	FALSE	no	BMI 18.5-24.9	FALSE	FALSE	Q4	Q3	UK.Other	0	1	5
GB	0	35-44	2020-03-24	female	Black	FALSE	FALSE	FALSE	FALSE	no	BMI 18.5-24.9	FALSE	FALSE	Q1	Q1	UK.Black	1	0	2
GB	0	25-34	2020-03-24	female	White	FALSE	FALSE	FALSE	FALSE	no	BMI>=30	TRUE	FALSE	Q2	Q2	UK.White	0	0	6
GB	1	35-44	2020-03-24	female	White	FALSE	FALSE	FALSE	FALSE	no	BMI 25-29.9	FALSE	FALSE	NA	NA	UK.White	0	0	4
GB	0	>=65	2020-03-24	non-female	White	TRUE	FALSE	FALSE	FALSE	yes/prior	BMI 25-29.9	FALSE	FALSE	Q2	Q1	UK.White	0	0	1
GB	1	35-44	2020-03-24	female	White	FALSE	FALSE	FALSE	FALSE	no	BMI 25-29.9	TRUE	FALSE	Q2	Q3	UK.White	0	0	4
GB	0	25-34	2020-03-24	female	White	FALSE	FALSE	FALSE	FALSE	no	BMI>=30	FALSE	FALSE	Q4	Q1	UK.White	0	0	4
GB	0	35-44	2020-03-24	female	White	TRUE	FALSE	FALSE	FALSE	no	BMI 18.5-24.9	FALSE	FALSE	Q3	Q1	UK.White	0	0	2
GB	0	45-54	2020-03-24	non-female	White	TRUE	FALSE	FALSE	FALSE	no	BMI 18.5-24.9	FALSE	FALSE	Q2	Q3	UK.White	0	0	1
GB	0	25-34	2020-03-24	non-female	UK Asian	FALSE	FALSE	FALSE	FALSE	no	BMI 25-29.9	FALSE	FALSE	Q3	Q4	UK.Other	0	1	1
GB	0	25-34	2020-03-24	non-female	White	FALSE	FALSE	FALSE	FALSE	no	BMI 25-29.9	FALSE	FALSE	Q3	Q1	UK.White	0	0	13
GB	1	55-64	2020-03-24	female	White	FALSE	FALSE	FALSE	TRUE	no	BMI 25-29.9	FALSE	FALSE	Q3	Q3	UK.White	0	0	1
GB	0	25-34	2020-03-24	non-female	White	FALSE	FALSE	FALSE	FALSE	no	BMI>=30	FALSE	FALSE	Q3	Q4	UK.White	0	0	3
GB	0	35-44	2020-03-24	female	White	FALSE	FALSE	FALSE	FALSE	yes/prior	BMI 25-29.9	TRUE	FALSE	Q1	Q2	UK.White	0	0	1
GB	0	45-54	2020-03-24	non-female	White	FALSE	FALSE	FALSE	FALSE	yes/prior	BMI 25-29.9	FALSE	FALSE	Q4	Q2	UK.White	0	0	2
GB	0	45-54	2020-03-24	female	White	FALSE	FALSE	FALSE	FALSE	no	BMI>=30	TRUE	FALSE	Q2	Q2	UK.White	0	0	12
GB	0	45-54	2020-03-24	female	White	FALSE	FALSE	FALSE	FALSE	yes/prior	BMI 18.5-24.9	FALSE	FALSE	NA	NA	UK.White	0	0	3
GB	0	55-64	2020-03-24	female	White	FALSE	FALSE	FALSE	FALSE	yes/prior	BMI 18.5-24.9	TRUE	FALSE	Q1	Q1	UK.White	0	0	2
GB	0	25-34	2020-03-24	female	White	FALSE	FALSE	FALSE	FALSE	no	BMI>=30	TRUE	FALSE	Q1	Q1	UK.White	0	0	13
GB	0	45-54	2020-03-24	non-female	UK Chinese	FALSE	FALSE	FALSE	FALSE	no	BMI 18.5-24.9	FALSE	FALSE	Q2	Q1	UK.Other	0	1	3
GB	0	55-64	2020-03-24	female	White	FALSE	FALSE	FALSE	FALSE	no	BMI>=30	FALSE	FALSE	Q4	Q3	UK.White	0	0	64
GB	0	25-34	2020-03-24	female	Other	FALSE	FALSE	FALSE	FALSE	no	BMI <18.5	FALSE	FALSE	Q2	Q1	UK.Other	0	1	1
GB	1	55-64	2020-03-24	female	White	FALSE	TRUE	FALSE	FALSE	no	BMI 18.5-24.9	FALSE	FALSE	Q3	Q1	UK.White	0	0	1
GB	0	55-64	2020-03-24	female	White	FALSE	FALSE	TRUE	FALSE	no	BMI>=30	FALSE	FALSE	Q3	Q3	UK.White	0	0	3
GB	0	45-54	2020-03-24	female	UK Asian	FALSE	FALSE	FALSE	FALSE	no	BMI 25-29.9	FALSE	FALSE	Q1	Q2	UK.Other	0	1	2
GB	0	45-54	2020-03-24	female	Other	FALSE	FALSE	FALSE	FALSE	no	BMI 25-29.9	FALSE	FALSE	Q2	Q3	UK.Other	0	1	2
GB	0	45-54	2020-03-24	non-female	White	FALSE	FALSE	FALSE	FALSE	yes/prior	BMI>=30	FALSE	FALSE	Q3	Q3	UK.White	0	0	6
GB	1	>=65	2020-03-24	female	White	FALSE	FALSE	FALSE	FALSE	no	BMI 25-29.9	TRUE	FALSE	Q3	Q4	UK.White	0	0	1
GB	1	35-44	2020-03-24	female	UK Chinese	FALSE	FALSE	FALSE	FALSE	yes/prior	BMI 25-29.9	TRUE	FALSE	Q4	Q2	UK.Other	0	1	1
GB	0	45-54	2020-03-24	non-female	White	FALSE	FALSE	FALSE	FALSE	yes/prior	BMI>=30	FALSE	FALSE	Q1	Q2	UK.White	0	0	3
GB	1	55-64	2020-03-24	non-female	White	TRUE	FALSE	FALSE	FALSE	no	BMI>=30	FALSE	FALSE	Q2	Q3	UK.White	0	0	1
GB	0	45-54	2020-03-24	non-female	Other	FALSE	FALSE	FALSE	FALSE	no	BMI 25-29.9	FALSE	FALSE	Q4	Q4	UK.Other	0	1	3
GB	1	35-44	2020-03-24	female	White	FALSE	FALSE	FALSE	FALSE	no	BMI>=30	TRUE	FALSE	Q3	Q4	UK.White	0	0	2
GB	1	>=65	2020-03-24	non-female	White	FALSE	FALSE	FALSE	FALSE	no	BMI 25-29.9	FALSE	FALSE	Q2	Q2	UK.White	0	0	22
GB	0	45-54	2020-03-24	non-female	Other	FALSE	FALSE	FALSE	FALSE	no	BMI>=30	FALSE	FALSE	NA	NA	UK.Other	0	1	1
GB	0	55-64	2020-03-24	non-female	White	FALSE	FALSE	FALSE	FALSE	yes/prior	BMI 18.5-24.9	FALSE	FALSE	Q4	Q4	UK.White	0	0	1
GB	1	25-34	2020-03-24	female	White	FALSE	FALSE	FALSE	FALSE	no	BMI 18.5-24.9	FALSE	FALSE	Q3	Q2	UK.White	0	0	10
GB	0	45-54	2020-03-24	female	White	TRUE	FALSE	FALSE	FALSE	no	BMI>=30	FALSE	FALSE	Q4	Q3	UK.White	0	0	1
GB	0	>=65	2020-03-24	female	White	FALSE	FALSE	FALSE	FALSE	no	BMI 18.5-24.9	TRUE	FALSE	Q2	Q2	UK.White	0	0	5
GB	0	55-64	2020-03-24	female	White	TRUE	FALSE	FALSE	FALSE	no	BMI 18.5-24.9	FALSE	FALSE	Q2	Q2	UK.White	0	0	3
GB	0	25-34	2020-03-24	female	White	FALSE	FALSE	TRUE	FALSE	no	BMI 18.5-24.9	FALSE	FALSE	NA	NA	UK.White	0	0	1
GB	0	<25	2020-03-24	non-female	White	FALSE	FALSE	FALSE	FALSE	no	BMI 18.5-24.9	FALSE	FALSE	Q1	Q2	UK.White	0	0	4
GB	1	45-54	2020-03-24	female	White	FALSE	FALSE	FALSE	FALSE	no	BMI>=30	FALSE	FALSE	Q2	Q2	UK.White	0	0	14
GB	0	<25	2020-03-24	non-female	White	FALSE	FALSE	FALSE	FALSE	yes/prior	BMI <18.5	FALSE	FALSE	Q2	Q1	UK.White	0	0	1
GB	0	25-34	2020-03-24	female	White	FALSE	FALSE	FALSE	FALSE	yes/prior	BMI 18.5-24.9	FALSE	FALSE	Q3	Q2	UK.White	0	0	2
GB	1	25-34	2020-03-24	female	White	FALSE	FALSE	FALSE	FALSE	no	BMI 25-29.9	FALSE	FALSE	Q1	Q1	UK.White	0	0	13
GB	1	35-44	2020-03-24	female	White	FALSE	FALSE	FALSE	FALSE	no	BMI 25-29.9	TRUE	FALSE	Q2	Q2	UK.White	0	0	4
GB	0	55-64	2020-03-24	female	White	TRUE	TRUE	FALSE	TRUE	no	BMI>=30	FALSE	FALSE	Q2	Q4	UK.White	0	0	1
GB	0	>=65	2020-03-24	non-female	White	FALSE	FALSE	TRUE	FALSE	no	BMI 18.5-24.9	FALSE	FALSE	Q2	Q3	UK.White	0	0	1
GB	0	<25	2020-03-24	non-female	White	FALSE	FALSE	FALSE	FALSE	no	BMI 25-29.9	FALSE	FALSE	Q1	Q2	UK.White	0	0	1
GB	0	>=65	2020-03-24	female	White	FALSE	FALSE	TRUE	FALSE	no	BMI 18.5-24.9	FALSE	FALSE	Q3	Q2	UK.White	0	0	1
GB	0	25-34	2020-03-24	female	White	FALSE	FALSE	FALSE	FALSE	no	BMI>=30	FALSE	FALSE	Q3	Q4	UK.White	0	0	7
GB	1	25-34	2020-03-24	female	White	FALSE	FALSE	FALSE	FALSE	no	BMI <18.5	FALSE	FALSE	Q4	Q4	UK.White	0	0	4
GB	0	<25	2020-03-24	female	White	FALSE	FALSE	FALSE	FALSE	no	BMI>=30	FALSE	FALSE	Q2	Q2	UK.White	0	0	1
GB	0	55-64	2020-03-24	female	White	FALSE	FALSE	FALSE	FALSE	no	BMI 25-29.9	FALSE	FALSE	Q4	Q1	UK.White	0	0	11
GB	0	35-44	2020-03-24	non-female	UK Chinese	FALSE	FALSE	FALSE	FALSE	no	BMI 25-29.9	FALSE	FALSE	Q2	Q1	UK.Other	0	1	1
GB	0	45-54	2020-03-24	female	White	TRUE	FALSE	FALSE	FALSE	no	BMI>=30	FALSE	FALSE	Q2	Q2	UK.White	0	0	5
GB	0	45-54	2020-03-24	non-female	White	TRUE	FALSE	TRUE	FALSE	no	BMI 25-29.9	TRUE	FALSE	Q2	Q3	UK.White	0	0	1
GB	0	25-34	2020-03-24	non-female	Black	FALSE	FALSE	FALSE	FALSE	no	BMI 25-29.9	FALSE	FALSE	Q1	Q1	UK.Black	1	0	2
GB	1	35-44	2020-03-24	female	White	FALSE	FALSE	FALSE	TRUE	no	BMI 18.5-24.9	FALSE	FALSE	Q2	Q2	UK.White	0	0	1
GB	0	55-64	2020-03-24	female	White	TRUE	FALSE	FALSE	FALSE	no	BMI 25-29.9	FALSE	FALSE	Q1	Q1	UK.White	0	0	2
GB	0	35-44	2020-03-24	non-female	White	FALSE	FALSE	FALSE	FALSE	yes/prior	BMI 18.5-24.9	FALSE	FALSE	Q3	Q1	UK.White	0	0	5
GB	1	55-64	2020-03-24	female	White	FALSE	TRUE	FALSE	FALSE	no	BMI 25-29.9	FALSE	FALSE	Q1	Q1	UK.White	0	0	1
GB	0	>=65	2020-03-24	non-female	White	FALSE	FALSE	TRUE	FALSE	no	BMI 18.5-24.9	FALSE	FALSE	Q2	Q1	UK.White	0	0	1
GB	0	55-64	2020-03-24	female	White	TRUE	FALSE	FALSE	FALSE	no	BMI>=30	FALSE	FALSE	Q1	Q2	UK.White	0	0	5
GB	1	45-54	2020-03-24	female	White	FALSE	FALSE	FALSE	FALSE	no	BMI 25-29.9	TRUE	FALSE	Q1	Q2	UK.White	0	0	2
GB	0	>=65	2020-03-24	female	White	FALSE	FALSE	FALSE	FALSE	no	BMI 25-29.9	FALSE	FALSE	Q1	Q3	UK.White	0	0	10
GB	0	25-34	2020-03-24	non-female	UK Asian	FALSE	FALSE	FALSE	FALSE	no	BMI 25-29.9	FALSE	FALSE	NA	NA	UK.Other	0	1	1
GB	1	>=65	2020-03-24	female	White	FALSE	FALSE	FALSE	FALSE	no	BMI>=30	FALSE	FALSE	Q3	Q2	UK.White	0	0	7
GB	0	35-44	2020-03-24	female	White	FALSE	FALSE	TRUE	FALSE	no	BMI 18.5-24.9	FALSE	FALSE	Q3	Q1	UK.White	0	0	1
GB	0	55-64	2020-03-24	female	White	FALSE	FALSE	FALSE	FALSE	no	BMI 25-29.9	TRUE	FALSE	Q4	Q1	UK.White	0	0	1
GB	1	35-44	2020-03-24	female	White	FALSE	FALSE	FALSE	FALSE	no	BMI 18.5-24.9	TRUE	FALSE	Q2	Q1	UK.White	0	0	3
GB	0	55-64	2020-03-24	female	White	FALSE	FALSE	TRUE	FALSE	no	BMI>=30	FALSE	FALSE	Q2	Q1	UK.White	0	0	2
GB	0	>=65	2020-03-24	non-female	White	FALSE	FALSE	FALSE	FALSE	no	BMI>=30	FALSE	FALSE	Q3	Q1	UK.White	0	0	2
GB	0	35-44	2020-03-24	female	White	FALSE	FALSE	FALSE	FALSE	no	BMI 25-29.9	TRUE	FALSE	Q3	Q3	UK.White	0	0	8
GB	0	>=65	2020-03-24	female	White	TRUE	FALSE	FALSE	FALSE	no	BMI>=30	FALSE	FALSE	Q3	Q3	UK.White	0	0	5
GB	0	25-34	2020-03-24	non-female	White	FALSE	FALSE	FALSE	FALSE	no	BMI <18.5	FALSE	FALSE	Q3	Q3	UK.White	0	0	1
GB	0	>=65	2020-03-24	non-female	White	FALSE	FALSE	FALSE	FALSE	yes/prior	BMI 25-29.9	FALSE	FALSE	Q4	Q3	UK.White	0	0	2
GB	0	35-44	2020-03-24	female	White	FALSE	FALSE	FALSE	FALSE	no	BMI>=30	TRUE	FALSE	Q1	Q1	UK.White	0	0	25
GB	1	25-34	2020-03-24	female	White	FALSE	FALSE	FALSE	FALSE	no	BMI 25-29.9	TRUE	FALSE	Q1	Q1	UK.White	0	0	2
GB	0	>=65	2020-03-24	non-female	White	TRUE	FALSE	TRUE	FALSE	no	BMI 25-29.9	FALSE	FALSE	Q2	Q3	UK.White	0	0	1
GB	0	45-54	2020-03-24	female	White	FALSE	FALSE	FALSE	FALSE	yes/prior	BMI 18.5-24.9	FALSE	FALSE	Q4	Q3	UK.White	0	0	12
GB	0	>=65	2020-03-24	female	White	FALSE	TRUE	TRUE	FALSE	yes/prior	BMI 25-29.9	FALSE	FALSE	Q1	Q1	UK.White	0	0	1
GB	0	<25	2020-03-24	female	White	FALSE	FALSE	FALSE	FALSE	no	BMI>=30	FALSE	FALSE	Q1	Q1	UK.White	0	0	4
GB	0	>=65	2020-03-24	non-female	White	TRUE	TRUE	FALSE	TRUE	no	BMI>=30	FALSE	FALSE	Q2	Q4	UK.White	0	0	1
GB	0	55-64	2020-03-24	non-female	White	FALSE	FALSE	TRUE	FALSE	no	BMI>=30	FALSE	FALSE	Q2	Q2	UK.White	0	0	1
GB	0	<25	2020-03-24	female	White	FALSE	FALSE	FALSE	FALSE	no	BMI 25-29.9	FALSE	FALSE	NA	NA	UK.White	0	0	3
GB	1	55-64	2020-03-24	non-female	UK Asian	FALSE	FALSE	FALSE	FALSE	no	BMI 18.5-24.9	FALSE	FALSE	Q4	Q3	UK.Other	0	1	2
GB	0	>=65	2020-03-24	female	White	FALSE	FALSE	FALSE	FALSE	no	BMI <18.5	FALSE	FALSE	Q3	Q1	UK.White	0	0	1
GB	1	45-54	2020-03-24	female	White	FALSE	FALSE	FALSE	FALSE	no	BMI 18.5-24.9	TRUE	FALSE	Q4	Q4	UK.White	0	0	5
GB	1	>=65	2020-03-24	female	White	FALSE	FALSE	TRUE	FALSE	no	BMI 25-29.9	FALSE	FALSE	Q2	Q3	UK.White	0	0	3
GB	0	35-44	2020-03-24	non-female	White	FALSE	FALSE	FALSE	FALSE	no	BMI <18.5	FALSE	FALSE	Q4	Q4	UK.White	0	0	3
GB	0	45-54	2020-03-24	non-female	White	TRUE	FALSE	FALSE	FALSE	no	BMI 25-29.9	FALSE	FALSE	Q4	Q4	UK.White	0	0	2
GB	0	25-34	2020-03-24	female	White	FALSE	FALSE	FALSE	FALSE	yes/prior	BMI 25-29.9	FALSE	FALSE	NA	NA	UK.White	0	0	2
GB	0	>=65	2020-03-24	non-female	White	FALSE	TRUE	FALSE	FALSE	no	BMI 18.5-24.9	FALSE	FALSE	Q2	Q3	UK.White	0	0	7
GB	0	25-34	2020-03-24	female	White	FALSE	FALSE	FALSE	FALSE	no	BMI>=30	FALSE	FALSE	Q4	Q2	UK.White	0	0	6
GB	0	>=65	2020-03-24	non-female	White	FALSE	TRUE	FALSE	FALSE	no	BMI 25-29.9	FALSE	FALSE	Q4	Q3	UK.White	0	0	3
GB	0	35-44	2020-03-24	female	White	FALSE	FALSE	FALSE	FALSE	no	BMI <18.5	FALSE	FALSE	Q4	Q4	UK.White	0	0	16
GB	0	>=65	2020-03-24	female	White	FALSE	TRUE	FALSE	FALSE	no	BMI 18.5-24.9	FALSE	FALSE	Q3	Q2	UK.White	0	0	2
GB	0	45-54	2020-03-24	female	UK Asian	FALSE	FALSE	FALSE	FALSE	no	BMI 18.5-24.9	TRUE	FALSE	Q3	Q2	UK.Other	0	1	1
GB	1	35-44	2020-03-24	non-female	White	FALSE	FALSE	FALSE	FALSE	no	BMI 25-29.9	FALSE	FALSE	Q2	Q1	UK.White	0	0	5
GB	0	>=65	2020-03-24	non-female	White	TRUE	FALSE	FALSE	FALSE	no	BMI 25-29.9	FALSE	FALSE	Q2	Q2	UK.White	0	0	5
GB	1	45-54	2020-03-24	female	White	FALSE	FALSE	FALSE	FALSE	no	BMI>=30	FALSE	FALSE	Q3	Q3	UK.White	0	0	8
GB	1	35-44	2020-03-24	female	White	FALSE	FALSE	FALSE	FALSE	no	BMI 18.5-24.9	FALSE	FALSE	Q4	Q2	UK.White	0	0	10
GB	0	45-54	2020-03-24	female	Other	FALSE	FALSE	FALSE	FALSE	no	BMI>=30	FALSE	FALSE	Q1	Q1	UK.Other	0	1	4
GB	0	<25	2020-03-24	non-female	White	FALSE	FALSE	FALSE	FALSE	no	BMI 18.5-24.9	FALSE	FALSE	Q3	Q2	UK.White	0	0	8
GB	0	25-34	2020-03-24	female	White	FALSE	FALSE	FALSE	FALSE	no	BMI>=30	FALSE	FALSE	Q1	Q2	UK.White	0	0	23
GB	0	35-44	2020-03-24	non-female	White	FALSE	FALSE	FALSE	TRUE	no	BMI>=30	FALSE	FALSE	NA	NA	UK.White	0	0	1
GB	0	<25	2020-03-24	female	White	FALSE	FALSE	FALSE	FALSE	no	BMI 18.5-24.9	FALSE	FALSE	Q3	Q4	UK.White	0	0	9
GB	0	45-54	2020-03-24	non-female	White	FALSE	FALSE	FALSE	FALSE	yes/prior	BMI 25-29.9	FALSE	FALSE	Q3	Q4	UK.White	0	0	6
GB	0	35-44	2020-03-24	female	Hispanic	FALSE	FALSE	FALSE	FALSE	no	BMI 18.5-24.9	FALSE	FALSE	Q1	Q1	UK.Other	0	1	3
GB	1	>=65	2020-03-24	female	White	FALSE	FALSE	TRUE	FALSE	no	BMI 18.5-24.9	FALSE	FALSE	Q3	Q2	UK.White	0	0	2
GB	0	>=65	2020-03-24	non-female	White	FALSE	TRUE	FALSE	FALSE	no	BMI>=30	FALSE	FALSE	Q2	Q1	UK.White	0	0	4
GB	0	35-44	2020-03-24	female	UK Chinese	FALSE	FALSE	FALSE	FALSE	no	BMI 25-29.9	FALSE	FALSE	Q4	Q3	UK.Other	0	1	1
GB	1	>=65	2020-03-24	female	White	FALSE	FALSE	FALSE	FALSE	no	BMI <18.5	FALSE	FALSE	Q4	Q4	UK.White	0	0	1
GB	0	35-44	2020-03-24	non-female	White	FALSE	FALSE	FALSE	FALSE	no	BMI 25-29.9	FALSE	FALSE	Q4	Q1	UK.White	0	0	12
GB	0	55-64	2020-03-24	female	White	FALSE	FALSE	FALSE	FALSE	no	BMI 18.5-24.9	TRUE	FALSE	Q3	Q3	UK.White	0	0	8
GB	0	>=65	2020-03-24	female	White	FALSE	FALSE	FALSE	FALSE	no	BMI 18.5-24.9	FALSE	FALSE	Q4	Q2	UK.White	0	0	36
GB	0	25-34	2020-03-24	non-female	Other	FALSE	FALSE	FALSE	FALSE	no	BMI 25-29.9	FALSE	FALSE	Q2	Q2	UK.Other	0	1	1
GB	1	35-44	2020-03-24	female	White	FALSE	FALSE	FALSE	FALSE	no	BMI 25-29.9	FALSE	FALSE	Q1	Q1	UK.White	0	0	21
GB	0	55-64	2020-03-24	non-female	White	FALSE	FALSE	FALSE	FALSE	no	BMI 18.5-24.9	TRUE	FALSE	Q3	Q3	UK.White	0	0	3
GB	0	45-54	2020-03-24	female	White	FALSE	FALSE	FALSE	FALSE	no	BMI 18.5-24.9	TRUE	FALSE	Q4	Q3	UK.White	0	0	29
GB	0	55-64	2020-03-24	non-female	White	FALSE	FALSE	FALSE	FALSE	no	BMI 25-29.9	TRUE	FALSE	Q2	Q2	UK.White	0	0	8
GB	0	>=65	2020-03-24	female	White	TRUE	FALSE	TRUE	FALSE	no	BMI 25-29.9	FALSE	FALSE	Q2	Q3	UK.White	0	0	1
GB	1	45-54	2020-03-24	female	White	FALSE	FALSE	FALSE	FALSE	no	BMI 25-29.9	TRUE	FALSE	Q2	Q1	UK.White	0	0	3
GB	0	25-34	2020-03-24	non-female	UK Asian	FALSE	FALSE	FALSE	FALSE	no	BMI 18.5-24.9	TRUE	FALSE	Q4	Q3	UK.Other	0	1	1
GB	1	25-34	2020-03-24	non-female	White	FALSE	FALSE	FALSE	FALSE	no	BMI 18.5-24.9	FALSE	FALSE	Q2	Q3	UK.White	0	0	3
GB	0	35-44	2020-03-24	female	White	FALSE	FALSE	TRUE	FALSE	no	BMI 18.5-24.9	FALSE	FALSE	Q1	Q3	UK.White	0	0	1
GB	0	55-64	2020-03-24	female	White	FALSE	FALSE	TRUE	FALSE	no	BMI 25-29.9	FALSE	FALSE	Q2	Q4	UK.White	0	0	1
GB	1	45-54	2020-03-24	non-female	White	FALSE	FALSE	FALSE	FALSE	no	BMI>=30	FALSE	FALSE	Q2	Q3	UK.White	0	0	3
GB	0	25-34	2020-03-24	female	UK Asian	FALSE	FALSE	FALSE	FALSE	no	BMI 18.5-24.9	FALSE	FALSE	NA	NA	UK.Other	0	1	5
GB	1	>=65	2020-03-24	non-female	White	FALSE	FALSE	FALSE	FALSE	no	BMI 18.5-24.9	FALSE	FALSE	Q2	Q4	UK.White	0	0	2
GB	0	<25	2020-03-24	non-female	White	FALSE	FALSE	FALSE	FALSE	no	BMI 18.5-24.9	FALSE	FALSE	Q2	Q3	UK.White	0	0	7
GB	1	35-44	2020-03-24	female	White	FALSE	FALSE	FALSE	FALSE	no	BMI 25-29.9	FALSE	FALSE	Q2	Q1	UK.White	0	0	15
GB	0	55-64	2020-03-24	female	Black	FALSE	FALSE	FALSE	FALSE	no	BMI 18.5-24.9	FALSE	FALSE	Q2	Q3	UK.Black	1	0	2
GB	0	25-34	2020-03-24	female	UK Middle Eastern	FALSE	FALSE	FALSE	FALSE	no	BMI 18.5-24.9	FALSE	FALSE	Q2	Q3	UK.Other	0	1	1
GB	1	>=65	2020-03-24	non-female	White	FALSE	FALSE	FALSE	FALSE	no	BMI>=30	FALSE	FALSE	Q3	Q3	UK.White	0	0	2
GB	0	25-34	2020-03-24	female	White	FALSE	FALSE	FALSE	FALSE	no	BMI 18.5-24.9	TRUE	FALSE	Q4	Q2	UK.White	0	0	4
GB	1	45-54	2020-03-24	non-female	White	FALSE	FALSE	FALSE	FALSE	no	BMI 18.5-24.9	FALSE	FALSE	Q4	Q1	UK.White	0	0	1
GB	0	>=65	2020-03-24	female	White	FALSE	FALSE	FALSE	FALSE	yes/prior	BMI 25-29.9	FALSE	FALSE	Q2	Q1	UK.White	0	0	4
GB	1	>=65	2020-03-24	non-female	White	FALSE	FALSE	FALSE	TRUE	no	BMI 25-29.9	FALSE	FALSE	Q4	Q2	UK.White	0	0	1
GB	0	35-44	2020-03-24	female	White	FALSE	FALSE	FALSE	FALSE	yes/prior	BMI 18.5-24.9	FALSE	FALSE	Q4	Q3	UK.White	0	0	11
GB	1	25-34	2020-03-24	female	White	FALSE	FALSE	FALSE	FALSE	no	BMI 25-29.9	TRUE	FALSE	NA	NA	UK.White	0	0	1
GB	0	55-64	2020-03-24	non-female	White	TRUE	FALSE	FALSE	FALSE	yes/prior	BMI>=30	FALSE	FALSE	Q4	Q4	UK.White	0	0	1
GB	1	25-34	2020-03-24	female	White	FALSE	FALSE	FALSE	FALSE	no	BMI 25-29.9	FALSE	FALSE	Q1	Q3	UK.White	0	0	4
GB	0	25-34	2020-03-24	female	White	FALSE	FALSE	FALSE	FALSE	no	BMI <18.5	FALSE	FALSE	Q4	Q3	UK.White	0	0	9
GB	0	45-54	2020-03-24	female	White	FALSE	FALSE	FALSE	TRUE	yes/prior	BMI 25-29.9	FALSE	FALSE	Q2	Q3	UK.White	0	0	1
GB	0	35-44	2020-03-24	non-female	White	FALSE	FALSE	FALSE	FALSE	yes/prior	BMI 18.5-24.9	FALSE	FALSE	Q2	Q2	UK.White	0	0	4
GB	0	55-64	2020-03-24	female	Black	FALSE	FALSE	FALSE	FALSE	no	BMI 18.5-24.9	FALSE	FALSE	NA	NA	UK.Black	1	0	1
GB	1	45-54	2020-03-24	non-female	White	FALSE	FALSE	FALSE	FALSE	no	BMI 18.5-24.9	FALSE	FALSE	Q1	Q2	UK.White	0	0	2
GB	0	35-44	2020-03-24	female	White	FALSE	FALSE	FALSE	FALSE	no	BMI>=30	TRUE	FALSE	Q4	Q3	UK.White	0	0	4
GB	0	45-54	2020-03-24	non-female	UK Chinese	FALSE	FALSE	FALSE	FALSE	no	BMI 25-29.9	TRUE	FALSE	Q2	Q1	UK.Other	0	1	1
GB	1	35-44	2020-03-24	female	White	FALSE	FALSE	FALSE	FALSE	no	BMI 18.5-24.9	FALSE	FALSE	Q3	Q2	UK.White	0	0	10
GB	1	35-44	2020-03-24	non-female	White	FALSE	FALSE	FALSE	FALSE	no	BMI 18.5-24.9	FALSE	FALSE	Q1	Q1	UK.White	0	0	7
GB	1	>=65	2020-03-24	female	White	TRUE	FALSE	FALSE	FALSE	no	BMI 25-29.9	FALSE	FALSE	Q1	Q1	UK.White	0	0	2
GB	0	45-54	2020-03-24	female	Other	FALSE	FALSE	FALSE	FALSE	no	BMI 25-29.9	FALSE	FALSE	Q3	Q2	UK.Other	0	1	3
GB	0	55-64	2020-03-24	female	White	TRUE	FALSE	FALSE	FALSE	no	BMI>=30	FALSE	FALSE	Q4	Q4	UK.White	0	0	4
GB	1	55-64	2020-03-24	female	White	FALSE	TRUE	FALSE	FALSE	yes/prior	BMI>=30	FALSE	FALSE	NA	NA	UK.White	0	0	1
GB	0	55-64	2020-03-24	female	White	FALSE	FALSE	TRUE	FALSE	no	BMI 25-29.9	FALSE	FALSE	Q3	Q4	UK.White	0	0	2
GB	0	45-54	2020-03-24	female	UK Asian	FALSE	FALSE	FALSE	FALSE	no	BMI 18.5-24.9	FALSE	FALSE	Q4	Q3	UK.Other	0	1	5
GB	1	35-44	2020-03-24	non-female	White	FALSE	FALSE	FALSE	FALSE	no	BMI>=30	FALSE	FALSE	Q3	Q3	UK.White	0	0	1
GB	1	>=65	2020-03-24	non-female	White	FALSE	FALSE	FALSE	FALSE	no	BMI 18.5-24.9	FALSE	FALSE	Q3	Q3	UK.White	0	0	17
GB	0	55-64	2020-03-24	non-female	White	FALSE	FALSE	FALSE	FALSE	yes/prior	BMI 18.5-24.9	TRUE	FALSE	Q3	Q2	UK.White	0	0	1
GB	0	35-44	2020-03-24	female	Black	FALSE	FALSE	FALSE	FALSE	no	BMI>=30	FALSE	FALSE	Q2	Q1	UK.Black	1	0	3
GB	1	45-54	2020-03-24	female	UK Chinese	FALSE	FALSE	FALSE	FALSE	no	BMI 18.5-24.9	FALSE	FALSE	Q4	Q3	UK.Other	0	1	1
GB	1	>=65	2020-03-24	female	White	FALSE	FALSE	FALSE	FALSE	no	BMI 25-29.9	TRUE	FALSE	Q2	Q4	UK.White	0	0	1
GB	0	25-34	2020-03-24	non-female	UK Middle Eastern	FALSE	FALSE	FALSE	FALSE	yes/prior	BMI 18.5-24.9	TRUE	FALSE	Q2	Q1	UK.Other	0	1	1
GB	1	35-44	2020-03-24	female	White	FALSE	FALSE	FALSE	FALSE	no	BMI 25-29.9	FALSE	FALSE	Q4	Q2	UK.White	0	0	4
GB	0	>=65	2020-03-24	female	White	FALSE	TRUE	TRUE	FALSE	no	BMI 25-29.9	FALSE	FALSE	Q4	Q4	UK.White	0	0	1
GB	0	35-44	2020-03-24	non-female	White	FALSE	FALSE	FALSE	FALSE	no	BMI 25-29.9	FALSE	FALSE	Q1	Q4	UK.White	0	0	3
GB	0	25-34	2020-03-24	female	Black	FALSE	FALSE	FALSE	FALSE	no	BMI 18.5-24.9	FALSE	FALSE	Q4	Q4	UK.Black	1	0	2
GB	1	55-64	2020-03-24	non-female	White	FALSE	FALSE	FALSE	FALSE	no	BMI 25-29.9	FALSE	FALSE	Q3	Q3	UK.White	0	0	9
GB	1	55-64	2020-03-24	female	White	FALSE	FALSE	FALSE	FALSE	no	BMI 25-29.9	FALSE	FALSE	Q4	Q4	UK.White	0	0	26
GB	1	>=65	2020-03-24	non-female	White	FALSE	TRUE	FALSE	FALSE	no	BMI>=30	FALSE	FALSE	Q3	Q2	UK.White	0	0	1
GB	0	55-64	2020-03-24	female	White	FALSE	FALSE	FALSE	FALSE	no	BMI 25-29.9	TRUE	FALSE	Q2	Q1	UK.White	0	0	11
GB	1	55-64	2020-03-24	female	White	TRUE	FALSE	FALSE	FALSE	no	BMI>=30	FALSE	FALSE	Q1	Q1	UK.White	0	0	2
GB	0	55-64	2020-03-24	non-female	White	FALSE	TRUE	FALSE	FALSE	no	BMI>=30	FALSE	FALSE	Q1	Q2	UK.White	0	0	2
GB	0	45-54	2020-03-24	female	White	FALSE	FALSE	FALSE	FALSE	yes/prior	BMI 18.5-24.9	FALSE	FALSE	Q4	Q4	UK.White	0	0	10
GB	1	35-44	2020-03-24	female	White	FALSE	FALSE	FALSE	FALSE	no	BMI>=30	FALSE	FALSE	Q3	Q3	UK.White	0	0	4
GB	0	35-44	2020-03-24	non-female	White	FALSE	FALSE	FALSE	FALSE	yes/prior	BMI 25-29.9	FALSE	FALSE	NA	NA	UK.White	0	0	3
GB	1	35-44	2020-03-24	female	Other	FALSE	FALSE	FALSE	FALSE	no	BMI 18.5-24.9	TRUE	FALSE	Q4	Q4	UK.Other	0	1	1
GB	0	<25	2020-03-24	female	White	FALSE	FALSE	FALSE	FALSE	no	BMI 18.5-24.9	TRUE	FALSE	Q1	Q1	UK.White	0	0	3
GB	1	>=65	2020-03-24	female	White	FALSE	FALSE	FALSE	FALSE	no	BMI 18.5-24.9	FALSE	FALSE	Q3	Q1	UK.White	0	0	16
GB	0	35-44	2020-03-24	female	White	FALSE	FALSE	FALSE	FALSE	no	BMI 18.5-24.9	TRUE	FALSE	Q2	Q2	UK.White	0	0	17
GB	0	45-54	2020-03-24	female	Other	FALSE	FALSE	FALSE	FALSE	no	BMI 18.5-24.9	FALSE	FALSE	Q1	Q2	UK.Other	0	1	3
GB	0	>=65	2020-03-24	non-female	White	FALSE	FALSE	FALSE	FALSE	yes/prior	BMI 18.5-24.9	FALSE	FALSE	Q4	Q2	UK.White	0	0	1
GB	0	>=65	2020-03-24	non-female	White	FALSE	FALSE	TRUE	FALSE	no	BMI 25-29.9	FALSE	FALSE	Q2	Q1	UK.White	0	0	3
GB	0	25-34	2020-03-24	female	White	FALSE	FALSE	TRUE	FALSE	no	BMI>=30	FALSE	FALSE	Q3	Q2	UK.White	0	0	1
GB	0	55-64	2020-03-24	female	Other	FALSE	FALSE	FALSE	FALSE	no	BMI 18.5-24.9	FALSE	FALSE	Q3	Q1	UK.Other	0	1	3
GB	0	45-54	2020-03-24	female	UK Asian	FALSE	FALSE	FALSE	FALSE	no	BMI 18.5-24.9	FALSE	FALSE	Q2	Q1	UK.Other	0	1	14
GB	0	25-34	2020-03-24	non-female	White	FALSE	FALSE	FALSE	FALSE	no	BMI 18.5-24.9	TRUE	FALSE	Q4	Q1	UK.White	0	0	2
GB	0	45-54	2020-03-24	female	Other	FALSE	FALSE	FALSE	FALSE	no	BMI 18.5-24.9	FALSE	FALSE	Q1	Q1	UK.Other	0	1	3
GB	0	35-44	2020-03-24	non-female	UK Asian	FALSE	FALSE	FALSE	FALSE	yes/prior	BMI 18.5-24.9	FALSE	FALSE	Q3	Q1	UK.Other	0	1	2
GB	0	25-34	2020-03-24	non-female	White	FALSE	FALSE	FALSE	FALSE	yes/prior	BMI>=30	FALSE	FALSE	Q3	Q1	UK.White	0	0	1
GB	0	>=65	2020-03-24	non-female	White	TRUE	FALSE	FALSE	FALSE	no	BMI>=30	FALSE	FALSE	Q1	Q1	UK.White	0	0	4
GB	0	35-44	2020-03-24	non-female	White	FALSE	FALSE	FALSE	FALSE	no	BMI 18.5-24.9	TRUE	FALSE	Q3	Q1	UK.White	0	0	6
GB	0	45-54	2020-03-24	female	Black	FALSE	FALSE	FALSE	FALSE	no	BMI>=30	FALSE	FALSE	Q1	Q1	UK.Black	1	0	3
GB	0	25-34	2020-03-24	female	Other	FALSE	FALSE	FALSE	FALSE	no	BMI 18.5-24.9	FALSE	FALSE	Q1	Q2	UK.Other	0	1	1
GB	0	55-64	2020-03-24	non-female	White	FALSE	FALSE	FALSE	FALSE	yes/prior	BMI 18.5-24.9	FALSE	FALSE	Q3	Q3	UK.White	0	0	5
GB	1	>=65	2020-03-24	non-female	White	TRUE	FALSE	TRUE	FALSE	no	BMI>=30	FALSE	FALSE	Q2	Q3	UK.White	0	0	1
GB	0	>=65	2020-03-24	non-female	White	FALSE	TRUE	TRUE	FALSE	no	BMI>=30	FALSE	FALSE	Q3	Q4	UK.White	0	0	1
GB	0	45-54	2020-03-24	female	White	FALSE	FALSE	FALSE	FALSE	yes/prior	BMI 18.5-24.9	FALSE	FALSE	Q3	Q4	UK.White	0	0	5
GB	0	55-64	2020-03-24	non-female	White	TRUE	FALSE	FALSE	FALSE	yes/prior	BMI 18.5-24.9	FALSE	FALSE	Q2	Q1	UK.White	0	0	1
GB	1	25-34	2020-03-24	female	White	TRUE	FALSE	FALSE	FALSE	no	BMI 18.5-24.9	FALSE	FALSE	Q2	Q1	UK.White	0	0	2
GB	0	25-34	2020-03-24	non-female	White	FALSE	FALSE	FALSE	FALSE	yes/prior	BMI 25-29.9	FALSE	FALSE	Q2	Q4	UK.White	0	0	1
GB	0	>=65	2020-03-24	female	White	FALSE	TRUE	FALSE	FALSE	no	BMI 18.5-24.9	FALSE	FALSE	Q1	Q1	UK.White	0	0	9
GB	0	45-54	2020-03-24	non-female	White	FALSE	TRUE	FALSE	FALSE	no	BMI 18.5-24.9	FALSE	FALSE	Q4	Q4	UK.White	0	0	1
GB	0	25-34	2020-03-24	female	UK Middle Eastern	FALSE	FALSE	FALSE	FALSE	no	BMI 25-29.9	TRUE	FALSE	Q1	Q1	UK.Other	0	1	2
GB	0	45-54	2020-03-24	female	White	FALSE	FALSE	FALSE	FALSE	yes/prior	BMI 18.5-24.9	FALSE	FALSE	Q2	Q3	UK.White	0	0	16
GB	0	55-64	2020-03-24	non-female	White	FALSE	FALSE	FALSE	FALSE	yes/prior	BMI 25-29.9	FALSE	FALSE	Q2	Q3	UK.White	0	0	2
GB	0	45-54	2020-03-24	female	UK Middle Eastern	FALSE	FALSE	FALSE	FALSE	no	BMI 18.5-24.9	FALSE	FALSE	Q4	Q3	UK.Other	0	1	1
GB	0	35-44	2020-03-24	female	UK Asian	FALSE	FALSE	FALSE	FALSE	yes/prior	BMI 18.5-24.9	FALSE	FALSE	Q4	Q2	UK.Other	0	1	2
GB	1	>=65	2020-03-24	female	White	FALSE	FALSE	FALSE	FALSE	yes/prior	BMI 25-29.9	FALSE	FALSE	Q2	Q1	UK.White	0	0	1
GB	1	>=65	2020-03-24	female	White	FALSE	TRUE	FALSE	FALSE	no	BMI 25-29.9	FALSE	FALSE	Q2	Q2	UK.White	0	0	2
GB	1	>=65	2020-03-24	non-female	White	FALSE	FALSE	FALSE	FALSE	yes/prior	BMI 18.5-24.9	FALSE	FALSE	Q3	Q2	UK.White	0	0	2
GB	0	45-54	2020-03-24	non-female	Other	FALSE	FALSE	FALSE	FALSE	no	BMI>=30	FALSE	FALSE	Q3	Q2	UK.Other	0	1	1
GB	1	35-44	2020-03-24	non-female	White	FALSE	FALSE	FALSE	FALSE	no	BMI 18.5-24.9	FALSE	FALSE	Q2	Q1	UK.White	0	0	6
GB	0	45-54	2020-03-24	female	White	TRUE	FALSE	FALSE	FALSE	no	BMI 25-29.9	FALSE	FALSE	Q4	Q2	UK.White	0	0	1
GB	0	>=65	2020-03-24	non-female	White	FALSE	TRUE	TRUE	FALSE	no	BMI 18.5-24.9	FALSE	FALSE	Q1	Q2	UK.White	0	0	1
GB	1	<25	2020-03-24	female	White	FALSE	FALSE	FALSE	FALSE	no	BMI 18.5-24.9	FALSE	FALSE	Q2	Q3	UK.White	0	0	2
GB	0	45-54	2020-03-24	female	White	FALSE	FALSE	FALSE	FALSE	no	BMI 18.5-24.9	TRUE	FALSE	NA	NA	UK.White	0	0	5
GB	1	>=65	2020-03-24	female	White	TRUE	FALSE	FALSE	FALSE	no	BMI 25-29.9	FALSE	FALSE	Q1	Q2	UK.White	0	0	1
GB	0	45-54	2020-03-24	female	White	FALSE	FALSE	FALSE	FALSE	no	BMI <18.5	FALSE	FALSE	Q2	Q3	UK.White	0	0	8
GB	1	45-54	2020-03-24	non-female	White	FALSE	FALSE	FALSE	FALSE	no	BMI 25-29.9	FALSE	FALSE	Q2	Q2	UK.White	0	0	12
GB	0	25-34	2020-03-24	female	Other	FALSE	FALSE	FALSE	FALSE	no	BMI 18.5-24.9	FALSE	FALSE	NA	NA	UK.Other	0	1	2
GB	0	55-64	2020-03-24	non-female	White	FALSE	FALSE	FALSE	FALSE	no	BMI 25-29.9	FALSE	FALSE	Q4	Q1	UK.White	0	0	7
GB	0	25-34	2020-03-24	non-female	Other	FALSE	FALSE	FALSE	FALSE	no	BMI 18.5-24.9	FALSE	FALSE	Q3	Q2	UK.Other	0	1	2
GB	0	55-64	2020-03-24	non-female	White	FALSE	FALSE	FALSE	FALSE	no	BMI <18.5	FALSE	FALSE	Q4	Q2	UK.White	0	0	2
GB	0	45-54	2020-03-24	non-female	Black	FALSE	FALSE	FALSE	FALSE	no	BMI 18.5-24.9	FALSE	FALSE	Q2	Q3	UK.Black	1	0	1
GB	0	55-64	2020-03-24	non-female	White	FALSE	TRUE	FALSE	FALSE	no	BMI 25-29.9	FALSE	FALSE	Q2	Q3	UK.White	0	0	5
GB	0	55-64	2020-03-24	non-female	UK Middle Eastern	FALSE	FALSE	FALSE	FALSE	yes/prior	BMI 25-29.9	FALSE	FALSE	Q4	Q4	UK.Other	0	1	1
GB	0	>=65	2020-03-24	female	White	TRUE	TRUE	FALSE	FALSE	no	BMI>=30	FALSE	FALSE	Q2	Q3	UK.White	0	0	1
GB	0	45-54	2020-03-24	female	White	FALSE	FALSE	FALSE	FALSE	no	BMI 25-29.9	TRUE	FALSE	Q1	Q2	UK.White	0	0	7
GB	0	25-34	2020-03-24	female	White	FALSE	FALSE	FALSE	FALSE	yes/prior	BMI 18.5-24.9	TRUE	FALSE	Q2	Q1	UK.White	0	0	3
GB	0	45-54	2020-03-24	female	Hispanic	FALSE	TRUE	FALSE	FALSE	no	BMI 18.5-24.9	FALSE	FALSE	Q1	Q1	UK.Other	0	1	1
GB	1	55-64	2020-03-24	non-female	White	FALSE	FALSE	FALSE	FALSE	no	BMI>=30	FALSE	FALSE	Q4	Q3	UK.White	0	0	4
GB	0	45-54	2020-03-24	non-female	UK Middle Eastern	FALSE	FALSE	FALSE	FALSE	no	BMI 18.5-24.9	FALSE	FALSE	Q2	Q1	UK.Other	0	1	3
GB	1	>=65	2020-03-24	female	White	FALSE	FALSE	FALSE	FALSE	no	BMI 25-29.9	FALSE	FALSE	Q2	Q2	UK.White	0	0	20
GB	1	55-64	2020-03-24	non-female	White	FALSE	FALSE	FALSE	FALSE	no	BMI 25-29.9	FALSE	FALSE	Q3	Q2	UK.White	0	0	5
GB	0	45-54	2020-03-24	female	White	FALSE	FALSE	FALSE	FALSE	no	BMI 18.5-24.9	TRUE	FALSE	Q2	Q2	UK.White	0	0	19
GB	1	55-64	2020-03-24	non-female	White	FALSE	TRUE	FALSE	TRUE	no	BMI 25-29.9	FALSE	FALSE	Q3	Q4	UK.White	0	0	1
GB	1	35-44	2020-03-24	non-female	White	FALSE	FALSE	FALSE	FALSE	no	BMI 25-29.9	FALSE	FALSE	Q4	Q3	UK.White	0	0	5
GB	0	55-64	2020-03-24	non-female	White	TRUE	TRUE	FALSE	FALSE	no	BMI 25-29.9	FALSE	FALSE	Q2	Q1	UK.White	0	0	1
GB	0	45-54	2020-03-24	female	White	FALSE	FALSE	FALSE	FALSE	no	BMI 18.5-24.9	TRUE	FALSE	Q3	Q4	UK.White	0	0	7
GB	0	55-64	2020-03-24	female	White	FALSE	TRUE	FALSE	FALSE	no	BMI 25-29.9	FALSE	FALSE	Q4	Q2	UK.White	0	0	2
GB	0	<25	2020-03-24	female	White	FALSE	FALSE	FALSE	FALSE	yes/prior	BMI 25-29.9	TRUE	FALSE	Q2	Q1	UK.White	0	0	1
GB	0	35-44	2020-03-24	female	White	TRUE	FALSE	TRUE	FALSE	no	BMI>=30	FALSE	FALSE	Q1	Q1	UK.White	0	0	1
GB	0	45-54	2020-03-24	female	UK Asian	FALSE	FALSE	FALSE	FALSE	no	BMI 25-29.9	FALSE	FALSE	Q4	Q2	UK.Other	0	1	3
GB	0	45-54	2020-03-24	female	White	FALSE	FALSE	FALSE	FALSE	no	BMI 18.5-24.9	TRUE	FALSE	Q3	Q2	UK.White	0	0	17
GB	1	<25	2020-03-24	female	White	FALSE	FALSE	FALSE	FALSE	no	BMI>=30	FALSE	FALSE	Q1	Q2	UK.White	0	0	1
GB	0	45-54	2020-03-24	non-female	UK Asian	FALSE	FALSE	FALSE	FALSE	no	BMI 18.5-24.9	TRUE	FALSE	Q4	Q3	UK.Other	0	1	1
GB	0	<25	2020-03-24	female	White	FALSE	FALSE	FALSE	FALSE	no	BMI 25-29.9	FALSE	FALSE	Q4	Q4	UK.White	0	0	5
GB	1	45-54	2020-03-24	non-female	White	FALSE	FALSE	FALSE	TRUE	no	BMI 25-29.9	FALSE	FALSE	Q4	Q3	UK.White	0	0	1
GB	1	25-34	2020-03-24	female	Other	FALSE	FALSE	FALSE	FALSE	no	BMI 18.5-24.9	FALSE	FALSE	Q4	Q2	UK.Other	0	1	2
GB	1	35-44	2020-03-24	female	White	FALSE	FALSE	FALSE	FALSE	no	BMI 18.5-24.9	FALSE	FALSE	Q4	Q4	UK.White	0	0	17
GB	1	>=65	2020-03-24	female	White	FALSE	FALSE	FALSE	FALSE	no	BMI 25-29.9	FALSE	FALSE	Q4	Q4	UK.White	0	0	29
GB	1	>=65	2020-03-24	female	White	FALSE	FALSE	FALSE	FALSE	no	BMI 18.5-24.9	TRUE	FALSE	Q2	Q3	UK.White	0	0	1
GB	0	45-54	2020-03-24	non-female	White	FALSE	TRUE	TRUE	FALSE	no	BMI 18.5-24.9	TRUE	FALSE	Q3	Q1	UK.White	0	0	1
GB	0	45-54	2020-03-24	non-female	White	FALSE	FALSE	FALSE	FALSE	no	BMI>=30	FALSE	FALSE	Q3	Q2	UK.White	0	0	10
GB	0	45-54	2020-03-24	non-female	UK Asian	FALSE	FALSE	FALSE	FALSE	no	BMI 25-29.9	FALSE	FALSE	Q4	Q2	UK.Other	0	1	3
GB	0	>=65	2020-03-24	female	White	FALSE	TRUE	FALSE	FALSE	no	BMI>=30	FALSE	FALSE	Q2	Q2	UK.White	0	0	4
GB	0	25-34	2020-03-24	non-female	White	FALSE	FALSE	FALSE	FALSE	no	BMI <18.5	FALSE	FALSE	Q3	Q1	UK.White	0	0	2
GB	1	35-44	2020-03-24	female	White	FALSE	TRUE	FALSE	FALSE	no	BMI 18.5-24.9	FALSE	FALSE	Q2	Q2	UK.White	0	0	1
GB	0	55-64	2020-03-24	non-female	White	FALSE	TRUE	FALSE	FALSE	no	BMI 18.5-24.9	FALSE	FALSE	Q3	Q2	UK.White	0	0	2
GB	0	25-34	2020-03-24	female	White	FALSE	FALSE	FALSE	FALSE	no	BMI 25-29.9	TRUE	FALSE	Q1	Q2	UK.White	0	0	4
GB	0	35-44	2020-03-24	female	White	TRUE	FALSE	FALSE	FALSE	no	BMI 18.5-24.9	FALSE	FALSE	Q4	Q4	UK.White	0	0	2
GB	0	35-44	2020-03-24	female	UK Asian	FALSE	FALSE	FALSE	FALSE	no	BMI 25-29.9	FALSE	FALSE	Q2	Q1	UK.Other	0	1	6
GB	0	25-34	2020-03-24	non-female	White	FALSE	FALSE	FALSE	FALSE	no	BMI 18.5-24.9	TRUE	FALSE	Q3	Q2	UK.White	0	0	5
GB	1	25-34	2020-03-24	female	White	FALSE	FALSE	FALSE	FALSE	no	BMI>=30	FALSE	FALSE	Q3	Q1	UK.White	0	0	2
GB	0	45-54	2020-03-24	non-female	Black	FALSE	FALSE	FALSE	FALSE	yes/prior	BMI>=30	FALSE	FALSE	Q2	Q2	UK.Black	1	0	1
GB	1	45-54	2020-03-24	non-female	White	FALSE	FALSE	FALSE	FALSE	no	BMI 18.5-24.9	FALSE	FALSE	Q2	Q3	UK.White	0	0	4
GB	0	>=65	2020-03-24	female	White	FALSE	FALSE	FALSE	FALSE	yes/prior	BMI 25-29.9	FALSE	FALSE	Q2	Q2	UK.White	0	0	5
GB	0	55-64	2020-03-24	female	White	FALSE	FALSE	TRUE	FALSE	no	BMI 18.5-24.9	FALSE	FALSE	Q2	Q2	UK.White	0	0	1
GB	1	>=65	2020-03-24	non-female	White	FALSE	TRUE	FALSE	FALSE	no	BMI 18.5-24.9	FALSE	FALSE	Q2	Q2	UK.White	0	0	4
GB	0	25-34	2020-03-24	female	White	FALSE	FALSE	FALSE	FALSE	yes/prior	BMI 25-29.9	FALSE	FALSE	Q3	Q1	UK.White	0	0	4
GB	1	55-64	2020-03-24	female	White	FALSE	FALSE	FALSE	FALSE	no	BMI>=30	FALSE	FALSE	Q4	Q2	UK.White	0	0	4
GB	0	55-64	2020-03-24	non-female	UK Asian	FALSE	FALSE	FALSE	FALSE	no	BMI 18.5-24.9	FALSE	FALSE	Q4	Q3	UK.Other	0	1	3
GB	0	>=65	2020-03-24	female	White	FALSE	TRUE	FALSE	FALSE	no	BMI 25-29.9	FALSE	FALSE	Q2	Q2	UK.White	0	0	4
GB	0	45-54	2020-03-24	non-female	White	FALSE	FALSE	FALSE	FALSE	no	BMI 25-29.9	TRUE	FALSE	Q4	Q4	UK.White	0	0	10
GB	0	35-44	2020-03-24	non-female	White	FALSE	FALSE	FALSE	FALSE	yes/prior	BMI>=30	FALSE	FALSE	Q2	Q2	UK.White	0	0	8
GB	0	>=65	2020-03-24	female	White	TRUE	FALSE	FALSE	FALSE	no	BMI 18.5-24.9	FALSE	FALSE	Q2	Q1	UK.White	0	0	1
GB	0	45-54	2020-03-24	non-female	White	FALSE	FALSE	FALSE	FALSE	yes/prior	BMI 18.5-24.9	FALSE	FALSE	Q3	Q4	UK.White	0	0	1
GB	0	45-54	2020-03-24	female	White	FALSE	FALSE	FALSE	TRUE	yes/prior	BMI 18.5-24.9	FALSE	FALSE	Q2	Q3	UK.White	0	0	1
GB	0	<25	2020-03-24	non-female	White	FALSE	FALSE	FALSE	FALSE	no	BMI 25-29.9	FALSE	FALSE	Q2	Q2	UK.White	0	0	2
GB	0	55-64	2020-03-24	female	White	FALSE	FALSE	FALSE	TRUE	no	BMI 18.5-24.9	FALSE	FALSE	Q4	Q3	UK.White	0	0	1
GB	0	35-44	2020-03-24	non-female	White	FALSE	FALSE	FALSE	FALSE	no	BMI>=30	TRUE	FALSE	Q4	Q4	UK.White	0	0	4
GB	0	>=65	2020-03-24	female	White	FALSE	FALSE	FALSE	FALSE	no	BMI 25-29.9	TRUE	FALSE	Q3	Q1	UK.White	0	0	1
GB	0	25-34	2020-03-24	non-female	White	FALSE	FALSE	FALSE	FALSE	no	BMI>=30	TRUE	FALSE	Q2	Q1	UK.White	0	0	5
GB	0	35-44	2020-03-24	non-female	White	FALSE	FALSE	FALSE	FALSE	no	BMI 25-29.9	FALSE	FALSE	Q1	Q2	UK.White	0	0	36
GB	0	55-64	2020-03-24	female	White	FALSE	FALSE	FALSE	FALSE	yes/prior	BMI>=30	FALSE	FALSE	Q1	Q1	UK.White	0	0	10
GB	0	45-54	2020-03-24	female	UK Chinese	FALSE	FALSE	FALSE	FALSE	no	BMI 18.5-24.9	FALSE	FALSE	Q1	Q1	UK.Other	0	1	3
GB	0	45-54	2020-03-24	female	White	FALSE	FALSE	TRUE	FALSE	no	BMI 25-29.9	FALSE	FALSE	Q3	Q2	UK.White	0	0	2
GB	1	25-34	2020-03-24	female	White	FALSE	FALSE	FALSE	FALSE	no	BMI>=30	FALSE	FALSE	Q2	Q1	UK.White	0	0	7
GB	0	25-34	2020-03-24	non-female	White	FALSE	FALSE	FALSE	FALSE	no	BMI>=30	TRUE	FALSE	Q1	Q2	UK.White	0	0	1
GB	0	35-44	2020-03-24	female	UK Chinese	FALSE	FALSE	FALSE	FALSE	no	BMI 18.5-24.9	FALSE	FALSE	Q2	Q1	UK.Other	0	1	6
GB	1	55-64	2020-03-24	non-female	White	FALSE	FALSE	FALSE	FALSE	no	BMI>=30	FALSE	FALSE	Q4	Q4	UK.White	0	0	4
GB	1	55-64	2020-03-24	non-female	White	FALSE	FALSE	FALSE	FALSE	no	BMI>=30	FALSE	FALSE	Q2	Q3	UK.White	0	0	6
GB	0	25-34	2020-03-24	female	White	FALSE	FALSE	FALSE	FALSE	no	BMI <18.5	FALSE	FALSE	Q3	Q1	UK.White	0	0	5
GB	0	55-64	2020-03-24	female	UK Asian	FALSE	FALSE	FALSE	FALSE	no	BMI 25-29.9	FALSE	FALSE	Q4	Q2	UK.Other	0	1	1
GB	1	45-54	2020-03-24	female	White	FALSE	FALSE	FALSE	FALSE	no	BMI 25-29.9	FALSE	FALSE	Q2	Q1	UK.White	0	0	10
GB	0	25-34	2020-03-24	non-female	White	FALSE	FALSE	FALSE	FALSE	yes/prior	BMI 18.5-24.9	FALSE	FALSE	Q2	Q2	UK.White	0	0	5
GB	0	55-64	2020-03-24	non-female	UK Asian	FALSE	FALSE	FALSE	FALSE	yes/prior	BMI 25-29.9	TRUE	FALSE	Q4	Q4	UK.Other	0	1	1
GB	0	55-64	2020-03-24	non-female	White	TRUE	FALSE	FALSE	FALSE	no	BMI>=30	FALSE	FALSE	Q1	Q3	UK.White	0	0	3
GB	0	55-64	2020-03-24	non-female	White	FALSE	FALSE	FALSE	FALSE	yes/prior	BMI 25-29.9	FALSE	FALSE	Q3	Q4	UK.White	0	0	4
GB	0	55-64	2020-03-24	non-female	White	TRUE	FALSE	FALSE	FALSE	no	BMI 25-29.9	FALSE	FALSE	Q4	Q4	UK.White	0	0	5
GB	0	45-54	2020-03-24	female	White	FALSE	FALSE	TRUE	FALSE	no	BMI 18.5-24.9	FALSE	FALSE	Q3	Q4	UK.White	0	0	1
GB	1	>=65	2020-03-24	non-female	Black	FALSE	TRUE	FALSE	FALSE	no	BMI>=30	FALSE	FALSE	Q2	Q2	UK.Black	1	0	1
GB	0	45-54	2020-03-24	female	White	FALSE	FALSE	FALSE	FALSE	no	BMI 25-29.9	FALSE	FALSE	Q3	Q1	UK.White	0	0	25
GB	0	45-54	2020-03-24	non-female	Black	FALSE	FALSE	FALSE	FALSE	no	BMI 18.5-24.9	FALSE	FALSE	Q2	Q1	UK.Black	1	0	3
GB	0	45-54	2020-03-24	female	White	FALSE	FALSE	FALSE	TRUE	no	BMI>=30	FALSE	FALSE	Q4	Q4	UK.White	0	0	1
GB	0	>=65	2020-03-24	non-female	White	TRUE	FALSE	TRUE	FALSE	no	BMI>=30	FALSE	FALSE	Q1	Q1	UK.White	0	0	2
GB	0	45-54	2020-03-24	non-female	White	FALSE	FALSE	FALSE	FALSE	no	BMI 25-29.9	FALSE	FALSE	Q1	Q4	UK.White	0	0	2
GB	0	35-44	2020-03-24	female	Other	FALSE	FALSE	FALSE	FALSE	no	BMI>=30	FALSE	FALSE	Q4	Q3	UK.Other	0	1	2
GB	1	55-64	2020-03-24	female	White	FALSE	FALSE	FALSE	FALSE	no	BMI 25-29.9	TRUE	FALSE	Q4	Q4	UK.White	0	0	2
GB	0	45-54	2020-03-24	female	Black	FALSE	FALSE	FALSE	FALSE	no	BMI>=30	FALSE	FALSE	Q2	Q2	UK.Black	1	0	2
GB	0	55-64	2020-03-24	non-female	White	FALSE	TRUE	FALSE	FALSE	no	BMI 25-29.9	FALSE	FALSE	Q4	Q2	UK.White	0	0	3
GB	1	55-64	2020-03-24	female	White	TRUE	FALSE	TRUE	FALSE	no	BMI>=30	FALSE	FALSE	Q4	Q4	UK.White	0	0	1
GB	0	55-64	2020-03-24	non-female	UK Asian	FALSE	TRUE	FALSE	FALSE	no	BMI>=30	FALSE	FALSE	Q2	Q2	UK.Other	0	1	1
GB	0	35-44	2020-03-24	female	White	FALSE	FALSE	FALSE	FALSE	yes/prior	BMI>=30	FALSE	FALSE	Q1	Q3	UK.White	0	0	1
GB	0	25-34	2020-03-24	non-female	Other	FALSE	FALSE	FALSE	FALSE	no	BMI 25-29.9	FALSE	FALSE	Q1	Q1	UK.Other	0	1	1
GB	0	>=65	2020-03-24	female	White	FALSE	FALSE	FALSE	FALSE	no	BMI <18.5	FALSE	FALSE	Q2	Q2	UK.White	0	0	7
GB	0	>=65	2020-03-24	female	Other	FALSE	FALSE	FALSE	FALSE	no	BMI>=30	TRUE	FALSE	Q3	Q1	UK.Other	0	1	1
GB	0	25-34	2020-03-24	female	White	FALSE	FALSE	FALSE	FALSE	no	BMI <18.5	FALSE	FALSE	Q2	Q1	UK.White	0	0	8
GB	0	25-34	2020-03-24	non-female	White	FALSE	FALSE	FALSE	FALSE	no	BMI <18.5	FALSE	FALSE	Q1	Q1	UK.White	0	0	5
GB	0	55-64	2020-03-24	non-female	White	TRUE	TRUE	FALSE	FALSE	no	BMI 25-29.9	FALSE	FALSE	Q4	Q3	UK.White	0	0	2
GB	0	55-64	2020-03-24	female	White	TRUE	FALSE	FALSE	FALSE	no	BMI 18.5-24.9	FALSE	FALSE	Q3	Q3	UK.White	0	0	3
GB	0	>=65	2020-03-24	non-female	White	FALSE	FALSE	FALSE	FALSE	yes/prior	BMI 25-29.9	FALSE	FALSE	Q3	Q2	UK.White	0	0	1
GB	1	35-44	2020-03-24	non-female	White	FALSE	FALSE	FALSE	FALSE	no	BMI 18.5-24.9	TRUE	FALSE	Q4	Q3	UK.White	0	0	2
GB	0	>=65	2020-03-24	female	White	FALSE	TRUE	FALSE	FALSE	no	BMI 18.5-24.9	FALSE	FALSE	Q1	Q2	UK.White	0	0	3
GB	1	>=65	2020-03-24	female	White	FALSE	FALSE	FALSE	FALSE	no	BMI 18.5-24.9	TRUE	FALSE	Q4	Q4	UK.White	0	0	4
GB	0	25-34	2020-03-24	female	White	FALSE	FALSE	FALSE	FALSE	yes/prior	BMI>=30	FALSE	FALSE	Q3	Q1	UK.White	0	0	2
GB	0	<25	2020-03-24	female	White	FALSE	FALSE	FALSE	FALSE	no	BMI <18.5	FALSE	FALSE	Q2	Q2	UK.White	0	0	4
GB	0	45-54	2020-03-24	non-female	Other	FALSE	FALSE	FALSE	FALSE	no	BMI 25-29.9	TRUE	FALSE	Q4	Q3	UK.Other	0	1	1
GB	0	45-54	2020-03-24	female	White	FALSE	FALSE	FALSE	FALSE	yes/prior	BMI>=30	FALSE	FALSE	Q2	Q2	UK.White	0	0	8
GB	0	25-34	2020-03-24	female	White	FALSE	FALSE	FALSE	FALSE	yes/prior	BMI 25-29.9	FALSE	FALSE	Q3	Q4	UK.White	0	0	2
GB	0	35-44	2020-03-24	non-female	UK Asian	FALSE	FALSE	FALSE	FALSE	no	BMI 18.5-24.9	FALSE	FALSE	Q3	Q2	UK.Other	0	1	4
GB	0	<25	2020-03-24	non-female	White	FALSE	FALSE	FALSE	FALSE	no	BMI 18.5-24.9	FALSE	FALSE	Q4	Q4	UK.White	0	0	8
GB	0	>=65	2020-03-24	female	White	FALSE	TRUE	FALSE	FALSE	yes/prior	BMI>=30	FALSE	FALSE	Q3	Q4	UK.White	0	0	1
GB	0	>=65	2020-03-24	female	Other	FALSE	FALSE	FALSE	FALSE	no	BMI 18.5-24.9	FALSE	FALSE	Q4	Q3	UK.Other	0	1	1
GB	0	45-54	2020-03-24	female	White	TRUE	FALSE	FALSE	FALSE	no	BMI 18.5-24.9	FALSE	FALSE	Q2	Q2	UK.White	0	0	4
GB	1	55-64	2020-03-24	female	White	FALSE	TRUE	FALSE	FALSE	no	BMI>=30	FALSE	FALSE	Q1	Q2	UK.White	0	0	1
GB	0	>=65	2020-03-24	female	White	FALSE	FALSE	TRUE	TRUE	no	BMI 18.5-24.9	FALSE	FALSE	Q3	Q4	UK.White	0	0	1
GB	0	45-54	2020-03-24	non-female	White	FALSE	TRUE	FALSE	FALSE	no	BMI 25-29.9	FALSE	FALSE	Q4	Q3	UK.White	0	0	3
GB	0	>=65	2020-03-24	female	White	FALSE	FALSE	FALSE	FALSE	no	BMI <18.5	FALSE	FALSE	Q1	Q1	UK.White	0	0	3
GB	0	35-44	2020-03-24	non-female	UK Chinese	FALSE	FALSE	FALSE	FALSE	no	BMI 18.5-24.9	FALSE	FALSE	Q2	Q1	UK.Other	0	1	2
GB	1	25-34	2020-03-24	non-female	White	FALSE	FALSE	FALSE	FALSE	no	BMI>=30	FALSE	FALSE	Q1	Q1	UK.White	0	0	4
GB	0	35-44	2020-03-24	female	Other	FALSE	FALSE	FALSE	FALSE	no	BMI>=30	FALSE	FALSE	Q1	Q1	UK.Other	0	1	7
GB	0	45-54	2020-03-24	female	UK Asian	FALSE	FALSE	FALSE	FALSE	no	BMI 25-29.9	FALSE	FALSE	Q2	Q2	UK.Other	0	1	1
GB	0	>=65	2020-03-24	non-female	White	FALSE	FALSE	FALSE	FALSE	no	BMI 18.5-24.9	TRUE	FALSE	Q1	Q2	UK.White	0	0	1
GB	1	45-54	2020-03-24	female	White	FALSE	FALSE	FALSE	FALSE	no	BMI>=30	FALSE	FALSE	Q1	Q3	UK.White	0	0	5
GB	0	45-54	2020-03-24	female	White	FALSE	FALSE	FALSE	FALSE	yes/prior	BMI 25-29.9	FALSE	FALSE	Q4	Q2	UK.White	0	0	3
GB	0	>=65	2020-03-24	female	White	FALSE	TRUE	FALSE	FALSE	no	BMI 18.5-24.9	FALSE	FALSE	Q2	Q3	UK.White	0	0	3
GB	0	>=65	2020-03-24	female	White	FALSE	FALSE	TRUE	TRUE	yes/prior	BMI>=30	TRUE	FALSE	Q1	Q1	UK.White	0	0	1
GB	1	>=65	2020-03-24	non-female	White	FALSE	TRUE	FALSE	FALSE	no	BMI>=30	FALSE	FALSE	Q2	Q3	UK.White	0	0	2
GB	0	55-64	2020-03-24	female	White	FALSE	FALSE	TRUE	FALSE	yes/prior	BMI 18.5-24.9	FALSE	FALSE	Q4	Q3	UK.White	0	0	1
GB	0	35-44	2020-03-24	female	White	FALSE	FALSE	FALSE	FALSE	no	BMI 18.5-24.9	TRUE	FALSE	Q3	Q2	UK.White	0	0	10
GB	1	55-64	2020-03-24	female	White	FALSE	FALSE	FALSE	FALSE	no	BMI>=30	TRUE	FALSE	Q1	Q1	UK.White	0	0	2
GB	0	55-64	2020-03-24	female	White	FALSE	FALSE	FALSE	FALSE	no	BMI 25-29.9	TRUE	FALSE	Q3	Q4	UK.White	0	0	5
GB	0	35-44	2020-03-24	female	White	FALSE	FALSE	FALSE	FALSE	yes/prior	BMI 25-29.9	FALSE	FALSE	Q4	Q1	UK.White	0	0	2
GB	0	25-34	2020-03-24	female	White	TRUE	FALSE	FALSE	FALSE	no	BMI 18.5-24.9	FALSE	FALSE	Q3	Q3	UK.White	0	0	1
GB	1	35-44	2020-03-24	non-female	White	FALSE	FALSE	FALSE	FALSE	no	BMI>=30	TRUE	FALSE	Q2	Q3	UK.White	0	0	1
GB	0	45-54	2020-03-24	female	White	FALSE	FALSE	FALSE	FALSE	no	BMI>=30	TRUE	FALSE	Q4	Q2	UK.White	0	0	3
GB	0	>=65	2020-03-24	female	White	FALSE	FALSE	TRUE	FALSE	no	BMI 25-29.9	FALSE	FALSE	Q3	Q1	UK.White	0	0	2
GB	0	55-64	2020-03-24	non-female	White	FALSE	TRUE	FALSE	FALSE	no	BMI>=30	TRUE	FALSE	Q3	Q4	UK.White	0	0	2
GB	0	25-34	2020-03-24	female	White	FALSE	FALSE	FALSE	FALSE	no	BMI 18.5-24.9	TRUE	FALSE	Q4	Q4	UK.White	0	0	12
GB	1	>=65	2020-03-24	female	UK Asian	FALSE	FALSE	FALSE	FALSE	no	BMI 25-29.9	FALSE	FALSE	Q4	Q3	UK.Other	0	1	1
GB	0	25-34	2020-03-24	non-female	White	FALSE	FALSE	FALSE	FALSE	yes/prior	BMI>=30	TRUE	FALSE	Q1	Q1	UK.White	0	0	1
GB	0	>=65	2020-03-24	female	White	FALSE	FALSE	FALSE	FALSE	no	BMI <18.5	FALSE	FALSE	Q3	Q2	UK.White	0	0	1
GB	0	>=65	2020-03-24	non-female	White	FALSE	FALSE	FALSE	FALSE	yes/prior	BMI 18.5-24.9	FALSE	FALSE	Q3	Q3	UK.White	0	0	2
GB	0	55-64	2020-03-24	female	White	FALSE	FALSE	FALSE	FALSE	yes/prior	BMI 18.5-24.9	FALSE	FALSE	Q4	Q4	UK.White	0	0	18
GB	0	<25	2020-03-24	non-female	White	FALSE	FALSE	FALSE	FALSE	no	BMI>=30	FALSE	FALSE	Q2	Q1	UK.White	0	0	1
GB	0	55-64	2020-03-24	non-female	White	FALSE	TRUE	FALSE	TRUE	no	BMI 18.5-24.9	FALSE	FALSE	Q4	Q2	UK.White	0	0	1
GB	0	25-34	2020-03-24	female	Other	FALSE	FALSE	FALSE	FALSE	no	BMI 25-29.9	FALSE	FALSE	Q2	Q1	UK.Other	0	1	3
GB	1	>=65	2020-03-24	female	Other	FALSE	FALSE	FALSE	FALSE	no	BMI 25-29.9	FALSE	FALSE	Q1	Q1	UK.Other	0	1	1
GB	0	>=65	2020-03-24	female	White	FALSE	FALSE	TRUE	FALSE	no	BMI 25-29.9	FALSE	FALSE	Q1	Q1	UK.White	0	0	3
GB	0	35-44	2020-03-24	non-female	White	FALSE	FALSE	FALSE	FALSE	no	BMI 18.5-24.9	TRUE	FALSE	Q4	Q4	UK.White	0	0	7
GB	0	35-44	2020-03-24	female	White	FALSE	FALSE	FALSE	FALSE	no	BMI <18.5	FALSE	FALSE	Q2	Q3	UK.White	0	0	10
GB	0	25-34	2020-03-24	female	White	FALSE	FALSE	FALSE	FALSE	yes/prior	BMI>=30	TRUE	FALSE	Q2	Q3	UK.White	0	0	1
GB	0	45-54	2020-03-24	female	White	FALSE	FALSE	FALSE	FALSE	yes/prior	BMI>=30	FALSE	FALSE	Q4	Q4	UK.White	0	0	5
GB	1	35-44	2020-03-24	female	UK Asian	FALSE	FALSE	FALSE	FALSE	no	BMI 18.5-24.9	TRUE	FALSE	Q1	Q1	UK.Other	0	1	1
GB	0	<25	2020-03-24	female	White	FALSE	FALSE	FALSE	FALSE	no	BMI 18.5-24.9	FALSE	FALSE	Q3	Q2	UK.White	0	0	7
GB	0	<25	2020-03-24	female	White	FALSE	FALSE	FALSE	FALSE	no	BMI 18.5-24.9	TRUE	FALSE	Q1	Q2	UK.White	0	0	1
GB	0	45-54	2020-03-24	female	White	FALSE	FALSE	FALSE	FALSE	no	BMI <18.5	FALSE	FALSE	Q2	Q4	UK.White	0	0	2
GB	1	55-64	2020-03-24	female	White	FALSE	FALSE	FALSE	TRUE	yes/prior	BMI 25-29.9	FALSE	FALSE	Q1	Q1	UK.White	0	0	1
GB	0	<25	2020-03-24	female	White	FALSE	FALSE	FALSE	FALSE	no	BMI 25-29.9	FALSE	FALSE	Q2	Q1	UK.White	0	0	4
GB	0	25-34	2020-03-24	female	White	FALSE	FALSE	FALSE	FALSE	no	BMI>=30	TRUE	FALSE	NA	NA	UK.White	0	0	2
GB	1	>=65	2020-03-24	female	White	FALSE	TRUE	FALSE	FALSE	no	BMI 18.5-24.9	FALSE	FALSE	Q2	Q2	UK.White	0	0	1
GB	0	55-64	2020-03-24	non-female	White	FALSE	FALSE	FALSE	FALSE	no	BMI>=30	FALSE	FALSE	Q3	Q2	UK.White	0	0	9
GB	0	<25	2020-03-24	female	Black	FALSE	FALSE	FALSE	FALSE	yes/prior	BMI 25-29.9	FALSE	FALSE	NA	NA	UK.Black	1	0	1
GB	0	<25	2020-03-24	non-female	White	FALSE	FALSE	FALSE	FALSE	no	BMI <18.5	FALSE	FALSE	Q4	Q1	UK.White	0	0	1
GB	0	<25	2020-03-24	female	White	FALSE	FALSE	FALSE	FALSE	no	BMI 18.5-24.9	TRUE	FALSE	Q4	Q3	UK.White	0	0	1
GB	0	>=65	2020-03-24	non-female	White	FALSE	FALSE	FALSE	FALSE	yes/prior	BMI 25-29.9	FALSE	FALSE	Q2	Q3	UK.White	0	0	2
GB	0	25-34	2020-03-24	female	White	FALSE	FALSE	FALSE	TRUE	no	BMI 18.5-24.9	FALSE	FALSE	Q4	Q4	UK.White	0	0	1
GB	0	>=65	2020-03-24	non-female	White	FALSE	FALSE	FALSE	FALSE	no	BMI 25-29.9	FALSE	FALSE	NA	NA	UK.White	0	0	13
GB	0	35-44	2020-03-24	female	White	FALSE	FALSE	FALSE	FALSE	no	BMI>=30	TRUE	FALSE	Q2	Q3	UK.White	0	0	9
GB	1	45-54	2020-03-24	female	Other	FALSE	FALSE	FALSE	FALSE	no	BMI>=30	FALSE	FALSE	Q2	Q1	UK.Other	0	1	1
GB	0	25-34	2020-03-24	female	UK Chinese	FALSE	FALSE	FALSE	FALSE	no	BMI 18.5-24.9	FALSE	FALSE	Q2	Q1	UK.Other	0	1	3
GB	0	45-54	2020-03-24	non-female	White	FALSE	FALSE	FALSE	FALSE	yes/prior	BMI 18.5-24.9	TRUE	FALSE	Q4	Q3	UK.White	0	0	1
GB	0	25-34	2020-03-24	female	Black	FALSE	FALSE	FALSE	FALSE	no	BMI>=30	FALSE	FALSE	Q1	Q2	UK.Black	1	0	1
GB	0	55-64	2020-03-24	female	White	FALSE	FALSE	FALSE	FALSE	no	BMI 25-29.9	TRUE	FALSE	Q3	Q3	UK.White	0	0	10
GB	1	45-54	2020-03-24	female	White	FALSE	FALSE	FALSE	FALSE	no	BMI <18.5	FALSE	FALSE	Q3	Q4	UK.White	0	0	1
GB	0	45-54	2020-03-24	female	White	FALSE	FALSE	FALSE	FALSE	no	BMI 18.5-24.9	TRUE	FALSE	Q2	Q4	UK.White	0	0	3
GB	1	55-64	2020-03-24	female	White	FALSE	FALSE	FALSE	FALSE	no	BMI 25-29.9	FALSE	FALSE	Q3	Q1	UK.White	0	0	5
GB	1	45-54	2020-03-24	female	White	FALSE	FALSE	FALSE	FALSE	no	BMI 18.5-24.9	FALSE	FALSE	Q3	Q1	UK.White	0	0	6
GB	0	<25	2020-03-24	non-female	White	FALSE	FALSE	FALSE	FALSE	no	BMI 18.5-24.9	TRUE	FALSE	Q2	Q1	UK.White	0	0	1
GB	0	<25	2020-03-24	female	White	FALSE	FALSE	FALSE	FALSE	no	BMI 25-29.9	FALSE	FALSE	Q4	Q3	UK.White	0	0	2
GB	0	25-34	2020-03-24	female	UK Asian	FALSE	FALSE	FALSE	FALSE	no	BMI 18.5-24.9	FALSE	FALSE	Q1	Q1	UK.Other	0	1	5
GB	0	55-64	2020-03-24	non-female	White	FALSE	TRUE	FALSE	FALSE	no	BMI>=30	FALSE	FALSE	Q2	Q1	UK.White	0	0	1
GB	1	35-44	2020-03-24	non-female	White	TRUE	TRUE	FALSE	FALSE	no	BMI>=30	FALSE	FALSE	Q1	Q1	UK.White	0	0	1
GB	1	>=65	2020-03-24	female	White	FALSE	FALSE	FALSE	FALSE	no	BMI 25-29.9	FALSE	FALSE	Q2	Q4	UK.White	0	0	9
GB	1	>=65	2020-03-24	female	White	FALSE	FALSE	FALSE	FALSE	no	BMI 25-29.9	FALSE	FALSE	NA	NA	UK.White	0	0	8
GB	0	35-44	2020-03-24	female	White	FALSE	FALSE	FALSE	FALSE	no	BMI>=30	FALSE	FALSE	Q2	Q4	UK.White	0	0	24
GB	0	45-54	2020-03-24	female	White	FALSE	FALSE	FALSE	FALSE	yes/prior	BMI 18.5-24.9	FALSE	FALSE	Q2	Q1	UK.White	0	0	19
GB	0	>=65	2020-03-24	female	White	TRUE	FALSE	FALSE	TRUE	no	BMI>=30	FALSE	FALSE	Q3	Q3	UK.White	0	0	1
GB	1	55-64	2020-03-24	non-female	White	FALSE	FALSE	FALSE	FALSE	no	BMI 25-29.9	FALSE	FALSE	NA	NA	UK.White	0	0	2
GB	0	25-34	2020-03-24	non-female	White	FALSE	FALSE	FALSE	FALSE	no	BMI 25-29.9	TRUE	FALSE	NA	NA	UK.White	0	0	4
GB	0	35-44	2020-03-24	female	White	FALSE	TRUE	FALSE	FALSE	no	BMI 18.5-24.9	FALSE	FALSE	Q4	Q3	UK.White	0	0	3
GB	0	25-34	2020-03-24	non-female	White	FALSE	FALSE	FALSE	FALSE	no	BMI 18.5-24.9	TRUE	FALSE	Q4	Q2	UK.White	0	0	5
GB	0	25-34	2020-03-24	non-female	White	TRUE	FALSE	FALSE	FALSE	no	BMI 25-29.9	FALSE	FALSE	Q3	Q3	UK.White	0	0	2
GB	0	35-44	2020-03-24	female	Other	FALSE	FALSE	FALSE	FALSE	no	BMI 18.5-24.9	FALSE	FALSE	Q4	Q4	UK.Other	0	1	11
GB	1	25-34	2020-03-24	non-female	White	FALSE	FALSE	FALSE	FALSE	no	BMI 18.5-24.9	FALSE	FALSE	Q4	Q4	UK.White	0	0	2
GB	1	>=65	2020-03-24	female	White	FALSE	FALSE	FALSE	FALSE	no	BMI>=30	FALSE	FALSE	Q1	Q2	UK.White	0	0	4
GB	1	45-54	2020-03-24	female	White	FALSE	FALSE	FALSE	FALSE	no	BMI 18.5-24.9	TRUE	FALSE	Q2	Q2	UK.White	0	0	5
GB	1	45-54	2020-03-24	female	White	FALSE	FALSE	FALSE	FALSE	no	BMI 25-29.9	TRUE	FALSE	Q3	Q3	UK.White	0	0	1
GB	1	>=65	2020-03-24	female	White	FALSE	FALSE	FALSE	FALSE	no	BMI 25-29.9	FALSE	FALSE	Q3	Q2	UK.White	0	0	16
GB	0	45-54	2020-03-24	female	White	FALSE	FALSE	FALSE	FALSE	yes/prior	BMI>=30	FALSE	FALSE	Q4	Q1	UK.White	0	0	1
GB	0	55-64	2020-03-24	non-female	UK Asian	FALSE	FALSE	FALSE	FALSE	no	BMI 18.5-24.9	FALSE	FALSE	Q2	Q3	UK.Other	0	1	1
GB	0	<25	2020-03-24	female	White	FALSE	FALSE	FALSE	FALSE	no	BMI 18.5-24.9	FALSE	FALSE	Q1	Q3	UK.White	0	0	7
GB	0	35-44	2020-03-24	female	White	TRUE	FALSE	FALSE	FALSE	no	BMI>=30	FALSE	FALSE	Q1	Q1	UK.White	0	0	6
GB	1	55-64	2020-03-24	female	White	FALSE	FALSE	FALSE	FALSE	no	BMI 18.5-24.9	FALSE	FALSE	NA	NA	UK.White	0	0	10
GB	0	55-64	2020-03-24	non-female	White	FALSE	FALSE	FALSE	FALSE	yes/prior	BMI 25-29.9	FALSE	FALSE	Q1	Q2	UK.White	0	0	4
GB	1	25-34	2020-03-24	non-female	White	FALSE	FALSE	FALSE	FALSE	yes/prior	BMI 25-29.9	FALSE	FALSE	NA	NA	UK.White	0	0	1
GB	0	25-34	2020-03-24	female	White	FALSE	FALSE	FALSE	FALSE	no	BMI 25-29.9	TRUE	FALSE	Q1	Q1	UK.White	0	0	7
GB	0	45-54	2020-03-24	female	UK Asian	FALSE	FALSE	FALSE	FALSE	no	BMI>=30	FALSE	FALSE	Q4	Q3	UK.Other	0	1	1
GB	0	25-34	2020-03-24	female	Black	FALSE	FALSE	FALSE	FALSE	yes/prior	BMI 18.5-24.9	FALSE	FALSE	Q1	Q1	UK.Black	1	0	1
GB	0	25-34	2020-03-24	non-female	White	FALSE	FALSE	FALSE	FALSE	no	BMI <18.5	FALSE	FALSE	Q4	Q2	UK.White	0	0	1
GB	0	55-64	2020-03-24	female	White	FALSE	FALSE	FALSE	FALSE	no	BMI 25-29.9	TRUE	FALSE	Q2	Q3	UK.White	0	0	11
GB	1	>=65	2020-03-24	non-female	White	TRUE	FALSE	FALSE	FALSE	no	BMI 25-29.9	FALSE	FALSE	Q2	Q4	UK.White	0	0	1
GB	0	>=65	2020-03-24	female	White	FALSE	FALSE	FALSE	FALSE	no	BMI <18.5	FALSE	FALSE	Q4	Q4	UK.White	0	0	11
GB	0	35-44	2020-03-24	female	White	FALSE	FALSE	FALSE	FALSE	yes/prior	BMI 25-29.9	FALSE	FALSE	Q4	Q2	UK.White	0	0	1
GB	0	35-44	2020-03-24	female	White	FALSE	FALSE	FALSE	FALSE	yes/prior	BMI>=30	TRUE	FALSE	Q1	Q1	UK.White	0	0	1
GB	1	>=65	2020-03-24	non-female	Other	FALSE	FALSE	FALSE	FALSE	no	BMI 25-29.9	FALSE	FALSE	Q4	Q1	UK.Other	0	1	1
GB	0	>=65	2020-03-24	non-female	White	FALSE	FALSE	FALSE	FALSE	no	BMI>=30	FALSE	FALSE	Q4	Q3	UK.White	0	0	11
GB	0	<25	2020-03-24	female	White	FALSE	FALSE	FALSE	FALSE	no	BMI <18.5	FALSE	FALSE	Q2	Q3	UK.White	0	0	4
GB	0	45-54	2020-03-24	female	Hispanic	FALSE	FALSE	FALSE	FALSE	no	BMI 18.5-24.9	FALSE	FALSE	Q4	Q2	UK.Other	0	1	1
GB	0	25-34	2020-03-24	female	White	FALSE	FALSE	FALSE	FALSE	no	BMI <18.5	TRUE	FALSE	Q1	Q1	UK.White	0	0	3
GB	0	55-64	2020-03-24	female	White	FALSE	TRUE	FALSE	FALSE	no	BMI>=30	TRUE	FALSE	Q2	Q3	UK.White	0	0	1
GB	0	35-44	2020-03-24	non-female	UK Chinese	FALSE	FALSE	FALSE	FALSE	yes/prior	BMI 18.5-24.9	FALSE	FALSE	Q2	Q1	UK.Other	0	1	1
GB	0	25-34	2020-03-24	female	UK Asian	FALSE	FALSE	FALSE	FALSE	no	BMI>=30	FALSE	FALSE	Q2	Q2	UK.Other	0	1	2
GB	0	35-44	2020-03-24	female	White	FALSE	FALSE	FALSE	FALSE	yes/prior	BMI 18.5-24.9	FALSE	FALSE	Q4	Q2	UK.White	0	0	5
GB	0	55-64	2020-03-24	female	UK Asian	TRUE	FALSE	FALSE	FALSE	no	BMI>=30	FALSE	FALSE	Q2	Q3	UK.Other	0	1	1
GB	0	45-54	2020-03-24	female	White	FALSE	FALSE	FALSE	FALSE	yes/prior	BMI>=30	FALSE	FALSE	Q1	Q1	UK.White	0	0	28
GB	0	35-44	2020-03-24	female	White	FALSE	FALSE	FALSE	FALSE	yes/prior	BMI>=30	FALSE	FALSE	Q2	Q4	UK.White	0	0	3
GB	0	25-34	2020-03-24	non-female	UK Chinese	FALSE	FALSE	FALSE	FALSE	no	BMI 18.5-24.9	FALSE	FALSE	Q4	Q1	UK.Other	0	1	1
GB	0	45-54	2020-03-24	female	White	FALSE	FALSE	FALSE	FALSE	yes/prior	BMI>=30	FALSE	FALSE	Q2	Q1	UK.White	0	0	13
GB	1	>=65	2020-03-24	female	White	FALSE	FALSE	FALSE	FALSE	no	BMI 18.5-24.9	FALSE	FALSE	Q2	Q1	UK.White	0	0	27
GB	0	>=65	2020-03-24	female	White	FALSE	FALSE	FALSE	FALSE	no	BMI 18.5-24.9	FALSE	FALSE	Q1	Q4	UK.White	0	0	3
GB	0	35-44	2020-03-24	non-female	UK Chinese	FALSE	FALSE	FALSE	FALSE	no	BMI 18.5-24.9	FALSE	FALSE	Q4	Q1	UK.Other	0	1	1
GB	0	25-34	2020-03-24	female	White	FALSE	FALSE	FALSE	FALSE	yes/prior	BMI 25-29.9	FALSE	FALSE	Q3	Q2	UK.White	0	0	4
GB	1	55-64	2020-03-24	non-female	White	FALSE	FALSE	FALSE	FALSE	no	BMI 18.5-24.9	TRUE	FALSE	Q4	Q3	UK.White	0	0	1
GB	0	45-54	2020-03-24	female	White	FALSE	FALSE	FALSE	FALSE	yes/prior	BMI>=30	FALSE	FALSE	Q1	Q3	UK.White	0	0	2
GB	1	<25	2020-03-24	non-female	White	FALSE	FALSE	FALSE	FALSE	no	BMI 18.5-24.9	TRUE	FALSE	Q3	Q1	UK.White	0	0	1
GB	1	55-64	2020-03-24	female	White	FALSE	FALSE	FALSE	FALSE	no	BMI 25-29.9	FALSE	FALSE	Q1	Q2	UK.White	0	0	10
GB	0	55-64	2020-03-24	female	UK Asian	FALSE	FALSE	FALSE	FALSE	no	BMI 18.5-24.9	FALSE	FALSE	Q4	Q2	UK.Other	0	1	2
GB	0	25-34	2020-03-24	female	Black	FALSE	FALSE	FALSE	FALSE	no	BMI 18.5-24.9	FALSE	FALSE	Q2	Q2	UK.Black	1	0	3
GB	0	25-34	2020-03-24	non-female	White	FALSE	FALSE	FALSE	FALSE	yes/prior	BMI 25-29.9	TRUE	FALSE	Q1	Q1	UK.White	0	0	3
GB	1	55-64	2020-03-24	non-female	White	FALSE	FALSE	FALSE	FALSE	yes/prior	BMI 25-29.9	FALSE	FALSE	Q2	Q2	UK.White	0	0	1
GB	1	55-64	2020-03-24	non-female	White	FALSE	FALSE	FALSE	FALSE	no	BMI 18.5-24.9	FALSE	FALSE	Q4	Q3	UK.White	0	0	7
GB	0	55-64	2020-03-24	female	White	TRUE	FALSE	FALSE	FALSE	no	BMI 18.5-24.9	FALSE	FALSE	Q2	Q4	UK.White	0	0	1
GB	1	45-54	2020-03-24	female	White	FALSE	FALSE	FALSE	FALSE	no	BMI 25-29.9	TRUE	FALSE	Q4	Q4	UK.White	0	0	7
GB	0	55-64	2020-03-24	female	White	FALSE	FALSE	FALSE	FALSE	no	BMI 18.5-24.9	TRUE	FALSE	Q2	Q1	UK.White	0	0	17
GB	1	>=65	2020-03-24	female	White	FALSE	FALSE	FALSE	FALSE	no	BMI>=30	FALSE	FALSE	Q1	Q3	UK.White	0	0	4
GB	0	45-54	2020-03-24	female	White	FALSE	FALSE	FALSE	FALSE	no	BMI 25-29.9	TRUE	FALSE	Q3	Q2	UK.White	0	0	9
GB	0	35-44	2020-03-24	female	UK Asian	FALSE	FALSE	FALSE	FALSE	no	BMI 18.5-24.9	FALSE	FALSE	Q2	Q3	UK.Other	0	1	1
GB	0	<25	2020-03-24	female	White	FALSE	FALSE	FALSE	FALSE	no	BMI 18.5-24.9	TRUE	FALSE	Q3	Q3	UK.White	0	0	3
GB	1	25-34	2020-03-24	female	White	FALSE	FALSE	FALSE	FALSE	no	BMI 18.5-24.9	FALSE	FALSE	Q4	Q2	UK.White	0	0	10
GB	0	>=65	2020-03-24	non-female	White	FALSE	TRUE	FALSE	FALSE	no	BMI>=30	FALSE	FALSE	Q2	Q3	UK.White	0	0	2
GB	0	45-54	2020-03-24	female	White	FALSE	FALSE	FALSE	FALSE	yes/prior	BMI 18.5-24.9	FALSE	FALSE	Q1	Q2	UK.White	0	0	6
GB	0	45-54	2020-03-24	female	White	FALSE	FALSE	FALSE	FALSE	yes/prior	BMI>=30	FALSE	FALSE	Q2	Q3	UK.White	0	0	11
GB	0	>=65	2020-03-24	female	White	TRUE	FALSE	FALSE	FALSE	no	BMI 18.5-24.9	FALSE	FALSE	Q4	Q4	UK.White	0	0	5
GB	0	55-64	2020-03-24	non-female	White	TRUE	TRUE	FALSE	FALSE	no	BMI 25-29.9	FALSE	FALSE	Q2	Q2	UK.White	0	0	2
GB	0	>=65	2020-03-24	female	White	FALSE	FALSE	FALSE	FALSE	no	BMI 18.5-24.9	FALSE	FALSE	Q1	Q3	UK.White	0	0	9
GB	0	35-44	2020-03-24	female	White	FALSE	FALSE	FALSE	FALSE	no	BMI 18.5-24.9	TRUE	FALSE	NA	NA	UK.White	0	0	10
GB	0	25-34	2020-03-24	female	Other	FALSE	FALSE	FALSE	FALSE	no	BMI>=30	FALSE	FALSE	Q2	Q1	UK.Other	0	1	4
GB	0	55-64	2020-03-24	female	White	FALSE	TRUE	FALSE	FALSE	no	BMI 18.5-24.9	FALSE	FALSE	Q1	Q1	UK.White	0	0	1
GB	1	>=65	2020-03-24	non-female	White	FALSE	FALSE	FALSE	FALSE	yes/prior	BMI 25-29.9	FALSE	FALSE	Q1	Q2	UK.White	0	0	1
GB	1	<25	2020-03-24	non-female	White	FALSE	FALSE	FALSE	FALSE	no	BMI 18.5-24.9	TRUE	FALSE	Q1	Q1	UK.White	0	0	1
GB	0	55-64	2020-03-24	female	White	FALSE	FALSE	FALSE	FALSE	no	BMI <18.5	TRUE	FALSE	Q4	Q3	UK.White	0	0	1
GB	0	>=65	2020-03-24	non-female	White	FALSE	FALSE	FALSE	FALSE	yes/prior	BMI 18.5-24.9	FALSE	FALSE	NA	NA	UK.White	0	0	1
GB	0	55-64	2020-03-24	female	White	TRUE	FALSE	FALSE	FALSE	no	BMI>=30	FALSE	FALSE	Q1	Q3	UK.White	0	0	2
GB	0	45-54	2020-03-24	female	Other	FALSE	FALSE	FALSE	FALSE	no	BMI 18.5-24.9	FALSE	FALSE	Q3	Q2	UK.Other	0	1	4
GB	1	<25	2020-03-24	female	White	FALSE	FALSE	FALSE	FALSE	no	BMI 25-29.9	FALSE	FALSE	Q2	Q2	UK.White	0	0	1
GB	0	>=65	2020-03-24	non-female	White	FALSE	FALSE	TRUE	FALSE	no	BMI>=30	FALSE	FALSE	Q4	Q4	UK.White	0	0	1
[truncated: 415,307 more rows]
