# Supplementary material for: Self-reported COVID-19 vaccine hesitancy and uptake among participants from different racial and ethnic groups in the United States and United Kingdom
Source: Nat Commun. 2022 Feb 1;13:636. doi: 10.1038/s41467-022-28200-3 (PMC8807721; doi:10.1038/s41467-022-28200-3)
Supplement: Supplementary file 3 — Source Data [file 41467_2022_28200_MOESM3_ESM.zip › source-data/fig1.pcl.uptake.uk_prepool_aggregate.csv]

country_code	feb1orbefore.bin	agegroup	created.date	sex.bin	race.filt2	has_diabetes	has_heart_disease	has_lung_disease_only.filt	has_kidney_disease	smoke.main	bmigroup	ever_covid	hcw_yn	ed_q	income_q	country	race.pooled	Count
GB	0	25-34	2020-03-23	non-female	White	FALSE	FALSE	FALSE	FALSE	no	BMI>=30	FALSE	FALSE	Q3	Q3	England	UK.White	1
GB	1	>=65	2020-03-23	female	White	FALSE	FALSE	FALSE	FALSE	no	BMI <18.5	FALSE	FALSE	Q4	Q4	England	UK.White	1
GB	1	>=65	2020-03-23	non-female	White	FALSE	FALSE	FALSE	FALSE	no	BMI 25-29.9	TRUE	FALSE	Q3	Q3	England	UK.White	1
GB	0	25-34	2020-03-23	female	White	FALSE	FALSE	FALSE	FALSE	no	BMI 18.5-24.9	TRUE	FALSE	Q1	Q1	England	UK.White	1
GB	0	25-34	2020-03-23	female	White	FALSE	FALSE	FALSE	FALSE	no	BMI 18.5-24.9	FALSE	FALSE	Q3	Q2	England	UK.White	3
GB	0	>=65	2020-03-23	non-female	White	FALSE	FALSE	FALSE	FALSE	no	BMI 18.5-24.9	FALSE	FALSE	Q3	Q2	England	UK.White	1
GB	0	25-34	2020-03-23	female	Black	FALSE	FALSE	FALSE	FALSE	no	BMI <18.5	FALSE	FALSE	Q2	Q1	England	UK.Black	1
GB	0	>=65	2020-03-23	female	White	FALSE	TRUE	FALSE	FALSE	yes/prior	BMI 18.5-24.9	TRUE	FALSE	Q2	Q1	Wales	UK.White	1
GB	0	45-54	2020-03-23	female	White	FALSE	FALSE	FALSE	FALSE	no	BMI 25-29.9	TRUE	FALSE	Q4	Q3	England	UK.White	1
GB	0	25-34	2020-03-23	female	White	FALSE	FALSE	FALSE	FALSE	no	BMI 18.5-24.9	FALSE	FALSE	Q4	Q4	Scotland	UK.White	1
GB	0	35-44	2020-03-23	female	White	FALSE	FALSE	FALSE	FALSE	no	BMI>=30	FALSE	FALSE	Q4	Q4	England	UK.White	1
GB	0	>=65	2020-03-23	female	White	FALSE	FALSE	FALSE	FALSE	no	BMI <18.5	FALSE	FALSE	Q1	Q1	England	UK.White	1
GB	1	45-54	2020-03-23	non-female	White	FALSE	FALSE	FALSE	FALSE	no	BMI 18.5-24.9	FALSE	FALSE	Q2	Q2	England	UK.White	1
GB	0	>=65	2020-03-23	female	White	FALSE	FALSE	FALSE	FALSE	no	BMI 25-29.9	FALSE	FALSE	Q1	Q1	England	UK.White	1
GB	0	45-54	2020-03-23	female	White	FALSE	FALSE	FALSE	FALSE	no	BMI 18.5-24.9	FALSE	FALSE	Q4	Q4	England	UK.White	1
GB	0	35-44	2020-03-23	non-female	White	FALSE	FALSE	FALSE	FALSE	no	BMI>=30	FALSE	FALSE	Q1	Q1	England	UK.White	1
GB	0	55-64	2020-03-23	female	White	FALSE	FALSE	FALSE	FALSE	yes/prior	BMI>=30	FALSE	FALSE	Q2	Q2	England	UK.White	1
GB	0	55-64	2020-03-23	female	White	FALSE	FALSE	FALSE	FALSE	no	BMI <18.5	FALSE	FALSE	Q1	Q3	England	UK.White	1
GB	0	>=65	2020-03-23	female	White	FALSE	FALSE	FALSE	FALSE	no	BMI 25-29.9	TRUE	FALSE	Q2	Q2	England	UK.White	1
GB	0	55-64	2020-03-23	female	White	FALSE	FALSE	FALSE	FALSE	no	BMI 18.5-24.9	FALSE	FALSE	Q3	Q3	England	UK.White	1
GB	0	>=65	2020-03-23	female	White	FALSE	FALSE	FALSE	FALSE	yes/prior	BMI 25-29.9	TRUE	FALSE	Q1	Q1	England	UK.White	1
GB	1	<25	2020-03-23	female	White	FALSE	FALSE	FALSE	FALSE	no	BMI <18.5	FALSE	FALSE	Q2	Q3	England	UK.White	1
GB	0	45-54	2020-03-23	non-female	White	FALSE	FALSE	FALSE	FALSE	no	BMI 25-29.9	FALSE	FALSE	Q2	Q1	England	UK.White	1
GB	0	45-54	2020-03-23	female	White	FALSE	FALSE	FALSE	FALSE	no	BMI 25-29.9	FALSE	FALSE	Q2	Q1	England	UK.White	1
GB	0	>=65	2020-03-23	female	White	FALSE	FALSE	FALSE	FALSE	no	BMI 25-29.9	FALSE	FALSE	Q2	Q3	England	UK.White	2
GB	0	<25	2020-03-23	female	White	FALSE	FALSE	FALSE	FALSE	no	BMI 18.5-24.9	FALSE	FALSE	Q1	Q1	England	UK.White	1
GB	0	45-54	2020-03-23	female	White	FALSE	FALSE	FALSE	FALSE	no	BMI 25-29.9	FALSE	FALSE	Q4	Q3	Scotland	UK.White	1
GB	0	>=65	2020-03-23	female	White	FALSE	FALSE	FALSE	FALSE	no	BMI <18.5	FALSE	FALSE	Q2	Q2	England	UK.White	1
GB	0	35-44	2020-03-23	female	White	FALSE	FALSE	FALSE	FALSE	no	BMI 25-29.9	FALSE	FALSE	Q2	Q2	England	UK.White	1
GB	0	>=65	2020-03-23	female	White	TRUE	FALSE	FALSE	FALSE	no	BMI 18.5-24.9	FALSE	FALSE	Q1	Q3	England	UK.White	1
GB	0	>=65	2020-03-23	non-female	White	FALSE	FALSE	FALSE	FALSE	no	BMI 25-29.9	FALSE	FALSE	Q4	Q4	England	UK.White	1
GB	0	>=65	2020-03-23	female	White	FALSE	FALSE	FALSE	FALSE	no	BMI 25-29.9	FALSE	FALSE	Q1	Q1	Scotland	UK.White	1
GB	0	25-34	2020-03-23	non-female	White	FALSE	FALSE	FALSE	FALSE	no	BMI 18.5-24.9	FALSE	FALSE	Q1	Q1	England	UK.White	3
GB	0	35-44	2020-03-23	female	White	FALSE	FALSE	FALSE	FALSE	no	BMI 18.5-24.9	FALSE	FALSE	Q3	Q4	England	UK.White	1
GB	0	25-34	2020-03-23	female	White	FALSE	TRUE	FALSE	FALSE	no	BMI <18.5	FALSE	FALSE	Q1	Q1	England	UK.White	1
GB	0	25-34	2020-03-23	female	White	FALSE	FALSE	FALSE	FALSE	no	BMI 18.5-24.9	TRUE	FALSE	Q3	Q2	England	UK.White	1
GB	0	45-54	2020-03-23	female	White	FALSE	FALSE	FALSE	FALSE	no	BMI 18.5-24.9	FALSE	FALSE	Q1	Q1	England	UK.White	2
GB	0	45-54	2020-03-23	female	White	FALSE	FALSE	FALSE	FALSE	no	BMI 25-29.9	FALSE	FALSE	Q2	Q2	England	UK.White	1
GB	0	35-44	2020-03-23	female	White	FALSE	FALSE	FALSE	FALSE	no	BMI 18.5-24.9	FALSE	FALSE	Q1	Q1	England	UK.White	3
GB	0	25-34	2020-03-23	female	White	FALSE	FALSE	FALSE	FALSE	no	BMI 18.5-24.9	FALSE	FALSE	Q1	Q1	England	UK.White	2
GB	1	45-54	2020-03-23	female	White	FALSE	FALSE	FALSE	FALSE	no	BMI 25-29.9	FALSE	FALSE	Q1	Q1	Scotland	UK.White	1
GB	0	55-64	2020-03-23	female	White	FALSE	FALSE	FALSE	FALSE	no	BMI 25-29.9	FALSE	FALSE	Q2	Q2	England	UK.White	1
GB	0	45-54	2020-03-23	female	White	FALSE	FALSE	FALSE	FALSE	no	BMI 25-29.9	FALSE	FALSE	Q2	Q3	Scotland	UK.White	1
GB	0	25-34	2020-03-23	female	White	FALSE	FALSE	FALSE	FALSE	no	BMI 18.5-24.9	FALSE	FALSE	Q2	Q1	England	UK.White	1
GB	0	55-64	2020-03-23	female	White	FALSE	FALSE	FALSE	FALSE	no	BMI 18.5-24.9	FALSE	FALSE	Q2	Q2	England	UK.White	1
GB	0	35-44	2020-03-23	female	White	FALSE	FALSE	FALSE	FALSE	no	BMI 18.5-24.9	FALSE	FALSE	Q3	Q3	England	UK.White	1
GB	0	55-64	2020-03-23	female	White	FALSE	FALSE	FALSE	FALSE	no	BMI 18.5-24.9	FALSE	FALSE	Q4	Q3	England	UK.White	1
GB	0	25-34	2020-03-23	female	White	FALSE	FALSE	FALSE	FALSE	no	BMI <18.5	FALSE	FALSE	Q2	Q4	England	UK.White	1
GB	1	>=65	2020-03-23	non-female	White	FALSE	FALSE	FALSE	FALSE	no	BMI>=30	FALSE	FALSE	Q4	Q3	England	UK.White	1
GB	0	25-34	2020-03-23	non-female	White	FALSE	FALSE	FALSE	FALSE	no	BMI 18.5-24.9	TRUE	FALSE	Q3	Q1	England	UK.White	1
GB	0	45-54	2020-03-23	female	White	FALSE	FALSE	FALSE	FALSE	no	BMI 18.5-24.9	FALSE	FALSE	Q3	Q3	England	UK.White	1
GB	0	45-54	2020-03-23	female	White	FALSE	FALSE	FALSE	FALSE	no	BMI 18.5-24.9	FALSE	FALSE	Q2	Q2	England	UK.White	1
GB	1	>=65	2020-03-23	female	White	FALSE	FALSE	FALSE	FALSE	no	BMI 18.5-24.9	FALSE	FALSE	Q4	Q3	England	UK.White	1
GB	0	35-44	2020-03-23	female	White	FALSE	FALSE	FALSE	FALSE	no	BMI <18.5	FALSE	FALSE	Q2	Q4	England	UK.White	1
GB	0	45-54	2020-03-23	non-female	White	FALSE	FALSE	FALSE	FALSE	yes/prior	BMI 25-29.9	TRUE	FALSE	Q2	Q1	England	UK.White	1
GB	0	25-34	2020-03-23	female	White	FALSE	FALSE	FALSE	FALSE	no	BMI 25-29.9	FALSE	FALSE	Q2	Q1	England	UK.White	1
GB	1	55-64	2020-03-23	female	White	FALSE	FALSE	TRUE	FALSE	no	BMI>=30	FALSE	FALSE	Q4	Q3	England	UK.White	1
GB	0	55-64	2020-03-23	non-female	White	FALSE	FALSE	FALSE	FALSE	no	BMI 18.5-24.9	TRUE	FALSE	Q4	Q4	England	UK.White	1
GB	0	35-44	2020-03-23	female	White	FALSE	FALSE	FALSE	FALSE	no	BMI 18.5-24.9	FALSE	FALSE	Q2	Q2	England	UK.White	1
GB	0	>=65	2020-03-23	non-female	White	FALSE	FALSE	FALSE	FALSE	no	BMI>=30	FALSE	FALSE	Q2	Q3	England	UK.White	1
GB	0	55-64	2020-03-23	non-female	White	FALSE	FALSE	FALSE	FALSE	no	BMI 25-29.9	TRUE	FALSE	Q2	Q4	England	UK.White	1
GB	1	35-44	2020-03-23	female	White	FALSE	FALSE	FALSE	FALSE	no	BMI 18.5-24.9	FALSE	FALSE	Q4	Q4	England	UK.White	1
GB	0	35-44	2020-03-23	female	White	FALSE	FALSE	FALSE	FALSE	no	BMI 18.5-24.9	FALSE	FALSE	Q1	Q2	England	UK.White	1
GB	0	25-34	2020-03-23	female	White	FALSE	FALSE	FALSE	FALSE	no	BMI 18.5-24.9	FALSE	FALSE	Q3	Q1	England	UK.White	1
GB	0	>=65	2020-03-23	female	White	FALSE	FALSE	FALSE	FALSE	no	BMI 18.5-24.9	FALSE	FALSE	Q4	Q3	England	UK.White	1
GB	1	55-64	2020-03-23	female	White	FALSE	FALSE	FALSE	FALSE	no	BMI 25-29.9	TRUE	FALSE	Q2	Q2	England	UK.White	1
GB	1	55-64	2020-03-23	female	White	FALSE	FALSE	FALSE	FALSE	no	BMI 25-29.9	FALSE	FALSE	Q3	Q3	England	UK.White	1
GB	0	25-34	2020-03-23	female	White	FALSE	FALSE	FALSE	FALSE	no	BMI 18.5-24.9	TRUE	FALSE	Q4	Q2	England	UK.White	1
GB	0	55-64	2020-03-23	female	Black	FALSE	FALSE	FALSE	FALSE	no	BMI <18.5	FALSE	FALSE	Q1	Q1	England	UK.Black	1
GB	0	>=65	2020-03-23	female	White	FALSE	FALSE	FALSE	FALSE	no	BMI>=30	FALSE	FALSE	Q1	Q2	England	UK.White	1
GB	0	35-44	2020-03-23	non-female	White	FALSE	FALSE	FALSE	FALSE	no	BMI 25-29.9	TRUE	FALSE	Q2	Q2	England	UK.White	1
GB	1	35-44	2020-03-23	female	White	FALSE	FALSE	FALSE	FALSE	no	BMI 18.5-24.9	FALSE	FALSE	Q2	Q1	England	UK.White	1
GB	0	45-54	2020-03-23	female	White	FALSE	FALSE	FALSE	FALSE	yes/prior	BMI>=30	FALSE	FALSE	Q3	Q2	England	UK.White	1
GB	0	45-54	2020-03-23	female	White	FALSE	FALSE	FALSE	FALSE	no	BMI <18.5	FALSE	FALSE	Q3	Q3	England	UK.White	1
GB	0	55-64	2020-03-23	non-female	White	FALSE	FALSE	FALSE	FALSE	no	BMI 18.5-24.9	FALSE	FALSE	Q2	Q2	England	UK.White	1
GB	0	55-64	2020-03-23	female	White	FALSE	FALSE	FALSE	FALSE	yes/prior	BMI 18.5-24.9	FALSE	FALSE	Q4	Q4	England	UK.White	1
GB	1	<25	2020-03-23	female	Other	FALSE	FALSE	FALSE	FALSE	no	BMI <18.5	FALSE	FALSE	Q3	Q4	England	UK.Other	1
GB	0	55-64	2020-03-23	non-female	White	FALSE	FALSE	FALSE	FALSE	no	BMI 25-29.9	FALSE	FALSE	Q4	Q4	England	UK.White	1
GB	0	25-34	2020-03-23	female	White	FALSE	FALSE	FALSE	FALSE	no	BMI <18.5	FALSE	FALSE	Q1	Q1	England	UK.White	1
GB	0	35-44	2020-03-23	female	White	FALSE	FALSE	FALSE	FALSE	no	BMI <18.5	FALSE	FALSE	Q2	Q2	England	UK.White	1
GB	0	>=65	2020-03-23	female	White	FALSE	FALSE	FALSE	FALSE	no	BMI>=30	FALSE	FALSE	Q2	Q2	England	UK.White	1
GB	0	55-64	2020-03-24	non-female	White	FALSE	FALSE	FALSE	FALSE	no	BMI 25-29.9	FALSE	FALSE	Q3	Q2	England	UK.White	37
GB	0	25-34	2020-03-24	female	White	FALSE	FALSE	FALSE	FALSE	no	BMI 18.5-24.9	FALSE	FALSE	Q4	Q2	England	UK.White	73
GB	1	>=65	2020-03-24	female	White	FALSE	FALSE	FALSE	FALSE	no	BMI 25-29.9	FALSE	FALSE	Q3	Q1	England	UK.White	11
GB	0	>=65	2020-03-24	female	White	FALSE	FALSE	FALSE	FALSE	no	BMI 25-29.9	FALSE	FALSE	Q1	Q1	England	UK.White	77
GB	0	55-64	2020-03-24	female	White	FALSE	FALSE	FALSE	FALSE	no	BMI 18.5-24.9	FALSE	FALSE	Q2	Q1	England	UK.White	144
GB	0	35-44	2020-03-24	female	White	FALSE	FALSE	FALSE	FALSE	no	BMI>=30	FALSE	FALSE	Q1	Q1	England	UK.White	212
GB	0	>=65	2020-03-24	female	White	FALSE	FALSE	FALSE	FALSE	no	BMI 25-29.9	FALSE	FALSE	Q2	Q1	England	UK.White	34
GB	0	>=65	2020-03-24	female	White	FALSE	FALSE	FALSE	FALSE	no	BMI>=30	FALSE	FALSE	Q3	Q3	England	UK.White	22
GB	0	55-64	2020-03-24	female	White	FALSE	FALSE	FALSE	FALSE	no	BMI 25-29.9	FALSE	FALSE	Q1	Q1	England	UK.White	152
GB	0	45-54	2020-03-24	female	White	FALSE	FALSE	FALSE	FALSE	no	BMI>=30	FALSE	FALSE	Q2	Q2	England	UK.White	117
GB	0	55-64	2020-03-24	female	White	FALSE	FALSE	FALSE	FALSE	no	BMI 18.5-24.9	FALSE	FALSE	Q1	Q1	England	UK.White	187
GB	0	>=65	2020-03-24	female	White	FALSE	FALSE	FALSE	FALSE	no	BMI>=30	FALSE	FALSE	Q2	Q4	England	UK.White	10
GB	0	45-54	2020-03-24	non-female	White	FALSE	FALSE	FALSE	FALSE	no	BMI 18.5-24.9	FALSE	FALSE	Q3	Q1	England	UK.White	22
GB	1	>=65	2020-03-24	female	White	FALSE	FALSE	FALSE	FALSE	no	BMI 18.5-24.9	FALSE	FALSE	Q4	Q2	England	UK.White	31
GB	0	45-54	2020-03-24	female	Other	FALSE	FALSE	FALSE	FALSE	no	BMI>=30	FALSE	FALSE	Q4	Q4	England	UK.Other	3
GB	1	>=65	2020-03-24	female	White	FALSE	FALSE	FALSE	FALSE	no	BMI 18.5-24.9	FALSE	FALSE	Q4	Q3	England	UK.White	41
GB	0	35-44	2020-03-24	female	White	FALSE	FALSE	FALSE	FALSE	no	BMI 25-29.9	FALSE	FALSE	Q1	Q1	England	UK.White	210
GB	0	>=65	2020-03-24	non-female	White	FALSE	FALSE	FALSE	FALSE	no	BMI 18.5-24.9	FALSE	FALSE	Q3	Q3	England	UK.White	41
GB	0	45-54	2020-03-24	non-female	White	FALSE	FALSE	FALSE	FALSE	no	BMI 18.5-24.9	FALSE	FALSE	Q1	Q1	Scotland	UK.White	7
GB	0	45-54	2020-03-24	female	White	FALSE	FALSE	FALSE	FALSE	no	BMI 18.5-24.9	FALSE	FALSE	Q4	Q4	England	UK.White	415
GB	0	55-64	2020-03-24	female	White	TRUE	FALSE	FALSE	TRUE	no	BMI 25-29.9	FALSE	FALSE	Q2	Q3	England	UK.White	1
GB	0	55-64	2020-03-24	female	White	FALSE	FALSE	FALSE	FALSE	yes/prior	BMI 18.5-24.9	FALSE	FALSE	NA	NA	NA	UK.White	6
GB	1	45-54	2020-03-24	female	White	FALSE	FALSE	FALSE	FALSE	no	BMI 18.5-24.9	FALSE	FALSE	Q2	Q4	England	UK.White	6
GB	0	45-54	2020-03-24	female	White	FALSE	FALSE	FALSE	FALSE	no	BMI 25-29.9	TRUE	FALSE	Q2	Q3	England	UK.White	17
GB	1	>=65	2020-03-24	female	White	FALSE	FALSE	FALSE	FALSE	no	BMI 18.5-24.9	FALSE	FALSE	Q3	Q3	England	UK.White	32
GB	0	45-54	2020-03-24	female	White	FALSE	FALSE	FALSE	FALSE	no	BMI>=30	FALSE	FALSE	Q4	Q4	Wales	UK.White	6
GB	0	45-54	2020-03-24	non-female	White	FALSE	FALSE	FALSE	FALSE	no	BMI 18.5-24.9	FALSE	FALSE	Q2	Q1	England	UK.White	84
GB	0	55-64	2020-03-24	female	White	FALSE	FALSE	FALSE	FALSE	no	BMI>=30	FALSE	FALSE	Q1	Q2	England	UK.White	58
GB	0	55-64	2020-03-24	female	White	FALSE	FALSE	FALSE	FALSE	no	BMI 25-29.9	FALSE	FALSE	Q1	Q2	England	UK.White	58
GB	0	35-44	2020-03-24	female	White	FALSE	FALSE	FALSE	FALSE	no	BMI 18.5-24.9	FALSE	FALSE	Q1	Q1	England	UK.White	395
GB	1	55-64	2020-03-24	female	White	FALSE	FALSE	FALSE	FALSE	no	BMI 25-29.9	FALSE	FALSE	Q2	Q3	England	UK.White	22
GB	1	55-64	2020-03-24	female	White	FALSE	FALSE	FALSE	FALSE	no	BMI>=30	FALSE	FALSE	Q3	Q2	England	UK.White	3
GB	0	45-54	2020-03-24	female	White	FALSE	FALSE	FALSE	FALSE	no	BMI>=30	FALSE	FALSE	Q4	Q4	England	UK.White	114
GB	0	55-64	2020-03-24	non-female	White	FALSE	FALSE	FALSE	FALSE	no	BMI 25-29.9	FALSE	FALSE	Q2	Q4	England	UK.White	24
GB	0	45-54	2020-03-24	female	White	FALSE	FALSE	FALSE	FALSE	no	BMI 25-29.9	FALSE	FALSE	Q4	Q4	England	UK.White	190
GB	0	>=65	2020-03-24	female	White	FALSE	FALSE	FALSE	FALSE	no	BMI 18.5-24.9	FALSE	FALSE	Q1	Q1	England	UK.White	112
GB	1	55-64	2020-03-24	female	White	FALSE	FALSE	FALSE	FALSE	no	BMI 18.5-24.9	FALSE	FALSE	Q1	Q2	England	UK.White	6
GB	0	45-54	2020-03-24	female	White	FALSE	FALSE	FALSE	FALSE	no	BMI <18.5	FALSE	FALSE	Q1	Q2	England	UK.White	5
GB	0	55-64	2020-03-24	female	White	TRUE	FALSE	FALSE	FALSE	no	BMI 25-29.9	FALSE	FALSE	Q2	Q3	England	UK.White	5
GB	0	45-54	2020-03-24	female	White	FALSE	FALSE	FALSE	FALSE	no	BMI 18.5-24.9	FALSE	FALSE	Q2	Q3	England	UK.White	220
GB	0	45-54	2020-03-24	female	White	FALSE	FALSE	FALSE	FALSE	no	BMI>=30	FALSE	FALSE	Q2	Q1	England	UK.White	89
GB	0	55-64	2020-03-24	female	White	FALSE	FALSE	FALSE	FALSE	no	BMI 18.5-24.9	FALSE	FALSE	Q4	Q4	England	UK.White	348
GB	1	55-64	2020-03-24	non-female	White	FALSE	FALSE	FALSE	FALSE	no	BMI 18.5-24.9	FALSE	FALSE	Q3	Q1	England	UK.White	1
GB	0	>=65	2020-03-24	female	White	FALSE	FALSE	FALSE	FALSE	no	BMI 18.5-24.9	FALSE	FALSE	Q1	Q2	England	UK.White	42
GB	0	>=65	2020-03-24	female	White	FALSE	FALSE	FALSE	FALSE	no	BMI 25-29.9	FALSE	FALSE	Q3	Q4	England	UK.White	23
GB	0	45-54	2020-03-24	female	White	FALSE	FALSE	FALSE	FALSE	no	BMI 18.5-24.9	FALSE	FALSE	Q3	Q3	England	UK.White	206
GB	0	45-54	2020-03-24	female	White	FALSE	FALSE	FALSE	FALSE	no	BMI 25-29.9	FALSE	FALSE	Q1	Q1	Scotland	UK.White	16
GB	0	55-64	2020-03-24	non-female	White	TRUE	FALSE	FALSE	FALSE	no	BMI>=30	FALSE	FALSE	NA	NA	NA	UK.White	2
GB	1	25-34	2020-03-24	female	White	FALSE	FALSE	FALSE	FALSE	no	BMI 18.5-24.9	FALSE	FALSE	Q4	Q4	England	UK.White	17
GB	0	>=65	2020-03-24	female	White	FALSE	FALSE	FALSE	FALSE	no	BMI>=30	FALSE	FALSE	Q2	Q3	England	UK.White	41
GB	0	25-34	2020-03-24	non-female	White	FALSE	FALSE	FALSE	FALSE	no	BMI 18.5-24.9	FALSE	FALSE	Q2	Q1	England	UK.White	146
GB	1	45-54	2020-03-24	female	White	FALSE	FALSE	FALSE	FALSE	no	BMI 18.5-24.9	FALSE	FALSE	Q1	Q1	England	UK.White	46
GB	0	55-64	2020-03-24	female	White	FALSE	FALSE	FALSE	FALSE	no	BMI>=30	FALSE	FALSE	Q3	Q4	England	UK.White	26
GB	0	55-64	2020-03-24	female	White	FALSE	FALSE	FALSE	FALSE	no	BMI 18.5-24.9	FALSE	FALSE	Q3	Q4	England	UK.White	98
GB	0	45-54	2020-03-24	female	White	FALSE	FALSE	FALSE	FALSE	no	BMI>=30	FALSE	FALSE	Q1	Q2	England	UK.White	44
GB	0	45-54	2020-03-24	female	White	FALSE	FALSE	FALSE	FALSE	no	BMI 18.5-24.9	FALSE	FALSE	Q3	Q3	Northern Ireland	UK.White	1
GB	0	55-64	2020-03-24	female	White	FALSE	FALSE	FALSE	FALSE	no	BMI 25-29.9	FALSE	FALSE	Q2	Q2	Wales	UK.White	7
GB	1	35-44	2020-03-24	female	White	FALSE	FALSE	FALSE	FALSE	no	BMI 25-29.9	FALSE	FALSE	Q2	Q3	England	UK.White	12
GB	0	>=65	2020-03-24	non-female	White	FALSE	FALSE	FALSE	FALSE	no	BMI 18.5-24.9	FALSE	FALSE	Q2	Q2	Wales	UK.White	1
GB	0	35-44	2020-03-24	non-female	White	FALSE	FALSE	FALSE	FALSE	no	BMI>=30	FALSE	FALSE	Q1	Q2	England	UK.White	28
GB	0	>=65	2020-03-24	female	White	FALSE	FALSE	FALSE	FALSE	no	BMI 18.5-24.9	FALSE	FALSE	Q4	Q3	England	UK.White	82
GB	0	45-54	2020-03-24	female	White	FALSE	FALSE	FALSE	FALSE	no	BMI 18.5-24.9	FALSE	FALSE	Q1	Q1	Wales	UK.White	5
GB	0	55-64	2020-03-24	female	White	FALSE	FALSE	FALSE	FALSE	no	BMI <18.5	FALSE	FALSE	Q3	Q4	England	UK.White	1
GB	0	55-64	2020-03-24	non-female	White	FALSE	FALSE	FALSE	FALSE	yes/prior	BMI>=30	FALSE	FALSE	Q2	Q3	England	UK.White	3
GB	0	55-64	2020-03-24	female	White	FALSE	FALSE	FALSE	FALSE	no	BMI>=30	FALSE	FALSE	Q3	Q3	England	UK.White	55
GB	0	35-44	2020-03-24	female	White	FALSE	FALSE	FALSE	FALSE	no	BMI 18.5-24.9	FALSE	FALSE	Q4	Q3	England	UK.White	259
GB	0	>=65	2020-03-24	female	White	FALSE	FALSE	FALSE	FALSE	no	BMI 18.5-24.9	FALSE	FALSE	Q2	Q3	England	UK.White	126
GB	0	45-54	2020-03-24	non-female	White	FALSE	FALSE	FALSE	FALSE	no	BMI 18.5-24.9	TRUE	FALSE	Q4	Q2	England	UK.White	2
GB	1	>=65	2020-03-24	female	White	FALSE	TRUE	FALSE	TRUE	no	BMI <18.5	FALSE	FALSE	Q1	Q2	England	UK.White	1
GB	0	45-54	2020-03-24	non-female	White	FALSE	FALSE	FALSE	FALSE	no	BMI 25-29.9	FALSE	FALSE	Q1	Q1	England	UK.White	112
GB	1	35-44	2020-03-24	female	White	FALSE	FALSE	FALSE	FALSE	no	BMI 18.5-24.9	FALSE	FALSE	Q3	Q3	England	UK.White	14
GB	0	55-64	2020-03-24	female	White	FALSE	FALSE	FALSE	FALSE	no	BMI>=30	FALSE	FALSE	Q2	Q2	England	UK.White	78
GB	0	55-64	2020-03-24	female	White	FALSE	FALSE	FALSE	FALSE	no	BMI 25-29.9	FALSE	FALSE	Q2	Q3	England	UK.White	142
GB	0	>=65	2020-03-24	female	White	FALSE	FALSE	FALSE	FALSE	no	BMI>=30	FALSE	FALSE	Q4	Q4	England	UK.White	19
GB	0	45-54	2020-03-24	non-female	White	FALSE	FALSE	FALSE	FALSE	yes/prior	BMI 18.5-24.9	FALSE	FALSE	Q4	Q3	England	UK.White	4
GB	1	>=65	2020-03-24	non-female	White	FALSE	TRUE	FALSE	FALSE	no	BMI 18.5-24.9	FALSE	FALSE	Q2	Q1	England	UK.White	2
GB	0	>=65	2020-03-24	female	White	FALSE	FALSE	FALSE	FALSE	no	BMI 25-29.9	TRUE	FALSE	Q1	Q1	England	UK.White	5
GB	0	55-64	2020-03-24	female	White	FALSE	TRUE	FALSE	FALSE	no	BMI 25-29.9	FALSE	FALSE	Q2	Q1	England	UK.White	3
GB	0	>=65	2020-03-24	non-female	White	FALSE	FALSE	FALSE	FALSE	no	BMI 18.5-24.9	FALSE	FALSE	Q3	Q2	England	UK.White	20
GB	0	35-44	2020-03-24	non-female	UK Asian	FALSE	TRUE	FALSE	FALSE	no	BMI 18.5-24.9	FALSE	FALSE	Q1	Q2	England	UK.Other	1
GB	1	55-64	2020-03-24	non-female	White	FALSE	FALSE	FALSE	FALSE	no	BMI>=30	FALSE	FALSE	Q1	Q1	England	UK.White	7
GB	0	55-64	2020-03-24	non-female	White	FALSE	FALSE	FALSE	FALSE	no	BMI 25-29.9	FALSE	FALSE	Q1	Q2	England	UK.White	32
GB	0	25-34	2020-03-24	female	White	FALSE	FALSE	FALSE	FALSE	no	BMI 18.5-24.9	FALSE	FALSE	Q3	Q3	England	UK.White	66
GB	0	25-34	2020-03-24	non-female	White	FALSE	FALSE	FALSE	FALSE	no	BMI 25-29.9	TRUE	FALSE	Q2	Q3	Scotland	UK.White	1
GB	0	45-54	2020-03-24	non-female	White	FALSE	FALSE	FALSE	FALSE	yes/prior	BMI>=30	FALSE	FALSE	Q4	Q1	England	UK.White	2
GB	0	45-54	2020-03-24	non-female	White	FALSE	FALSE	FALSE	FALSE	no	BMI 25-29.9	FALSE	FALSE	Q2	Q3	England	UK.White	114
GB	0	>=65	2020-03-24	female	White	FALSE	TRUE	FALSE	FALSE	no	BMI 18.5-24.9	FALSE	FALSE	Q2	Q2	England	UK.White	1
GB	0	45-54	2020-03-24	female	White	FALSE	FALSE	FALSE	FALSE	yes/prior	BMI <18.5	FALSE	FALSE	Q3	Q3	England	UK.White	1
GB	1	>=65	2020-03-24	female	White	FALSE	FALSE	FALSE	FALSE	no	BMI 25-29.9	FALSE	FALSE	Q4	Q3	England	UK.White	23
GB	0	>=65	2020-03-24	female	Other	FALSE	FALSE	FALSE	FALSE	no	BMI 18.5-24.9	FALSE	FALSE	Q2	Q4	England	UK.Other	1
GB	0	25-34	2020-03-24	female	White	FALSE	FALSE	FALSE	FALSE	no	BMI 18.5-24.9	TRUE	FALSE	Q2	Q1	England	UK.White	36
GB	1	45-54	2020-03-24	female	White	FALSE	FALSE	FALSE	FALSE	yes/prior	BMI <18.5	FALSE	FALSE	Q4	Q2	England	UK.White	1
GB	0	55-64	2020-03-24	female	White	FALSE	FALSE	FALSE	FALSE	no	BMI 18.5-24.9	TRUE	FALSE	Q4	Q4	England	UK.White	25
GB	0	45-54	2020-03-24	female	White	FALSE	FALSE	FALSE	FALSE	no	BMI>=30	FALSE	FALSE	Q2	Q2	Scotland	UK.White	15
GB	0	25-34	2020-03-24	female	White	FALSE	FALSE	FALSE	FALSE	no	BMI 18.5-24.9	FALSE	FALSE	Q2	Q1	England	UK.White	283
GB	0	35-44	2020-03-24	female	White	FALSE	TRUE	FALSE	FALSE	yes/prior	BMI 25-29.9	FALSE	FALSE	Q2	Q1	England	UK.White	1
GB	0	>=65	2020-03-24	non-female	White	FALSE	FALSE	FALSE	FALSE	yes/prior	BMI 18.5-24.9	FALSE	FALSE	Q2	Q3	England	UK.White	1
GB	0	35-44	2020-03-24	non-female	White	FALSE	FALSE	TRUE	FALSE	no	BMI 25-29.9	FALSE	FALSE	Q2	Q3	England	UK.White	1
GB	0	55-64	2020-03-24	female	White	FALSE	FALSE	FALSE	FALSE	no	BMI 18.5-24.9	FALSE	FALSE	Q2	Q3	England	UK.White	219
GB	0	45-54	2020-03-24	female	White	FALSE	FALSE	FALSE	FALSE	no	BMI 25-29.9	FALSE	FALSE	Q1	Q1	England	UK.White	216
GB	0	25-34	2020-03-24	female	White	FALSE	FALSE	FALSE	FALSE	no	BMI 18.5-24.9	FALSE	FALSE	Q1	Q1	England	UK.White	260
GB	0	35-44	2020-03-24	female	White	FALSE	FALSE	FALSE	FALSE	no	BMI 18.5-24.9	FALSE	FALSE	Q2	Q2	England	UK.White	271
GB	1	>=65	2020-03-24	female	White	FALSE	FALSE	FALSE	FALSE	no	BMI 25-29.9	FALSE	FALSE	Q2	Q1	England	UK.White	16
GB	0	45-54	2020-03-24	non-female	White	FALSE	FALSE	FALSE	FALSE	no	BMI 18.5-24.9	FALSE	FALSE	Q2	Q3	England	UK.White	83
GB	0	>=65	2020-03-24	female	White	FALSE	TRUE	FALSE	FALSE	no	BMI 25-29.9	FALSE	FALSE	Q2	Q1	England	UK.White	3
GB	0	45-54	2020-03-24	female	White	FALSE	FALSE	FALSE	FALSE	no	BMI>=30	FALSE	FALSE	Q3	Q2	England	UK.White	39
GB	0	35-44	2020-03-24	female	White	FALSE	FALSE	FALSE	FALSE	no	BMI 25-29.9	FALSE	FALSE	Q2	Q3	England	UK.White	132
GB	0	35-44	2020-03-24	female	White	FALSE	FALSE	FALSE	FALSE	no	BMI>=30	FALSE	FALSE	Q4	Q2	England	UK.White	23
GB	0	45-54	2020-03-24	non-female	White	FALSE	FALSE	FALSE	FALSE	no	BMI 25-29.9	FALSE	FALSE	Q2	Q2	England	UK.White	110
GB	0	45-54	2020-03-24	female	White	FALSE	FALSE	FALSE	TRUE	no	BMI>=30	FALSE	FALSE	Q2	Q2	England	UK.White	1
GB	0	55-64	2020-03-24	non-female	White	TRUE	FALSE	FALSE	FALSE	no	BMI 25-29.9	FALSE	FALSE	Q4	Q2	England	UK.White	1
GB	0	55-64	2020-03-24	non-female	White	FALSE	FALSE	FALSE	FALSE	no	BMI 18.5-24.9	FALSE	FALSE	Q2	Q1	England	UK.White	48
GB	0	35-44	2020-03-24	female	White	FALSE	FALSE	FALSE	FALSE	no	BMI 25-29.9	FALSE	FALSE	Q3	Q2	England	UK.White	53
GB	0	>=65	2020-03-24	female	White	FALSE	FALSE	FALSE	FALSE	no	BMI 18.5-24.9	FALSE	FALSE	Q2	Q2	England	UK.White	111
GB	0	35-44	2020-03-24	female	White	FALSE	FALSE	FALSE	FALSE	no	BMI 18.5-24.9	FALSE	FALSE	Q3	Q1	England	UK.White	82
GB	0	55-64	2020-03-24	female	White	FALSE	FALSE	FALSE	FALSE	no	BMI>=30	FALSE	FALSE	Q1	Q1	England	UK.White	139
GB	1	>=65	2020-03-24	non-female	White	FALSE	FALSE	FALSE	FALSE	no	BMI>=30	FALSE	FALSE	Q2	Q2	England	UK.White	3
GB	0	35-44	2020-03-24	non-female	White	FALSE	FALSE	FALSE	FALSE	no	BMI 18.5-24.9	FALSE	FALSE	Q4	Q4	England	UK.White	113
GB	0	25-34	2020-03-24	female	White	FALSE	FALSE	FALSE	FALSE	no	BMI 18.5-24.9	FALSE	FALSE	Q2	Q2	England	UK.White	152
GB	0	45-54	2020-03-24	non-female	White	FALSE	FALSE	FALSE	FALSE	no	BMI 25-29.9	TRUE	FALSE	Q1	Q1	England	UK.White	10
GB	1	55-64	2020-03-24	female	White	FALSE	FALSE	FALSE	FALSE	no	BMI 18.5-24.9	TRUE	FALSE	Q2	Q3	England	UK.White	2
GB	0	55-64	2020-03-24	female	White	FALSE	FALSE	FALSE	FALSE	no	BMI 18.5-24.9	FALSE	FALSE	Q2	Q2	England	UK.White	214
GB	0	>=65	2020-03-24	non-female	White	FALSE	TRUE	FALSE	FALSE	no	BMI 18.5-24.9	FALSE	FALSE	Q4	Q3	Scotland	UK.White	1
GB	0	55-64	2020-03-24	female	White	FALSE	FALSE	FALSE	FALSE	no	BMI 18.5-24.9	FALSE	FALSE	Q4	Q1	England	UK.White	23
GB	0	55-64	2020-03-24	female	White	FALSE	FALSE	FALSE	FALSE	no	BMI 25-29.9	FALSE	FALSE	Q4	Q4	Wales	UK.White	8
GB	0	35-44	2020-03-24	non-female	White	FALSE	FALSE	FALSE	FALSE	no	BMI 18.5-24.9	FALSE	FALSE	Q3	Q3	England	UK.White	68
GB	1	25-34	2020-03-24	female	White	FALSE	FALSE	FALSE	FALSE	no	BMI 18.5-24.9	FALSE	FALSE	Q1	Q1	England	UK.White	38
GB	0	45-54	2020-03-24	non-female	UK Asian	FALSE	FALSE	FALSE	FALSE	no	BMI 18.5-24.9	FALSE	FALSE	Q1	Q1	England	UK.Other	5
GB	0	>=65	2020-03-24	female	White	FALSE	FALSE	FALSE	FALSE	no	BMI 18.5-24.9	FALSE	FALSE	Q3	Q3	England	UK.White	103
GB	0	35-44	2020-03-24	female	White	FALSE	FALSE	FALSE	FALSE	no	BMI 18.5-24.9	FALSE	FALSE	Q1	Q2	England	UK.White	97
GB	0	35-44	2020-03-24	non-female	White	FALSE	FALSE	FALSE	FALSE	no	BMI 18.5-24.9	FALSE	FALSE	Q2	Q2	England	UK.White	119
GB	0	55-64	2020-03-24	female	Other	FALSE	FALSE	FALSE	FALSE	no	BMI 18.5-24.9	TRUE	FALSE	Q2	Q3	England	UK.Other	2
GB	0	25-34	2020-03-24	female	UK Asian	FALSE	FALSE	FALSE	FALSE	no	BMI 18.5-24.9	TRUE	FALSE	Q3	Q2	England	UK.Other	1
GB	0	25-34	2020-03-24	female	White	FALSE	FALSE	FALSE	FALSE	no	BMI 18.5-24.9	FALSE	FALSE	Q3	Q4	Scotland	UK.White	5
GB	0	35-44	2020-03-24	female	White	FALSE	FALSE	FALSE	FALSE	yes/prior	BMI 18.5-24.9	FALSE	FALSE	Q3	Q2	England	UK.White	5
GB	0	55-64	2020-03-24	female	White	FALSE	FALSE	FALSE	FALSE	no	BMI>=30	TRUE	FALSE	Q1	Q2	Scotland	UK.White	1
GB	1	55-64	2020-03-24	female	White	FALSE	FALSE	FALSE	FALSE	no	BMI 18.5-24.9	FALSE	FALSE	Q1	Q1	England	UK.White	33
GB	1	55-64	2020-03-24	female	White	FALSE	FALSE	FALSE	FALSE	no	BMI 18.5-24.9	TRUE	TRUE	Q2	Q3	England	UK.White	1
GB	1	55-64	2020-03-24	non-female	UK Asian	FALSE	FALSE	FALSE	FALSE	no	BMI 18.5-24.9	FALSE	FALSE	Q1	Q1	England	UK.Other	1
GB	0	45-54	2020-03-24	female	White	FALSE	FALSE	FALSE	FALSE	no	BMI <18.5	FALSE	FALSE	Q3	Q2	England	UK.White	3
GB	0	25-34	2020-03-24	female	White	FALSE	FALSE	FALSE	FALSE	yes/prior	BMI 18.5-24.9	FALSE	FALSE	Q3	Q1	England	UK.White	4
GB	0	55-64	2020-03-24	non-female	White	FALSE	FALSE	FALSE	FALSE	no	BMI>=30	FALSE	FALSE	Q1	Q1	England	UK.White	57
GB	0	35-44	2020-03-24	non-female	White	FALSE	FALSE	FALSE	FALSE	no	BMI 25-29.9	FALSE	FALSE	Q2	Q1	England	UK.White	97
GB	1	>=65	2020-03-24	female	White	FALSE	FALSE	FALSE	FALSE	no	BMI 18.5-24.9	FALSE	FALSE	Q1	Q1	England	UK.White	33
GB	0	35-44	2020-03-24	female	White	FALSE	FALSE	FALSE	FALSE	no	BMI <18.5	FALSE	FALSE	Q3	Q2	England	UK.White	2
GB	0	<25	2020-03-24	female	White	FALSE	FALSE	FALSE	FALSE	no	BMI>=30	FALSE	FALSE	Q3	Q2	England	UK.White	1
GB	0	25-34	2020-03-24	female	White	FALSE	TRUE	FALSE	FALSE	no	BMI 18.5-24.9	FALSE	FALSE	Q4	Q3	England	UK.White	1
GB	0	35-44	2020-03-24	female	White	FALSE	FALSE	FALSE	FALSE	no	BMI 25-29.9	FALSE	FALSE	Q4	Q3	England	UK.White	106
GB	0	25-34	2020-03-24	non-female	White	FALSE	FALSE	FALSE	FALSE	no	BMI 18.5-24.9	FALSE	FALSE	Q3	Q2	England	UK.White	27
GB	0	55-64	2020-03-24	female	White	FALSE	FALSE	FALSE	FALSE	no	BMI 25-29.9	FALSE	FALSE	Q4	Q4	England	UK.White	138
GB	1	>=65	2020-03-24	non-female	Other	TRUE	FALSE	FALSE	FALSE	no	BMI 25-29.9	FALSE	FALSE	Q4	Q4	England	UK.Other	1
GB	0	35-44	2020-03-24	female	White	TRUE	FALSE	FALSE	FALSE	no	BMI 25-29.9	FALSE	FALSE	Q2	Q3	England	UK.White	3
GB	0	>=65	2020-03-24	non-female	White	FALSE	FALSE	FALSE	FALSE	no	BMI 25-29.9	FALSE	FALSE	Q3	Q2	England	UK.White	17
GB	0	>=65	2020-03-24	female	White	FALSE	FALSE	FALSE	FALSE	no	BMI 25-29.9	FALSE	FALSE	Q4	Q1	England	UK.White	4
GB	1	55-64	2020-03-24	female	White	FALSE	FALSE	FALSE	FALSE	no	BMI 18.5-24.9	FALSE	FALSE	Q1	Q3	England	UK.White	3
GB	0	55-64	2020-03-24	female	White	FALSE	TRUE	TRUE	FALSE	no	BMI>=30	FALSE	FALSE	Q1	Q2	England	UK.White	1
GB	0	>=65	2020-03-24	female	White	FALSE	FALSE	FALSE	FALSE	no	BMI 25-29.9	FALSE	FALSE	Q4	Q3	England	UK.White	52
GB	0	25-34	2020-03-24	female	White	FALSE	FALSE	FALSE	FALSE	no	BMI 25-29.9	FALSE	FALSE	Q2	Q3	England	UK.White	65
GB	0	55-64	2020-03-24	non-female	White	FALSE	FALSE	FALSE	FALSE	no	BMI 25-29.9	FALSE	FALSE	Q4	Q4	England	UK.White	121
GB	1	>=65	2020-03-24	female	White	FALSE	FALSE	FALSE	FALSE	no	BMI 25-29.9	TRUE	FALSE	Q1	Q1	England	UK.White	2
GB	0	35-44	2020-03-24	non-female	UK Asian	FALSE	FALSE	FALSE	FALSE	no	BMI 18.5-24.9	FALSE	FALSE	Q2	Q3	England	UK.Other	4
GB	0	>=65	2020-03-24	non-female	White	FALSE	FALSE	FALSE	FALSE	no	BMI>=30	FALSE	FALSE	Q2	Q2	England	UK.White	22
GB	0	25-34	2020-03-24	non-female	White	FALSE	FALSE	FALSE	FALSE	no	BMI>=30	FALSE	FALSE	Q1	Q1	England	UK.White	33
GB	0	55-64	2020-03-24	female	White	FALSE	FALSE	FALSE	FALSE	no	BMI 25-29.9	FALSE	FALSE	Q2	Q4	Scotland	UK.White	3
GB	0	55-64	2020-03-24	female	White	FALSE	FALSE	FALSE	FALSE	yes/prior	BMI>=30	FALSE	FALSE	Q3	Q1	England	UK.White	2
GB	0	45-54	2020-03-24	female	White	FALSE	FALSE	FALSE	FALSE	no	BMI 25-29.9	FALSE	FALSE	Q4	Q1	England	UK.White	10
GB	0	55-64	2020-03-24	female	White	FALSE	FALSE	FALSE	FALSE	no	BMI>=30	FALSE	FALSE	Q2	Q3	England	UK.White	99
GB	1	>=65	2020-03-24	female	White	FALSE	FALSE	FALSE	FALSE	no	BMI 25-29.9	FALSE	FALSE	Q2	Q3	England	UK.White	24
GB	0	35-44	2020-03-24	non-female	UK Chinese	FALSE	FALSE	FALSE	FALSE	no	BMI 25-29.9	FALSE	FALSE	Q4	Q4	England	UK.Other	2
GB	0	>=65	2020-03-24	female	White	FALSE	FALSE	FALSE	FALSE	no	BMI 18.5-24.9	FALSE	FALSE	NA	NA	NA	UK.White	18
GB	0	45-54	2020-03-24	female	White	FALSE	FALSE	FALSE	FALSE	no	BMI 25-29.9	FALSE	FALSE	Q4	Q2	England	UK.White	47
GB	0	55-64	2020-03-24	non-female	White	FALSE	FALSE	FALSE	FALSE	no	BMI 25-29.9	FALSE	FALSE	Q2	Q2	England	UK.White	91
GB	0	35-44	2020-03-24	non-female	White	FALSE	FALSE	FALSE	FALSE	no	BMI>=30	TRUE	FALSE	Q1	Q1	England	UK.White	6
GB	0	45-54	2020-03-24	female	White	FALSE	FALSE	FALSE	FALSE	no	BMI>=30	FALSE	FALSE	Q3	Q4	England	UK.White	39
GB	1	>=65	2020-03-24	non-female	White	FALSE	FALSE	FALSE	TRUE	no	BMI 25-29.9	FALSE	FALSE	Q1	Q1	England	UK.White	1
GB	1	>=65	2020-03-24	non-female	White	TRUE	FALSE	FALSE	FALSE	yes/prior	BMI 18.5-24.9	FALSE	FALSE	Q4	Q4	England	UK.White	1
GB	0	55-64	2020-03-24	female	White	FALSE	FALSE	FALSE	FALSE	no	BMI 18.5-24.9	FALSE	FALSE	Q4	Q3	England	UK.White	226
GB	1	>=65	2020-03-24	non-female	White	FALSE	FALSE	FALSE	FALSE	no	BMI 25-29.9	FALSE	FALSE	Q2	Q3	England	UK.White	24
GB	0	55-64	2020-03-24	non-female	White	FALSE	FALSE	FALSE	FALSE	no	BMI 18.5-24.9	FALSE	FALSE	Q3	Q4	England	UK.White	31
GB	0	>=65	2020-03-24	non-female	White	FALSE	FALSE	FALSE	FALSE	no	BMI 25-29.9	FALSE	FALSE	Q4	Q4	England	UK.White	72
GB	0	55-64	2020-03-24	female	White	FALSE	FALSE	FALSE	FALSE	no	BMI 25-29.9	FALSE	FALSE	NA	NA	NA	UK.White	31
GB	0	45-54	2020-03-24	non-female	White	FALSE	FALSE	FALSE	FALSE	no	BMI 18.5-24.9	FALSE	FALSE	Q3	Q2	England	UK.White	46
GB	0	25-34	2020-03-24	female	White	FALSE	FALSE	FALSE	FALSE	no	BMI 25-29.9	TRUE	FALSE	Q2	Q4	England	UK.White	1
GB	0	35-44	2020-03-24	female	White	FALSE	FALSE	FALSE	FALSE	no	BMI 18.5-24.9	FALSE	FALSE	Q1	Q2	Scotland	UK.White	5
GB	0	>=65	2020-03-24	female	White	FALSE	FALSE	FALSE	FALSE	no	BMI 25-29.9	TRUE	FALSE	Q1	Q3	England	UK.White	2
GB	0	25-34	2020-03-24	female	White	FALSE	FALSE	FALSE	FALSE	no	BMI 25-29.9	FALSE	FALSE	Q2	Q2	England	UK.White	79
GB	0	25-34	2020-03-24	non-female	White	FALSE	FALSE	FALSE	FALSE	no	BMI 18.5-24.9	FALSE	FALSE	Q2	Q3	England	UK.White	44
GB	0	>=65	2020-03-24	female	White	FALSE	FALSE	FALSE	FALSE	yes/prior	BMI 25-29.9	FALSE	FALSE	Q4	Q3	England	UK.White	1
GB	0	25-34	2020-03-24	female	White	FALSE	FALSE	FALSE	FALSE	no	BMI 18.5-24.9	FALSE	FALSE	Q4	Q3	England	UK.White	124
GB	0	55-64	2020-03-24	female	White	FALSE	FALSE	FALSE	FALSE	no	BMI 18.5-24.9	FALSE	FALSE	Q4	Q2	England	UK.White	101
GB	0	35-44	2020-03-24	non-female	Other	FALSE	FALSE	FALSE	FALSE	no	BMI 18.5-24.9	FALSE	FALSE	Q3	Q2	England	UK.Other	2
GB	0	35-44	2020-03-24	female	White	FALSE	FALSE	FALSE	FALSE	no	BMI>=30	FALSE	FALSE	Q4	Q3	England	UK.White	47
GB	0	55-64	2020-03-24	non-female	Black	FALSE	FALSE	FALSE	FALSE	no	BMI 25-29.9	FALSE	FALSE	Q2	Q4	Scotland	UK.Black	1
GB	1	55-64	2020-03-24	female	White	FALSE	FALSE	FALSE	FALSE	no	BMI 18.5-24.9	FALSE	FALSE	Q2	Q2	England	UK.White	25
GB	0	55-64	2020-03-24	female	White	FALSE	FALSE	FALSE	FALSE	no	BMI 25-29.9	FALSE	FALSE	Q2	Q1	England	UK.White	78
GB	0	55-64	2020-03-24	female	White	FALSE	FALSE	FALSE	FALSE	no	BMI 25-29.9	FALSE	FALSE	Q4	Q2	England	UK.White	28
GB	0	45-54	2020-03-24	female	White	FALSE	FALSE	FALSE	FALSE	no	BMI 18.5-24.9	FALSE	FALSE	Q2	Q1	England	UK.White	217
GB	0	55-64	2020-03-24	female	White	FALSE	FALSE	FALSE	FALSE	no	BMI>=30	FALSE	FALSE	Q4	Q4	England	UK.White	84
GB	0	>=65	2020-03-24	female	White	FALSE	FALSE	FALSE	TRUE	no	BMI 18.5-24.9	FALSE	FALSE	Q3	Q2	England	UK.White	1
GB	0	55-64	2020-03-24	non-female	White	FALSE	FALSE	FALSE	FALSE	no	BMI 25-29.9	FALSE	FALSE	Q2	Q3	England	UK.White	94
GB	0	>=65	2020-03-24	female	White	FALSE	FALSE	FALSE	FALSE	no	BMI <18.5	FALSE	FALSE	Q1	Q3	England	UK.White	2
GB	0	45-54	2020-03-24	non-female	White	FALSE	FALSE	FALSE	FALSE	no	BMI 18.5-24.9	FALSE	FALSE	Q4	Q2	England	UK.White	47
GB	0	45-54	2020-03-24	female	Other	FALSE	FALSE	FALSE	FALSE	no	BMI 18.5-24.9	FALSE	FALSE	Q3	Q3	England	UK.Other	8
GB	0	>=65	2020-03-24	non-female	White	FALSE	FALSE	FALSE	FALSE	no	BMI 18.5-24.9	FALSE	FALSE	Q2	Q3	England	UK.White	56
GB	0	35-44	2020-03-24	non-female	White	FALSE	FALSE	FALSE	FALSE	no	BMI 25-29.9	TRUE	FALSE	Q3	Q3	England	UK.White	8
GB	1	>=65	2020-03-24	female	White	FALSE	FALSE	FALSE	FALSE	no	BMI>=30	FALSE	FALSE	Q3	Q3	England	UK.White	4
GB	0	55-64	2020-03-24	female	White	FALSE	FALSE	FALSE	FALSE	no	BMI 18.5-24.9	TRUE	FALSE	Q1	Q1	England	UK.White	11
GB	0	25-34	2020-03-24	female	White	FALSE	FALSE	FALSE	FALSE	no	BMI 25-29.9	TRUE	FALSE	Q3	Q2	England	UK.White	4
GB	1	55-64	2020-03-24	female	White	FALSE	FALSE	FALSE	FALSE	no	BMI 18.5-24.9	TRUE	FALSE	Q4	Q4	England	UK.White	3
GB	0	25-34	2020-03-24	female	White	FALSE	FALSE	FALSE	FALSE	no	BMI 25-29.9	FALSE	FALSE	Q4	Q4	England	UK.White	45
GB	1	55-64	2020-03-24	female	White	FALSE	FALSE	FALSE	FALSE	no	BMI 25-29.9	FALSE	FALSE	Q2	Q2	England	UK.White	25
GB	0	35-44	2020-03-24	female	Other	FALSE	FALSE	FALSE	FALSE	no	BMI 25-29.9	FALSE	FALSE	Q1	Q1	England	UK.Other	4
GB	0	>=65	2020-03-24	female	White	FALSE	FALSE	FALSE	FALSE	no	BMI 25-29.9	FALSE	FALSE	Q4	Q4	England	UK.White	68
GB	0	45-54	2020-03-24	female	White	FALSE	FALSE	FALSE	FALSE	no	BMI 18.5-24.9	FALSE	FALSE	Q4	Q2	England	UK.White	124
GB	1	45-54	2020-03-24	non-female	White	FALSE	FALSE	FALSE	FALSE	no	BMI 25-29.9	FALSE	FALSE	Q2	Q3	England	UK.White	6
GB	0	>=65	2020-03-24	female	White	FALSE	FALSE	TRUE	FALSE	no	BMI 25-29.9	FALSE	FALSE	Q2	Q2	Scotland	UK.White	1
GB	0	>=65	2020-03-24	female	White	FALSE	FALSE	FALSE	FALSE	no	BMI 18.5-24.9	FALSE	FALSE	Q4	Q4	England	UK.White	129
GB	0	55-64	2020-03-24	female	White	FALSE	FALSE	FALSE	FALSE	no	BMI 25-29.9	FALSE	FALSE	Q2	Q3	Scotland	UK.White	18
GB	0	45-54	2020-03-24	female	White	FALSE	FALSE	FALSE	FALSE	no	BMI>=30	FALSE	FALSE	Q4	Q1	England	UK.White	7
GB	0	>=65	2020-03-24	female	White	FALSE	FALSE	FALSE	FALSE	no	BMI 25-29.9	FALSE	FALSE	Q2	Q2	England	UK.White	71
GB	0	55-64	2020-03-24	female	White	FALSE	FALSE	FALSE	FALSE	no	BMI>=30	FALSE	FALSE	Q1	Q1	Wales	UK.White	6
GB	0	35-44	2020-03-24	female	White	FALSE	FALSE	FALSE	FALSE	no	BMI 18.5-24.9	FALSE	FALSE	Q2	Q3	England	UK.White	290
GB	0	>=65	2020-03-24	female	White	TRUE	FALSE	FALSE	FALSE	no	BMI>=30	FALSE	FALSE	Q4	Q2	England	UK.White	2
GB	0	35-44	2020-03-24	female	White	FALSE	FALSE	FALSE	FALSE	no	BMI 25-29.9	FALSE	FALSE	Q3	Q3	England	UK.White	84
GB	0	55-64	2020-03-24	non-female	White	FALSE	FALSE	FALSE	FALSE	no	BMI 18.5-24.9	FALSE	FALSE	Q3	Q3	England	UK.White	45
GB	0	35-44	2020-03-24	female	White	FALSE	FALSE	FALSE	FALSE	no	BMI 18.5-24.9	FALSE	FALSE	Q4	Q3	Scotland	UK.White	16
GB	0	55-64	2020-03-24	non-female	White	FALSE	FALSE	FALSE	FALSE	no	BMI>=30	FALSE	FALSE	Q2	Q1	England	UK.White	26
GB	0	35-44	2020-03-24	non-female	White	FALSE	FALSE	FALSE	FALSE	no	BMI 18.5-24.9	TRUE	FALSE	Q3	Q3	England	UK.White	1
GB	0	55-64	2020-03-24	non-female	White	FALSE	FALSE	FALSE	FALSE	no	BMI 25-29.9	FALSE	FALSE	Q3	Q4	England	UK.White	39
GB	0	35-44	2020-03-24	female	White	TRUE	FALSE	FALSE	FALSE	no	BMI>=30	FALSE	FALSE	Q2	Q3	England	UK.White	4
GB	0	45-54	2020-03-24	female	White	FALSE	FALSE	FALSE	FALSE	no	BMI 25-29.9	FALSE	FALSE	Q2	Q1	England	UK.White	107
GB	0	55-64	2020-03-24	female	White	FALSE	TRUE	FALSE	FALSE	no	BMI>=30	FALSE	FALSE	Q4	Q4	Scotland	UK.White	1
GB	0	<25	2020-03-24	non-female	White	FALSE	FALSE	FALSE	FALSE	no	BMI 18.5-24.9	FALSE	FALSE	Q3	Q3	England	UK.White	11
GB	0	>=65	2020-03-24	female	White	FALSE	FALSE	FALSE	FALSE	no	BMI 25-29.9	FALSE	FALSE	Q2	Q3	Scotland	UK.White	3
GB	0	45-54	2020-03-24	non-female	White	FALSE	FALSE	FALSE	FALSE	no	BMI 18.5-24.9	FALSE	FALSE	Q3	Q4	England	UK.White	39
GB	0	55-64	2020-03-24	female	White	FALSE	FALSE	FALSE	FALSE	no	BMI 18.5-24.9	FALSE	FALSE	Q1	Q3	Wales	UK.White	2
GB	0	45-54	2020-03-24	female	White	FALSE	FALSE	FALSE	FALSE	no	BMI>=30	FALSE	FALSE	Q1	Q1	England	UK.White	215
GB	0	<25	2020-03-24	female	White	FALSE	FALSE	FALSE	FALSE	no	BMI 18.5-24.9	FALSE	FALSE	Q4	Q3	England	UK.White	22
GB	0	45-54	2020-03-24	female	White	FALSE	FALSE	FALSE	FALSE	no	BMI <18.5	FALSE	FALSE	Q1	Q1	England	UK.White	6
GB	0	25-34	2020-03-24	female	White	FALSE	FALSE	FALSE	FALSE	no	BMI 25-29.9	FALSE	FALSE	Q1	Q1	England	UK.White	142
GB	0	<25	2020-03-24	non-female	White	FALSE	FALSE	FALSE	FALSE	no	BMI 18.5-24.9	FALSE	FALSE	Q1	Q1	England	UK.White	17
GB	0	45-54	2020-03-24	non-female	White	FALSE	FALSE	FALSE	FALSE	no	BMI 25-29.9	FALSE	FALSE	Q2	Q4	England	UK.White	38
GB	1	>=65	2020-03-24	female	White	FALSE	FALSE	FALSE	FALSE	no	BMI 18.5-24.9	FALSE	FALSE	Q3	Q4	England	UK.White	21
GB	1	25-34	2020-03-24	female	White	FALSE	FALSE	FALSE	FALSE	no	BMI 18.5-24.9	FALSE	FALSE	Q3	Q3	England	UK.White	12
GB	1	>=65	2020-03-24	non-female	White	FALSE	FALSE	FALSE	FALSE	no	BMI 25-29.9	FALSE	FALSE	Q3	Q3	England	UK.White	18
GB	0	25-34	2020-03-24	non-female	White	FALSE	FALSE	FALSE	FALSE	no	BMI 18.5-24.9	FALSE	FALSE	Q1	Q1	England	UK.White	120
GB	0	>=65	2020-03-24	female	White	FALSE	FALSE	FALSE	FALSE	no	BMI 25-29.9	FALSE	FALSE	Q2	Q4	England	UK.White	22
GB	0	35-44	2020-03-24	female	White	FALSE	FALSE	FALSE	FALSE	no	BMI 18.5-24.9	FALSE	FALSE	Q3	Q3	England	UK.White	168
GB	0	35-44	2020-03-24	non-female	White	FALSE	FALSE	FALSE	FALSE	no	BMI 25-29.9	FALSE	FALSE	Q2	Q3	England	UK.White	80
GB	0	45-54	2020-03-24	non-female	White	FALSE	FALSE	FALSE	FALSE	yes/prior	BMI 25-29.9	FALSE	FALSE	NA	NA	NA	UK.White	4
GB	0	25-34	2020-03-24	female	White	FALSE	FALSE	FALSE	FALSE	no	BMI 18.5-24.9	TRUE	FALSE	Q3	Q3	England	UK.White	6
GB	0	55-64	2020-03-24	non-female	White	FALSE	FALSE	FALSE	FALSE	no	BMI>=30	TRUE	FALSE	Q4	Q4	England	UK.White	11
GB	0	35-44	2020-03-24	female	White	FALSE	FALSE	FALSE	FALSE	no	BMI 25-29.9	FALSE	FALSE	Q3	Q4	England	UK.White	56
GB	0	45-54	2020-03-24	female	White	FALSE	FALSE	FALSE	FALSE	no	BMI 18.5-24.9	FALSE	FALSE	Q4	Q3	England	UK.White	281
GB	0	25-34	2020-03-24	female	White	FALSE	FALSE	FALSE	FALSE	no	BMI 18.5-24.9	TRUE	FALSE	Q1	Q1	England	UK.White	24
GB	0	55-64	2020-03-24	female	White	FALSE	FALSE	FALSE	FALSE	no	BMI <18.5	FALSE	FALSE	Q3	Q2	England	UK.White	1
GB	0	45-54	2020-03-24	female	White	FALSE	FALSE	FALSE	FALSE	no	BMI>=30	TRUE	FALSE	Q1	Q2	England	UK.White	5
GB	0	45-54	2020-03-24	female	White	FALSE	FALSE	FALSE	FALSE	no	BMI 25-29.9	FALSE	FALSE	Q3	Q4	England	UK.White	53
GB	1	>=65	2020-03-24	non-female	White	FALSE	FALSE	FALSE	FALSE	no	BMI 25-29.9	FALSE	FALSE	NA	NA	NA	UK.White	6
GB	1	25-34	2020-03-24	non-female	White	FALSE	FALSE	FALSE	FALSE	no	BMI 18.5-24.9	TRUE	FALSE	NA	NA	NA	UK.White	1
GB	0	45-54	2020-03-24	non-female	White	FALSE	FALSE	FALSE	FALSE	no	BMI 18.5-24.9	FALSE	FALSE	Q4	Q3	England	UK.White	98
GB	0	45-54	2020-03-24	female	White	FALSE	FALSE	FALSE	FALSE	no	BMI>=30	FALSE	FALSE	Q2	Q3	England	UK.White	129
GB	1	>=65	2020-03-24	non-female	White	FALSE	FALSE	FALSE	FALSE	no	BMI 18.5-24.9	FALSE	FALSE	Q3	Q2	England	UK.White	11
GB	1	25-34	2020-03-24	female	White	FALSE	FALSE	FALSE	FALSE	no	BMI 18.5-24.9	TRUE	FALSE	Q4	Q3	England	UK.White	4
GB	1	45-54	2020-03-24	female	White	FALSE	FALSE	FALSE	FALSE	no	BMI>=30	FALSE	FALSE	Q4	Q3	England	UK.White	7
GB	0	55-64	2020-03-24	female	White	FALSE	FALSE	FALSE	FALSE	no	BMI 18.5-24.9	FALSE	FALSE	Q3	Q3	England	UK.White	165
GB	0	>=65	2020-03-24	non-female	White	FALSE	FALSE	FALSE	TRUE	no	BMI 18.5-24.9	FALSE	FALSE	Q4	Q2	England	UK.White	1
GB	0	>=65	2020-03-24	non-female	White	FALSE	FALSE	FALSE	FALSE	no	BMI 25-29.9	FALSE	FALSE	Q4	Q3	England	UK.White	44
GB	0	45-54	2020-03-24	non-female	White	FALSE	FALSE	FALSE	FALSE	no	BMI 25-29.9	FALSE	FALSE	Q1	Q2	England	UK.White	38
GB	0	35-44	2020-03-24	female	White	TRUE	FALSE	FALSE	FALSE	no	BMI 18.5-24.9	FALSE	FALSE	Q1	Q1	England	UK.White	3
GB	0	25-34	2020-03-24	non-female	Other	FALSE	FALSE	FALSE	FALSE	no	BMI 18.5-24.9	FALSE	FALSE	Q2	Q1	England	UK.Other	4
GB	0	>=65	2020-03-24	non-female	White	FALSE	FALSE	FALSE	FALSE	no	BMI 25-29.9	FALSE	FALSE	Q1	Q1	England	UK.White	60
GB	0	35-44	2020-03-24	non-female	UK Asian	FALSE	FALSE	FALSE	FALSE	no	BMI 18.5-24.9	FALSE	FALSE	Q2	Q2	England	UK.Other	3
GB	0	45-54	2020-03-24	non-female	White	FALSE	FALSE	FALSE	FALSE	no	BMI>=30	FALSE	FALSE	Q2	Q3	England	UK.White	60
GB	0	55-64	2020-03-24	female	White	FALSE	FALSE	FALSE	FALSE	yes/prior	BMI 25-29.9	FALSE	FALSE	Q2	Q3	England	UK.White	13
GB	0	25-34	2020-03-24	non-female	White	FALSE	FALSE	FALSE	FALSE	no	BMI 25-29.9	FALSE	FALSE	Q4	Q4	England	UK.White	19
GB	1	35-44	2020-03-24	non-female	White	FALSE	FALSE	FALSE	TRUE	no	BMI>=30	FALSE	FALSE	Q2	Q2	England	UK.White	1
GB	0	35-44	2020-03-24	non-female	White	FALSE	FALSE	FALSE	FALSE	no	BMI 25-29.9	FALSE	FALSE	Q1	Q3	England	UK.White	11
GB	0	>=65	2020-03-24	non-female	White	FALSE	FALSE	FALSE	FALSE	no	BMI 25-29.9	FALSE	FALSE	Q2	Q3	England	UK.White	61
GB	0	35-44	2020-03-24	female	White	FALSE	FALSE	FALSE	FALSE	no	BMI 18.5-24.9	FALSE	FALSE	Q2	Q1	England	UK.White	331
GB	0	45-54	2020-03-24	female	White	FALSE	FALSE	FALSE	FALSE	yes/prior	BMI 18.5-24.9	FALSE	FALSE	Q1	Q1	Scotland	UK.White	4
GB	0	35-44	2020-03-24	non-female	White	FALSE	FALSE	FALSE	FALSE	no	BMI 18.5-24.9	FALSE	FALSE	Q3	Q4	England	UK.White	36
GB	0	>=65	2020-03-24	non-female	White	FALSE	TRUE	FALSE	FALSE	no	BMI 25-29.9	FALSE	FALSE	Q3	Q3	England	UK.White	6
GB	0	45-54	2020-03-24	non-female	White	FALSE	FALSE	FALSE	FALSE	no	BMI>=30	FALSE	FALSE	NA	NA	NA	UK.White	12
GB	0	35-44	2020-03-24	female	White	FALSE	FALSE	FALSE	FALSE	yes/prior	BMI 18.5-24.9	FALSE	FALSE	Q3	Q3	England	UK.White	6
GB	0	45-54	2020-03-24	female	White	FALSE	FALSE	FALSE	FALSE	no	BMI 25-29.9	FALSE	FALSE	Q2	Q2	England	UK.White	159
GB	0	45-54	2020-03-24	female	UK Asian	FALSE	FALSE	FALSE	FALSE	no	BMI 25-29.9	FALSE	FALSE	Q3	Q1	England	UK.Other	2
GB	0	45-54	2020-03-24	non-female	Black	TRUE	FALSE	FALSE	FALSE	no	BMI>=30	FALSE	FALSE	Q2	Q1	England	UK.Black	2
GB	1	55-64	2020-03-24	female	UK Chinese	FALSE	FALSE	FALSE	FALSE	no	BMI 18.5-24.9	FALSE	FALSE	Q4	Q4	Wales	UK.Other	1
GB	0	35-44	2020-03-24	female	White	FALSE	FALSE	FALSE	FALSE	yes/prior	BMI 25-29.9	FALSE	FALSE	Q2	Q3	England	UK.White	10
GB	0	25-34	2020-03-24	female	White	FALSE	FALSE	FALSE	FALSE	yes/prior	BMI 18.5-24.9	FALSE	FALSE	Q2	Q3	England	UK.White	7
GB	1	45-54	2020-03-24	female	White	FALSE	FALSE	FALSE	FALSE	no	BMI 18.5-24.9	FALSE	FALSE	Q3	Q3	England	UK.White	18
GB	0	45-54	2020-03-24	female	White	FALSE	FALSE	FALSE	FALSE	no	BMI>=30	FALSE	FALSE	Q1	Q3	England	UK.White	18
GB	0	35-44	2020-03-24	female	White	FALSE	FALSE	FALSE	FALSE	no	BMI 18.5-24.9	TRUE	FALSE	Q4	Q2	England	UK.White	10
GB	0	55-64	2020-03-24	female	White	TRUE	FALSE	FALSE	FALSE	no	BMI 25-29.9	TRUE	FALSE	Q2	Q1	England	UK.White	1
GB	0	35-44	2020-03-24	non-female	White	FALSE	FALSE	FALSE	FALSE	yes/prior	BMI 18.5-24.9	FALSE	FALSE	Q1	Q1	England	UK.White	17
GB	0	<25	2020-03-24	non-female	White	FALSE	FALSE	FALSE	FALSE	no	BMI <18.5	TRUE	FALSE	Q2	Q4	England	UK.White	1
GB	0	25-34	2020-03-24	female	White	FALSE	FALSE	FALSE	FALSE	no	BMI 25-29.9	FALSE	FALSE	Q2	Q1	England	UK.White	82
GB	0	45-54	2020-03-24	non-female	White	FALSE	FALSE	FALSE	FALSE	no	BMI 25-29.9	TRUE	FALSE	Q3	Q3	England	UK.White	6
GB	1	35-44	2020-03-24	female	White	FALSE	FALSE	FALSE	FALSE	no	BMI 18.5-24.9	FALSE	FALSE	Q1	Q1	England	UK.White	40
GB	0	55-64	2020-03-24	non-female	White	FALSE	FALSE	FALSE	FALSE	no	BMI 18.5-24.9	FALSE	FALSE	NA	NA	NA	UK.White	12
GB	0	55-64	2020-03-24	non-female	White	TRUE	FALSE	FALSE	FALSE	no	BMI>=30	FALSE	FALSE	Q1	Q2	England	UK.White	7
GB	0	>=65	2020-03-24	non-female	White	FALSE	TRUE	FALSE	FALSE	no	BMI 18.5-24.9	FALSE	FALSE	Q3	Q4	England	UK.White	4
GB	0	<25	2020-03-24	female	White	FALSE	FALSE	FALSE	FALSE	no	BMI 18.5-24.9	FALSE	FALSE	Q1	Q2	England	UK.White	11
GB	0	45-54	2020-03-24	non-female	White	FALSE	FALSE	FALSE	FALSE	no	BMI>=30	FALSE	FALSE	Q4	Q3	England	UK.White	32
GB	0	25-34	2020-03-24	female	White	FALSE	FALSE	FALSE	FALSE	no	BMI 25-29.9	FALSE	FALSE	Q1	Q2	England	UK.White	33
GB	0	45-54	2020-03-24	female	White	FALSE	FALSE	FALSE	FALSE	no	BMI 25-29.9	TRUE	FALSE	Q1	Q1	England	UK.White	19
GB	0	45-54	2020-03-24	female	White	FALSE	FALSE	FALSE	FALSE	yes/prior	BMI 25-29.9	FALSE	FALSE	Q2	Q2	England	UK.White	9
GB	0	25-34	2020-03-24	non-female	White	FALSE	FALSE	FALSE	FALSE	no	BMI 25-29.9	FALSE	FALSE	Q4	Q2	England	UK.White	18
GB	0	55-64	2020-03-24	non-female	White	FALSE	FALSE	FALSE	FALSE	no	BMI>=30	FALSE	FALSE	Q4	Q4	England	UK.White	41
GB	0	35-44	2020-03-24	female	White	FALSE	FALSE	FALSE	FALSE	no	BMI 18.5-24.9	FALSE	FALSE	Q4	Q2	England	UK.White	106
GB	0	45-54	2020-03-24	female	White	FALSE	FALSE	FALSE	FALSE	no	BMI 25-29.9	FALSE	FALSE	Q1	Q3	England	UK.White	23
GB	0	35-44	2020-03-24	non-female	UK Chinese	TRUE	TRUE	FALSE	FALSE	no	BMI>=30	FALSE	FALSE	Q1	Q1	England	UK.Other	1
GB	0	>=65	2020-03-24	non-female	White	FALSE	FALSE	TRUE	FALSE	no	BMI 25-29.9	FALSE	FALSE	Q2	Q3	Wales	UK.White	1
GB	0	55-64	2020-03-24	non-female	White	FALSE	FALSE	FALSE	FALSE	no	BMI 18.5-24.9	FALSE	FALSE	Q2	Q2	England	UK.White	66
GB	0	>=65	2020-03-24	female	White	FALSE	TRUE	FALSE	FALSE	no	BMI <18.5	FALSE	FALSE	Q1	Q1	England	UK.White	2
GB	0	>=65	2020-03-24	female	White	FALSE	TRUE	FALSE	FALSE	no	BMI 25-29.9	FALSE	FALSE	Q1	Q1	England	UK.White	2
GB	0	35-44	2020-03-24	female	White	FALSE	FALSE	FALSE	FALSE	no	BMI 18.5-24.9	FALSE	FALSE	Q4	Q4	England	UK.White	357
GB	0	45-54	2020-03-24	female	UK Chinese	FALSE	FALSE	FALSE	FALSE	no	BMI 18.5-24.9	FALSE	FALSE	Q2	Q1	England	UK.Other	2
GB	0	45-54	2020-03-24	female	White	FALSE	FALSE	FALSE	FALSE	no	BMI 25-29.9	FALSE	FALSE	Q2	Q4	England	UK.White	32
GB	0	55-64	2020-03-24	non-female	White	FALSE	FALSE	TRUE	FALSE	no	BMI>=30	FALSE	FALSE	Q1	Q1	England	UK.White	3
GB	0	55-64	2020-03-24	female	White	FALSE	FALSE	FALSE	FALSE	no	BMI 18.5-24.9	FALSE	FALSE	Q3	Q2	England	UK.White	70
GB	0	>=65	2020-03-24	female	White	FALSE	FALSE	TRUE	FALSE	no	BMI 25-29.9	FALSE	FALSE	Q2	Q3	England	UK.White	1
GB	1	45-54	2020-03-24	female	White	FALSE	FALSE	FALSE	FALSE	no	BMI 18.5-24.9	FALSE	FALSE	Q3	Q2	England	UK.White	10
GB	1	45-54	2020-03-24	female	White	FALSE	TRUE	FALSE	FALSE	no	BMI>=30	FALSE	FALSE	Q1	Q1	Scotland	UK.White	1
GB	0	55-64	2020-03-24	female	White	FALSE	FALSE	FALSE	FALSE	no	BMI 25-29.9	FALSE	FALSE	Q2	Q2	England	UK.White	140
GB	0	45-54	2020-03-24	female	White	FALSE	FALSE	FALSE	FALSE	no	BMI 18.5-24.9	FALSE	FALSE	Q1	Q1	England	UK.White	235
GB	0	55-64	2020-03-24	female	White	FALSE	FALSE	FALSE	FALSE	no	BMI 25-29.9	TRUE	FALSE	Q2	Q2	England	UK.White	10
GB	1	<25	2020-03-24	female	White	FALSE	FALSE	FALSE	FALSE	no	BMI 18.5-24.9	FALSE	FALSE	Q1	Q1	England	UK.White	6
GB	0	25-34	2020-03-24	female	White	FALSE	FALSE	FALSE	FALSE	no	BMI 18.5-24.9	FALSE	FALSE	NA	NA	NA	UK.White	77
GB	0	55-64	2020-03-24	female	White	FALSE	FALSE	FALSE	FALSE	no	BMI>=30	TRUE	FALSE	Q2	Q1	England	UK.White	8
GB	1	>=65	2020-03-24	non-female	White	FALSE	FALSE	FALSE	FALSE	no	BMI 18.5-24.9	FALSE	FALSE	Q2	Q1	England	UK.White	25
GB	0	55-64	2020-03-24	non-female	White	FALSE	FALSE	FALSE	FALSE	no	BMI 18.5-24.9	FALSE	FALSE	Q1	Q2	England	UK.White	23
GB	0	35-44	2020-03-24	non-female	White	FALSE	FALSE	FALSE	FALSE	no	BMI 18.5-24.9	FALSE	FALSE	Q4	Q3	England	UK.White	82
GB	0	35-44	2020-03-24	female	White	FALSE	FALSE	FALSE	FALSE	no	BMI 25-29.9	FALSE	FALSE	Q4	Q4	Scotland	UK.White	5
GB	0	55-64	2020-03-24	female	White	FALSE	FALSE	TRUE	FALSE	no	BMI>=30	FALSE	FALSE	Q1	Q1	England	UK.White	3
GB	0	45-54	2020-03-24	non-female	White	FALSE	FALSE	FALSE	FALSE	no	BMI 25-29.9	FALSE	FALSE	NA	NA	NA	UK.White	36
GB	0	25-34	2020-03-24	non-female	White	FALSE	FALSE	FALSE	FALSE	no	BMI 18.5-24.9	FALSE	FALSE	Q2	Q2	England	UK.White	65
GB	0	25-34	2020-03-24	non-female	UK Asian	FALSE	FALSE	FALSE	FALSE	no	BMI 25-29.9	FALSE	FALSE	Q1	Q1	Scotland	UK.Other	1
GB	1	45-54	2020-03-24	female	White	FALSE	FALSE	FALSE	FALSE	no	BMI>=30	FALSE	FALSE	NA	NA	NA	UK.White	5
GB	0	25-34	2020-03-24	non-female	White	FALSE	FALSE	FALSE	FALSE	no	BMI 25-29.9	FALSE	FALSE	Q1	Q1	England	UK.White	76
GB	0	45-54	2020-03-24	non-female	White	FALSE	FALSE	FALSE	FALSE	no	BMI 25-29.9	FALSE	FALSE	Q4	Q3	England	UK.White	85
GB	1	55-64	2020-03-24	female	White	TRUE	FALSE	FALSE	FALSE	yes/prior	BMI 25-29.9	FALSE	FALSE	Q2	Q2	England	UK.White	1
GB	0	55-64	2020-03-24	non-female	White	FALSE	FALSE	FALSE	FALSE	no	BMI 18.5-24.9	FALSE	FALSE	Q4	Q4	England	UK.White	93
GB	0	55-64	2020-03-24	non-female	White	FALSE	FALSE	FALSE	FALSE	no	BMI 18.5-24.9	FALSE	FALSE	Q2	Q4	England	UK.White	24
GB	0	25-34	2020-03-24	non-female	Black	FALSE	FALSE	FALSE	FALSE	no	BMI 25-29.9	TRUE	FALSE	Q2	Q2	England	UK.Black	1
GB	1	55-64	2020-03-24	non-female	White	FALSE	FALSE	FALSE	FALSE	yes/prior	BMI 18.5-24.9	FALSE	FALSE	Q1	Q1	England	UK.White	1
GB	0	55-64	2020-03-24	female	UK Middle Eastern	FALSE	FALSE	FALSE	FALSE	no	BMI>=30	FALSE	FALSE	Q1	Q1	England	UK.Other	1
GB	1	<25	2020-03-24	non-female	White	FALSE	FALSE	FALSE	FALSE	no	BMI 18.5-24.9	FALSE	FALSE	Q2	Q2	Scotland	UK.White	1
GB	1	45-54	2020-03-24	female	White	FALSE	FALSE	FALSE	FALSE	no	BMI 25-29.9	FALSE	FALSE	Q2	Q3	England	UK.White	20
GB	0	55-64	2020-03-24	non-female	White	FALSE	FALSE	FALSE	FALSE	no	BMI 25-29.9	FALSE	FALSE	Q4	Q3	England	UK.White	95
GB	0	45-54	2020-03-24	non-female	White	FALSE	FALSE	FALSE	FALSE	no	BMI>=30	FALSE	FALSE	Q2	Q2	England	UK.White	50
GB	0	25-34	2020-03-24	non-female	White	FALSE	FALSE	FALSE	FALSE	no	BMI 25-29.9	FALSE	FALSE	Q3	Q3	England	UK.White	12
GB	0	35-44	2020-03-24	non-female	White	FALSE	FALSE	FALSE	FALSE	no	BMI>=30	FALSE	FALSE	Q3	Q2	England	UK.White	17
GB	0	55-64	2020-03-24	female	Other	FALSE	FALSE	FALSE	FALSE	no	BMI 18.5-24.9	FALSE	FALSE	Q2	Q1	England	UK.Other	3
GB	0	>=65	2020-03-24	non-female	White	TRUE	FALSE	TRUE	FALSE	no	BMI>=30	FALSE	FALSE	Q3	Q4	England	UK.White	2
GB	0	>=65	2020-03-24	female	White	FALSE	FALSE	FALSE	FALSE	no	BMI 25-29.9	TRUE	FALSE	Q1	Q2	England	UK.White	1
GB	0	55-64	2020-03-24	female	White	FALSE	TRUE	FALSE	FALSE	no	BMI>=30	FALSE	FALSE	Q3	Q1	England	UK.White	1
GB	0	35-44	2020-03-24	non-female	White	FALSE	FALSE	FALSE	FALSE	no	BMI 18.5-24.9	FALSE	FALSE	Q1	Q1	England	UK.White	158
GB	0	>=65	2020-03-24	non-female	White	FALSE	FALSE	FALSE	FALSE	no	BMI 25-29.9	TRUE	FALSE	Q3	Q4	England	UK.White	1
GB	0	45-54	2020-03-24	female	White	FALSE	FALSE	FALSE	FALSE	yes/prior	BMI 25-29.9	FALSE	FALSE	Q1	Q1	England	UK.White	23
GB	0	35-44	2020-03-24	female	White	FALSE	FALSE	FALSE	FALSE	no	BMI>=30	FALSE	FALSE	Q1	Q1	Wales	UK.White	4
GB	0	45-54	2020-03-24	female	White	FALSE	FALSE	FALSE	FALSE	no	BMI 18.5-24.9	FALSE	FALSE	Q3	Q2	England	UK.White	86
GB	0	>=65	2020-03-24	female	White	FALSE	FALSE	FALSE	FALSE	no	BMI 18.5-24.9	FALSE	FALSE	Q2	Q1	England	UK.White	68
GB	1	25-34	2020-03-24	female	Black	FALSE	FALSE	FALSE	FALSE	no	BMI>=30	FALSE	FALSE	Q2	Q1	England	UK.Black	1
GB	0	35-44	2020-03-24	non-female	White	FALSE	FALSE	FALSE	FALSE	no	BMI 25-29.9	FALSE	FALSE	Q2	Q2	England	UK.White	93
GB	0	25-34	2020-03-24	non-female	White	FALSE	FALSE	FALSE	FALSE	yes/prior	BMI 18.5-24.9	FALSE	FALSE	Q2	Q3	Scotland	UK.White	1
GB	0	35-44	2020-03-24	female	White	FALSE	FALSE	FALSE	FALSE	no	BMI 18.5-24.9	FALSE	FALSE	Q2	Q3	Scotland	UK.White	15
GB	0	45-54	2020-03-24	non-female	White	FALSE	FALSE	FALSE	FALSE	no	BMI 18.5-24.9	FALSE	FALSE	Q1	Q1	England	UK.White	91
GB	0	45-54	2020-03-24	female	White	FALSE	FALSE	FALSE	FALSE	yes/prior	BMI 18.5-24.9	FALSE	FALSE	Q3	Q1	England	UK.White	6
GB	1	35-44	2020-03-24	non-female	UK Chinese	FALSE	FALSE	FALSE	FALSE	no	BMI 18.5-24.9	FALSE	FALSE	Q4	Q2	England	UK.Other	1
GB	0	25-34	2020-03-24	non-female	White	FALSE	FALSE	FALSE	FALSE	no	BMI 18.5-24.9	FALSE	FALSE	Q4	Q4	England	UK.White	67
GB	0	45-54	2020-03-24	non-female	White	FALSE	FALSE	FALSE	FALSE	no	BMI 25-29.9	FALSE	FALSE	Q4	Q3	Scotland	UK.White	8
GB	0	55-64	2020-03-24	female	White	FALSE	FALSE	FALSE	FALSE	no	BMI 18.5-24.9	FALSE	FALSE	Q3	Q3	Scotland	UK.White	9
GB	0	25-34	2020-03-24	non-female	White	FALSE	FALSE	FALSE	FALSE	no	BMI 25-29.9	FALSE	FALSE	Q2	Q4	England	UK.White	11
GB	0	45-54	2020-03-24	non-female	White	FALSE	FALSE	FALSE	TRUE	no	BMI 25-29.9	FALSE	FALSE	Q2	Q3	England	UK.White	2
GB	1	>=65	2020-03-24	female	White	FALSE	FALSE	FALSE	FALSE	no	BMI 18.5-24.9	FALSE	FALSE	Q4	Q4	England	UK.White	54
GB	0	>=65	2020-03-24	female	White	FALSE	FALSE	FALSE	FALSE	no	BMI 18.5-24.9	FALSE	FALSE	Q3	Q3	Scotland	UK.White	10
GB	1	>=65	2020-03-24	non-female	White	FALSE	FALSE	FALSE	FALSE	no	BMI 25-29.9	FALSE	FALSE	Q1	Q2	England	UK.White	9
GB	0	35-44	2020-03-24	female	White	FALSE	FALSE	FALSE	FALSE	no	BMI>=30	FALSE	FALSE	Q3	Q2	England	UK.White	34
GB	0	55-64	2020-03-24	female	White	FALSE	FALSE	FALSE	FALSE	no	BMI 18.5-24.9	FALSE	FALSE	Q2	Q2	Wales	UK.White	9
GB	0	55-64	2020-03-24	non-female	White	FALSE	FALSE	FALSE	FALSE	yes/prior	BMI 18.5-24.9	FALSE	FALSE	Q1	Q1	England	UK.White	9
GB	1	45-54	2020-03-24	female	White	FALSE	FALSE	FALSE	FALSE	no	BMI 18.5-24.9	FALSE	FALSE	Q3	Q4	England	UK.White	11
GB	0	25-34	2020-03-24	non-female	White	FALSE	FALSE	FALSE	FALSE	no	BMI>=30	FALSE	FALSE	Q1	Q1	Wales	UK.White	2
GB	0	45-54	2020-03-24	non-female	White	FALSE	FALSE	FALSE	FALSE	no	BMI 18.5-24.9	FALSE	FALSE	Q4	Q4	England	UK.White	131
GB	0	25-34	2020-03-24	non-female	White	FALSE	FALSE	FALSE	FALSE	no	BMI 18.5-24.9	FALSE	FALSE	Q3	Q3	England	UK.White	33
GB	0	25-34	2020-03-24	non-female	White	FALSE	FALSE	FALSE	FALSE	no	BMI 18.5-24.9	FALSE	FALSE	Q4	Q3	England	UK.White	34
GB	1	35-44	2020-03-24	female	White	FALSE	FALSE	FALSE	FALSE	no	BMI 18.5-24.9	FALSE	FALSE	Q4	Q3	England	UK.White	17
GB	0	25-34	2020-03-24	female	White	FALSE	FALSE	FALSE	FALSE	no	BMI 18.5-24.9	TRUE	FALSE	Q4	Q3	England	UK.White	8
GB	1	>=65	2020-03-24	female	White	FALSE	FALSE	FALSE	FALSE	no	BMI 25-29.9	FALSE	FALSE	Q3	Q3	England	UK.White	11
GB	0	55-64	2020-03-24	non-female	White	FALSE	TRUE	FALSE	FALSE	no	BMI 18.5-24.9	FALSE	FALSE	Q4	Q3	England	UK.White	2
GB	0	>=65	2020-03-24	non-female	White	FALSE	TRUE	FALSE	FALSE	no	BMI 18.5-24.9	FALSE	FALSE	Q2	Q1	England	UK.White	1
GB	1	55-64	2020-03-24	female	White	FALSE	FALSE	FALSE	FALSE	no	BMI 18.5-24.9	FALSE	FALSE	Q3	Q3	England	UK.White	26
GB	0	45-54	2020-03-24	non-female	White	TRUE	TRUE	FALSE	FALSE	no	BMI>=30	FALSE	FALSE	Q2	Q2	England	UK.White	1
GB	1	45-54	2020-03-24	non-female	White	FALSE	FALSE	FALSE	FALSE	no	BMI 18.5-24.9	FALSE	FALSE	Q3	Q4	England	UK.White	2
GB	0	55-64	2020-03-24	non-female	White	FALSE	FALSE	FALSE	FALSE	no	BMI 18.5-24.9	FALSE	FALSE	Q2	Q1	Scotland	UK.White	1
GB	0	55-64	2020-03-24	non-female	White	FALSE	FALSE	FALSE	FALSE	no	BMI 18.5-24.9	FALSE	FALSE	Q4	Q2	England	UK.White	29
GB	1	35-44	2020-03-24	female	White	FALSE	FALSE	FALSE	FALSE	no	BMI 18.5-24.9	FALSE	FALSE	NA	NA	NA	UK.White	7
GB	0	45-54	2020-03-24	non-female	White	FALSE	FALSE	FALSE	FALSE	no	BMI>=30	FALSE	FALSE	Q1	Q1	England	UK.White	72
GB	0	45-54	2020-03-24	female	White	FALSE	FALSE	FALSE	FALSE	no	BMI 25-29.9	FALSE	FALSE	Q3	Q3	England	UK.White	119
GB	0	35-44	2020-03-24	non-female	White	FALSE	FALSE	FALSE	FALSE	no	BMI 18.5-24.9	FALSE	FALSE	NA	NA	NA	UK.White	33
GB	0	45-54	2020-03-24	non-female	White	FALSE	FALSE	FALSE	FALSE	no	BMI 25-29.9	FALSE	FALSE	Q3	Q3	Wales	UK.White	1
GB	0	25-34	2020-03-24	female	White	FALSE	FALSE	FALSE	FALSE	yes/prior	BMI 18.5-24.9	FALSE	FALSE	Q1	Q1	Scotland	UK.White	4
GB	0	25-34	2020-03-24	female	White	FALSE	FALSE	FALSE	FALSE	no	BMI 18.5-24.9	FALSE	FALSE	Q3	Q2	England	UK.White	76
GB	0	35-44	2020-03-24	non-female	White	FALSE	FALSE	FALSE	FALSE	no	BMI 25-29.9	FALSE	FALSE	NA	NA	NA	UK.White	30
GB	0	55-64	2020-03-24	non-female	White	FALSE	TRUE	FALSE	FALSE	yes/prior	BMI 25-29.9	FALSE	FALSE	Q1	Q1	England	UK.White	1
GB	0	25-34	2020-03-24	non-female	White	FALSE	FALSE	FALSE	FALSE	no	BMI 25-29.9	TRUE	FALSE	Q4	Q4	Scotland	UK.White	1
GB	0	35-44	2020-03-24	non-female	White	FALSE	FALSE	FALSE	FALSE	no	BMI 25-29.9	FALSE	FALSE	Q3	Q3	England	UK.White	39
GB	1	25-34	2020-03-24	non-female	White	FALSE	FALSE	FALSE	FALSE	no	BMI 18.5-24.9	FALSE	FALSE	Q2	Q1	England	UK.White	5
GB	0	55-64	2020-03-24	female	White	FALSE	FALSE	FALSE	FALSE	no	BMI 18.5-24.9	FALSE	FALSE	Q2	Q4	England	UK.White	59
GB	0	35-44	2020-03-24	non-female	UK Asian	FALSE	FALSE	FALSE	FALSE	no	BMI>=30	TRUE	FALSE	Q1	Q1	England	UK.Other	1
GB	0	35-44	2020-03-24	non-female	White	FALSE	FALSE	FALSE	FALSE	no	BMI 18.5-24.9	FALSE	FALSE	Q2	Q1	England	UK.White	141
GB	0	45-54	2020-03-24	non-female	White	FALSE	FALSE	FALSE	FALSE	yes/prior	BMI 25-29.9	FALSE	FALSE	Q3	Q2	England	UK.White	3
GB	1	45-54	2020-03-24	female	White	FALSE	FALSE	FALSE	FALSE	no	BMI>=30	TRUE	FALSE	Q1	Q1	England	UK.White	8
GB	0	45-54	2020-03-24	female	White	FALSE	FALSE	FALSE	FALSE	no	BMI>=30	FALSE	FALSE	Q3	Q1	England	UK.White	28
GB	0	<25	2020-03-24	female	White	FALSE	FALSE	FALSE	FALSE	no	BMI <18.5	FALSE	FALSE	Q1	Q1	Scotland	UK.White	2
GB	0	>=65	2020-03-24	non-female	White	FALSE	FALSE	FALSE	FALSE	no	BMI>=30	FALSE	FALSE	Q3	Q4	England	UK.White	7
GB	0	45-54	2020-03-24	non-female	White	FALSE	TRUE	FALSE	FALSE	no	BMI 25-29.9	FALSE	FALSE	Q2	Q3	England	UK.White	3
GB	0	25-34	2020-03-24	female	White	FALSE	FALSE	FALSE	FALSE	no	BMI>=30	FALSE	FALSE	Q1	Q1	England	UK.White	86
GB	0	>=65	2020-03-24	female	White	FALSE	FALSE	FALSE	FALSE	no	BMI>=30	FALSE	FALSE	Q1	Q1	England	UK.White	45
GB	0	35-44	2020-03-24	non-female	White	FALSE	FALSE	FALSE	FALSE	yes/prior	BMI 25-29.9	FALSE	FALSE	Q1	Q1	England	UK.White	17
GB	0	55-64	2020-03-24	female	White	FALSE	FALSE	TRUE	FALSE	no	BMI>=30	FALSE	FALSE	Q2	Q2	Wales	UK.White	1
GB	0	35-44	2020-03-24	non-female	White	FALSE	FALSE	FALSE	FALSE	no	BMI 25-29.9	FALSE	FALSE	Q1	Q1	England	UK.White	139
GB	0	>=65	2020-03-24	non-female	White	FALSE	FALSE	FALSE	FALSE	no	BMI 18.5-24.9	FALSE	FALSE	Q4	Q4	England	UK.White	61
GB	0	55-64	2020-03-24	female	UK Asian	FALSE	FALSE	FALSE	FALSE	no	BMI 18.5-24.9	FALSE	FALSE	Q4	Q3	England	UK.Other	1
GB	0	55-64	2020-03-24	female	UK Middle Eastern	FALSE	FALSE	FALSE	FALSE	no	BMI>=30	FALSE	FALSE	Q4	Q3	Scotland	UK.Other	1
GB	0	45-54	2020-03-24	non-female	White	FALSE	FALSE	FALSE	FALSE	no	BMI 25-29.9	FALSE	FALSE	Q4	Q4	England	UK.White	135
GB	0	25-34	2020-03-24	female	White	FALSE	FALSE	FALSE	FALSE	no	BMI 25-29.9	TRUE	FALSE	Q2	Q1	England	UK.White	13
GB	0	45-54	2020-03-24	non-female	White	FALSE	FALSE	FALSE	FALSE	no	BMI 18.5-24.9	TRUE	FALSE	Q4	Q3	England	UK.White	7
GB	0	55-64	2020-03-24	female	White	FALSE	FALSE	TRUE	FALSE	no	BMI 18.5-24.9	FALSE	FALSE	Q3	Q1	England	UK.White	1
GB	0	35-44	2020-03-24	non-female	White	FALSE	FALSE	FALSE	FALSE	no	BMI 18.5-24.9	FALSE	FALSE	Q3	Q1	England	UK.White	33
GB	0	45-54	2020-03-24	non-female	White	FALSE	FALSE	FALSE	FALSE	yes/prior	BMI 25-29.9	FALSE	FALSE	Q1	Q1	England	UK.White	10
GB	0	35-44	2020-03-24	non-female	White	FALSE	FALSE	FALSE	FALSE	no	BMI>=30	FALSE	FALSE	Q4	Q4	England	UK.White	23
GB	0	35-44	2020-03-24	female	White	FALSE	FALSE	FALSE	FALSE	no	BMI 25-29.9	TRUE	FALSE	Q1	Q1	England	UK.White	18
GB	0	45-54	2020-03-24	female	White	FALSE	FALSE	FALSE	FALSE	no	BMI 25-29.9	FALSE	FALSE	Q3	Q2	Scotland	UK.White	4
GB	0	55-64	2020-03-24	non-female	Black	FALSE	FALSE	FALSE	FALSE	no	BMI>=30	FALSE	FALSE	Q4	Q4	England	UK.Black	1
GB	0	25-34	2020-03-24	non-female	White	FALSE	FALSE	FALSE	FALSE	no	BMI 18.5-24.9	FALSE	FALSE	NA	NA	NA	UK.White	27
GB	1	25-34	2020-03-24	female	White	FALSE	FALSE	FALSE	FALSE	no	BMI 25-29.9	FALSE	TRUE	Q3	Q3	England	UK.White	1
GB	0	45-54	2020-03-24	non-female	White	FALSE	FALSE	FALSE	FALSE	no	BMI 25-29.9	FALSE	FALSE	Q3	Q3	Scotland	UK.White	6
GB	1	>=65	2020-03-24	non-female	White	FALSE	FALSE	FALSE	FALSE	no	BMI 18.5-24.9	FALSE	FALSE	Q4	Q2	Scotland	UK.White	1
GB	0	55-64	2020-03-24	female	White	FALSE	FALSE	FALSE	FALSE	no	BMI>=30	FALSE	FALSE	Q2	Q4	England	UK.White	31
GB	0	>=65	2020-03-24	female	White	FALSE	FALSE	FALSE	FALSE	no	BMI>=30	FALSE	FALSE	Q4	Q3	Scotland	UK.White	4
GB	0	55-64	2020-03-24	non-female	White	FALSE	FALSE	FALSE	FALSE	no	BMI 25-29.9	FALSE	FALSE	Q3	Q1	England	UK.White	17
GB	0	35-44	2020-03-24	non-female	White	TRUE	FALSE	FALSE	FALSE	no	BMI 25-29.9	FALSE	FALSE	Q1	Q2	Scotland	UK.White	2
GB	0	55-64	2020-03-24	female	White	FALSE	FALSE	FALSE	FALSE	no	BMI 18.5-24.9	TRUE	FALSE	Q3	Q4	England	UK.White	8
GB	0	35-44	2020-03-24	non-female	White	FALSE	FALSE	FALSE	FALSE	no	BMI 18.5-24.9	FALSE	FALSE	Q4	Q2	England	UK.White	35
GB	1	>=65	2020-03-24	female	White	FALSE	FALSE	FALSE	FALSE	no	BMI 18.5-24.9	FALSE	FALSE	Q1	Q3	England	UK.White	5
GB	0	25-34	2020-03-24	non-female	White	FALSE	FALSE	FALSE	FALSE	yes/prior	BMI 18.5-24.9	FALSE	FALSE	Q4	Q4	England	UK.White	4
GB	0	25-34	2020-03-24	female	UK Chinese	FALSE	FALSE	FALSE	FALSE	no	BMI 18.5-24.9	FALSE	FALSE	Q2	Q2	England	UK.Other	1
GB	0	55-64	2020-03-24	female	White	FALSE	FALSE	FALSE	FALSE	no	BMI 18.5-24.9	FALSE	FALSE	Q3	Q1	England	UK.White	49
GB	0	35-44	2020-03-24	female	UK Chinese	FALSE	FALSE	FALSE	FALSE	no	BMI <18.5	FALSE	FALSE	NA	NA	NA	UK.Other	1
GB	0	>=65	2020-03-24	female	Other	FALSE	FALSE	FALSE	FALSE	no	BMI 18.5-24.9	FALSE	FALSE	Q4	Q4	England	UK.Other	1
GB	0	35-44	2020-03-24	non-female	White	FALSE	FALSE	FALSE	FALSE	no	BMI 18.5-24.9	FALSE	FALSE	Q3	Q4	Northern Ireland	UK.White	1
GB	0	35-44	2020-03-24	female	White	FALSE	TRUE	FALSE	FALSE	no	BMI 18.5-24.9	FALSE	FALSE	Q1	Q1	Wales	UK.White	1
GB	0	45-54	2020-03-24	non-female	White	FALSE	FALSE	FALSE	FALSE	no	BMI 18.5-24.9	FALSE	FALSE	Q2	Q3	Scotland	UK.White	5
GB	0	55-64	2020-03-24	female	Other	TRUE	FALSE	TRUE	FALSE	no	BMI>=30	FALSE	FALSE	Q4	Q4	England	UK.Other	1
GB	0	55-64	2020-03-24	female	White	FALSE	FALSE	FALSE	FALSE	no	BMI <18.5	FALSE	FALSE	Q4	Q3	England	UK.White	7
GB	0	55-64	2020-03-24	non-female	White	FALSE	FALSE	FALSE	FALSE	no	BMI 18.5-24.9	FALSE	FALSE	Q2	Q3	England	UK.White	66
GB	0	55-64	2020-03-24	non-female	White	FALSE	FALSE	FALSE	FALSE	no	BMI 18.5-24.9	FALSE	FALSE	Q4	Q3	England	UK.White	75
GB	0	35-44	2020-03-24	non-female	White	FALSE	FALSE	FALSE	FALSE	no	BMI>=30	FALSE	FALSE	Q3	Q4	England	UK.White	14
GB	0	25-34	2020-03-24	non-female	White	FALSE	FALSE	FALSE	FALSE	no	BMI 18.5-24.9	FALSE	FALSE	Q2	Q4	Scotland	UK.White	3
GB	1	>=65	2020-03-24	non-female	White	FALSE	FALSE	FALSE	FALSE	no	BMI 25-29.9	FALSE	FALSE	Q1	Q1	England	UK.White	19
GB	0	35-44	2020-03-24	non-female	White	FALSE	FALSE	FALSE	FALSE	no	BMI 25-29.9	TRUE	FALSE	Q1	Q2	England	UK.White	2
GB	0	45-54	2020-03-24	non-female	White	FALSE	FALSE	FALSE	FALSE	no	BMI 18.5-24.9	FALSE	FALSE	Q3	Q3	England	UK.White	68
GB	0	25-34	2020-03-24	non-female	White	FALSE	FALSE	FALSE	FALSE	no	BMI 25-29.9	FALSE	FALSE	NA	NA	NA	UK.White	25
GB	1	25-34	2020-03-24	female	White	TRUE	FALSE	FALSE	FALSE	no	BMI>=30	FALSE	FALSE	Q2	Q1	England	UK.White	1
GB	0	>=65	2020-03-24	female	White	FALSE	FALSE	FALSE	FALSE	no	BMI <18.5	FALSE	FALSE	Q2	Q3	England	UK.White	7
GB	0	25-34	2020-03-24	non-female	White	FALSE	FALSE	FALSE	FALSE	no	BMI 18.5-24.9	FALSE	FALSE	Q2	Q4	England	UK.White	18
GB	0	35-44	2020-03-24	female	White	FALSE	FALSE	FALSE	FALSE	no	BMI 25-29.9	FALSE	FALSE	Q2	Q2	England	UK.White	122
GB	1	55-64	2020-03-24	female	White	FALSE	FALSE	FALSE	FALSE	no	BMI 18.5-24.9	FALSE	FALSE	Q3	Q4	England	UK.White	15
GB	0	55-64	2020-03-24	female	White	FALSE	FALSE	FALSE	TRUE	no	BMI>=30	FALSE	FALSE	Q1	Q1	England	UK.White	3
GB	1	<25	2020-03-24	non-female	White	FALSE	FALSE	FALSE	FALSE	no	BMI 18.5-24.9	TRUE	FALSE	Q3	Q3	England	UK.White	1
GB	0	55-64	2020-03-24	non-female	White	FALSE	FALSE	FALSE	FALSE	no	BMI>=30	FALSE	FALSE	Q2	Q1	Wales	UK.White	1
GB	0	45-54	2020-03-24	non-female	White	FALSE	FALSE	FALSE	FALSE	no	BMI 18.5-24.9	FALSE	FALSE	Q4	Q3	Scotland	UK.White	6
GB	0	35-44	2020-03-24	non-female	White	FALSE	FALSE	FALSE	FALSE	no	BMI 18.5-24.9	FALSE	FALSE	Q1	Q3	England	UK.White	5
GB	0	55-64	2020-03-24	female	White	FALSE	FALSE	FALSE	FALSE	yes/prior	BMI>=30	FALSE	FALSE	Q2	Q3	England	UK.White	8
GB	0	35-44	2020-03-24	non-female	White	FALSE	FALSE	FALSE	FALSE	no	BMI 25-29.9	FALSE	FALSE	Q3	Q2	England	UK.White	32
GB	0	>=65	2020-03-24	non-female	White	FALSE	FALSE	FALSE	FALSE	no	BMI 25-29.9	FALSE	FALSE	Q2	Q2	England	UK.White	50
GB	0	45-54	2020-03-24	non-female	White	FALSE	FALSE	FALSE	FALSE	no	BMI>=30	TRUE	FALSE	Q2	Q1	England	UK.White	5
GB	0	25-34	2020-03-24	non-female	White	FALSE	FALSE	FALSE	FALSE	no	BMI 25-29.9	FALSE	FALSE	Q1	Q4	England	UK.White	3
GB	0	>=65	2020-03-24	female	White	FALSE	FALSE	FALSE	FALSE	no	BMI 25-29.9	TRUE	FALSE	Q2	Q3	England	UK.White	3
GB	0	55-64	2020-03-24	female	White	FALSE	FALSE	FALSE	FALSE	no	BMI <18.5	FALSE	FALSE	Q4	Q2	England	UK.White	5
GB	0	35-44	2020-03-24	non-female	White	FALSE	FALSE	FALSE	FALSE	no	BMI 18.5-24.9	FALSE	FALSE	Q2	Q2	Scotland	UK.White	9
GB	0	55-64	2020-03-24	female	White	FALSE	FALSE	FALSE	FALSE	no	BMI 25-29.9	FALSE	FALSE	Q3	Q3	England	UK.White	105
GB	0	45-54	2020-03-24	non-female	White	FALSE	FALSE	FALSE	FALSE	no	BMI 18.5-24.9	FALSE	FALSE	NA	NA	NA	UK.White	24
GB	0	35-44	2020-03-24	non-female	White	FALSE	FALSE	FALSE	FALSE	no	BMI 25-29.9	FALSE	FALSE	Q4	Q3	England	UK.White	72
GB	1	35-44	2020-03-24	female	UK Chinese	FALSE	FALSE	FALSE	FALSE	no	BMI 18.5-24.9	FALSE	FALSE	NA	NA	NA	UK.Other	1
GB	0	35-44	2020-03-24	non-female	White	FALSE	FALSE	FALSE	FALSE	no	BMI 18.5-24.9	FALSE	FALSE	Q2	Q4	England	UK.White	28
GB	0	55-64	2020-03-24	non-female	White	FALSE	TRUE	FALSE	FALSE	no	BMI 25-29.9	FALSE	FALSE	Q1	Q1	England	UK.White	7
GB	1	>=65	2020-03-24	non-female	White	FALSE	FALSE	FALSE	FALSE	no	BMI>=30	FALSE	FALSE	Q4	Q3	England	UK.White	6
GB	0	55-64	2020-03-24	non-female	White	FALSE	FALSE	FALSE	FALSE	no	BMI 25-29.9	FALSE	FALSE	Q4	Q4	Scotland	UK.White	8
GB	0	55-64	2020-03-24	non-female	UK Middle Eastern	FALSE	FALSE	FALSE	FALSE	yes/prior	BMI 18.5-24.9	TRUE	FALSE	Q2	Q1	England	UK.Other	1
GB	0	<25	2020-03-24	female	White	FALSE	FALSE	FALSE	FALSE	no	BMI>=30	TRUE	FALSE	Q2	Q2	England	UK.White	1
GB	0	25-34	2020-03-24	female	White	FALSE	FALSE	FALSE	FALSE	no	BMI 18.5-24.9	FALSE	FALSE	Q1	Q2	Scotland	UK.White	10
GB	1	25-34	2020-03-24	non-female	White	FALSE	FALSE	FALSE	FALSE	no	BMI 18.5-24.9	FALSE	FALSE	Q1	Q1	England	UK.White	12
GB	1	35-44	2020-03-24	female	White	FALSE	FALSE	FALSE	FALSE	no	BMI>=30	FALSE	FALSE	Q2	Q3	England	UK.White	11
GB	0	35-44	2020-03-24	female	White	FALSE	FALSE	FALSE	FALSE	no	BMI 25-29.9	TRUE	FALSE	Q1	Q2	England	UK.White	5
GB	1	35-44	2020-03-24	female	White	FALSE	FALSE	FALSE	FALSE	no	BMI 25-29.9	FALSE	FALSE	Q1	Q2	England	UK.White	8
GB	0	35-44	2020-03-24	female	White	FALSE	FALSE	FALSE	FALSE	no	BMI 18.5-24.9	FALSE	FALSE	Q3	Q2	England	UK.White	113
GB	0	55-64	2020-03-24	non-female	White	FALSE	FALSE	FALSE	FALSE	no	BMI 18.5-24.9	TRUE	FALSE	Q2	Q2	England	UK.White	2
GB	0	55-64	2020-03-24	non-female	White	FALSE	FALSE	FALSE	FALSE	no	BMI 25-29.9	FALSE	FALSE	Q1	Q3	England	UK.White	12
GB	0	>=65	2020-03-24	non-female	White	FALSE	FALSE	FALSE	FALSE	no	BMI 18.5-24.9	FALSE	FALSE	Q1	Q1	England	UK.White	44
GB	1	55-64	2020-03-24	non-female	White	FALSE	FALSE	FALSE	FALSE	no	BMI 25-29.9	FALSE	FALSE	Q1	Q1	England	UK.White	6
GB	0	45-54	2020-03-24	non-female	White	FALSE	FALSE	FALSE	FALSE	no	BMI 18.5-24.9	TRUE	FALSE	Q4	Q4	England	UK.White	6
GB	1	>=65	2020-03-24	non-female	White	FALSE	FALSE	FALSE	FALSE	no	BMI 18.5-24.9	FALSE	FALSE	Q3	Q4	England	UK.White	7
GB	0	25-34	2020-03-24	non-female	White	FALSE	FALSE	FALSE	FALSE	no	BMI 25-29.9	FALSE	FALSE	Q2	Q1	England	UK.White	48
GB	0	35-44	2020-03-24	female	White	FALSE	FALSE	FALSE	FALSE	no	BMI 25-29.9	FALSE	FALSE	Q1	Q1	Wales	UK.White	4
GB	0	55-64	2020-03-24	female	White	FALSE	TRUE	FALSE	FALSE	no	BMI 25-29.9	TRUE	FALSE	Q2	Q2	England	UK.White	1
GB	0	45-54	2020-03-24	female	White	FALSE	FALSE	FALSE	FALSE	no	BMI 25-29.9	TRUE	FALSE	Q4	Q4	England	UK.White	15
GB	0	45-54	2020-03-24	female	White	TRUE	FALSE	FALSE	FALSE	no	BMI>=30	FALSE	FALSE	Q1	Q1	England	UK.White	11
GB	1	>=65	2020-03-24	non-female	White	FALSE	TRUE	FALSE	FALSE	no	BMI 18.5-24.9	FALSE	FALSE	Q2	Q3	Northern Ireland	UK.White	1
GB	0	45-54	2020-03-24	non-female	White	FALSE	FALSE	FALSE	FALSE	no	BMI 25-29.9	TRUE	FALSE	Q2	Q1	England	UK.White	9
GB	0	35-44	2020-03-24	female	UK Middle Eastern	FALSE	FALSE	FALSE	FALSE	no	BMI 18.5-24.9	FALSE	FALSE	Q1	Q1	England	UK.Other	1
GB	0	35-44	2020-03-24	female	Other	FALSE	FALSE	FALSE	FALSE	no	BMI 25-29.9	FALSE	FALSE	Q2	Q1	England	UK.Other	6
GB	0	45-54	2020-03-24	female	White	FALSE	FALSE	FALSE	FALSE	no	BMI 25-29.9	FALSE	FALSE	Q3	Q3	Scotland	UK.White	10
GB	0	>=65	2020-03-24	female	White	FALSE	FALSE	TRUE	FALSE	no	BMI 18.5-24.9	FALSE	FALSE	Q2	Q4	England	UK.White	2
GB	0	45-54	2020-03-24	female	White	FALSE	FALSE	FALSE	FALSE	no	BMI 18.5-24.9	FALSE	FALSE	Q3	Q1	England	UK.White	88
GB	1	>=65	2020-03-24	non-female	White	FALSE	FALSE	FALSE	FALSE	no	BMI 18.5-24.9	FALSE	FALSE	Q4	Q3	Wales	UK.White	1
GB	0	>=65	2020-03-24	non-female	White	FALSE	FALSE	FALSE	FALSE	no	BMI>=30	FALSE	FALSE	Q1	Q1	England	UK.White	26
GB	0	55-64	2020-03-24	non-female	White	FALSE	FALSE	FALSE	FALSE	no	BMI>=30	FALSE	FALSE	Q2	Q3	Scotland	UK.White	6
GB	0	55-64	2020-03-24	non-female	White	FALSE	FALSE	FALSE	FALSE	no	BMI>=30	FALSE	FALSE	Q2	Q3	Wales	UK.White	3
GB	0	55-64	2020-03-24	non-female	White	FALSE	FALSE	FALSE	FALSE	no	BMI 18.5-24.9	FALSE	FALSE	Q3	Q2	England	UK.White	33
GB	0	35-44	2020-03-24	female	White	FALSE	FALSE	FALSE	FALSE	no	BMI 25-29.9	TRUE	FALSE	Q2	Q1	England	UK.White	20
GB	0	55-64	2020-03-24	non-female	White	TRUE	FALSE	FALSE	FALSE	no	BMI 25-29.9	TRUE	FALSE	Q2	Q1	England	UK.White	1
GB	1	35-44	2020-03-24	female	White	FALSE	FALSE	FALSE	FALSE	no	BMI 18.5-24.9	FALSE	FALSE	Q2	Q1	England	UK.White	28
GB	0	25-34	2020-03-24	female	White	FALSE	FALSE	FALSE	FALSE	no	BMI 18.5-24.9	FALSE	FALSE	Q1	Q2	England	UK.White	67
GB	0	55-64	2020-03-24	female	White	FALSE	TRUE	FALSE	FALSE	no	BMI 18.5-24.9	FALSE	FALSE	Q2	Q2	Scotland	UK.White	1
GB	0	25-34	2020-03-24	female	White	FALSE	FALSE	FALSE	FALSE	no	BMI 18.5-24.9	FALSE	FALSE	Q2	Q3	Scotland	UK.White	10
GB	0	55-64	2020-03-24	non-female	White	FALSE	FALSE	FALSE	FALSE	no	BMI 25-29.9	FALSE	FALSE	Q2	Q1	England	UK.White	68
GB	0	>=65	2020-03-24	female	White	FALSE	FALSE	FALSE	FALSE	no	BMI>=30	FALSE	FALSE	NA	NA	NA	UK.White	6
GB	0	>=65	2020-03-24	non-female	White	FALSE	FALSE	FALSE	FALSE	no	BMI 18.5-24.9	TRUE	FALSE	Q4	Q4	England	UK.White	7
GB	0	45-54	2020-03-24	non-female	White	TRUE	TRUE	FALSE	FALSE	no	BMI 25-29.9	FALSE	FALSE	Q2	Q2	England	UK.White	1
GB	0	>=65	2020-03-24	female	White	FALSE	TRUE	FALSE	TRUE	no	BMI 18.5-24.9	FALSE	FALSE	Q2	Q1	England	UK.White	1
GB	0	>=65	2020-03-24	non-female	White	FALSE	FALSE	FALSE	FALSE	no	BMI 25-29.9	FALSE	FALSE	Q3	Q2	Wales	UK.White	2
GB	0	45-54	2020-03-24	female	White	FALSE	FALSE	FALSE	FALSE	no	BMI 25-29.9	FALSE	FALSE	Q2	Q3	England	UK.White	166
GB	0	45-54	2020-03-24	non-female	White	FALSE	FALSE	FALSE	FALSE	no	BMI 25-29.9	FALSE	FALSE	Q3	Q1	England	UK.White	28
GB	1	<25	2020-03-24	non-female	White	FALSE	FALSE	FALSE	FALSE	yes/prior	BMI 18.5-24.9	FALSE	FALSE	Q1	Q2	England	UK.White	1
GB	0	25-34	2020-03-24	non-female	UK Asian	FALSE	FALSE	FALSE	FALSE	no	BMI 18.5-24.9	FALSE	FALSE	Q2	Q1	England	UK.Other	5
GB	0	45-54	2020-03-24	non-female	White	FALSE	FALSE	FALSE	FALSE	no	BMI 25-29.9	FALSE	FALSE	Q2	Q1	England	UK.White	99
GB	1	45-54	2020-03-24	non-female	White	FALSE	FALSE	FALSE	FALSE	no	BMI 18.5-24.9	FALSE	FALSE	Q4	Q2	England	UK.White	4
GB	0	>=65	2020-03-24	female	White	FALSE	FALSE	FALSE	FALSE	no	BMI>=30	FALSE	FALSE	Q2	Q1	England	UK.White	16
GB	0	25-34	2020-03-24	female	White	FALSE	FALSE	FALSE	FALSE	no	BMI 18.5-24.9	FALSE	FALSE	Q2	Q3	England	UK.White	127
GB	0	25-34	2020-03-24	non-female	White	FALSE	FALSE	FALSE	FALSE	no	BMI>=30	FALSE	FALSE	Q2	Q3	England	UK.White	8
GB	0	35-44	2020-03-24	female	White	FALSE	FALSE	FALSE	FALSE	no	BMI 18.5-24.9	FALSE	FALSE	Q2	Q1	Scotland	UK.White	6
GB	1	25-34	2020-03-24	non-female	White	FALSE	FALSE	FALSE	FALSE	no	BMI <18.5	FALSE	FALSE	Q1	Q1	England	UK.White	1
GB	0	45-54	2020-03-24	non-female	White	FALSE	FALSE	FALSE	FALSE	no	BMI 18.5-24.9	FALSE	FALSE	Q4	Q4	Scotland	UK.White	11
GB	0	>=65	2020-03-24	non-female	White	FALSE	TRUE	FALSE	FALSE	yes/prior	BMI>=30	FALSE	FALSE	Q3	Q3	England	UK.White	1
GB	0	35-44	2020-03-24	non-female	White	FALSE	FALSE	FALSE	FALSE	yes/prior	BMI 25-29.9	FALSE	FALSE	Q2	Q1	England	UK.White	17
GB	0	>=65	2020-03-24	non-female	White	FALSE	FALSE	FALSE	FALSE	no	BMI 18.5-24.9	FALSE	FALSE	Q2	Q2	England	UK.White	51
GB	0	<25	2020-03-24	female	White	FALSE	FALSE	FALSE	FALSE	no	BMI 25-29.9	FALSE	FALSE	Q1	Q1	England	UK.White	5
GB	0	55-64	2020-03-24	non-female	White	FALSE	FALSE	FALSE	FALSE	no	BMI 25-29.9	FALSE	FALSE	NA	NA	NA	UK.White	18
GB	1	>=65	2020-03-24	non-female	White	FALSE	TRUE	FALSE	FALSE	no	BMI 18.5-24.9	FALSE	FALSE	Q3	Q3	England	UK.White	3
GB	1	55-64	2020-03-24	non-female	White	FALSE	FALSE	FALSE	FALSE	no	BMI 25-29.9	FALSE	FALSE	Q4	Q4	England	UK.White	12
GB	0	<25	2020-03-24	female	White	FALSE	FALSE	FALSE	FALSE	no	BMI>=30	FALSE	FALSE	Q3	Q3	England	UK.White	2
GB	1	>=65	2020-03-24	female	White	FALSE	TRUE	FALSE	FALSE	no	BMI 18.5-24.9	FALSE	FALSE	Q4	Q1	England	UK.White	1
GB	1	55-64	2020-03-24	female	White	FALSE	FALSE	FALSE	FALSE	yes/prior	BMI <18.5	FALSE	FALSE	Q1	Q2	England	UK.White	1
GB	0	35-44	2020-03-24	non-female	White	FALSE	TRUE	FALSE	FALSE	no	BMI 25-29.9	FALSE	FALSE	Q3	Q4	England	UK.White	2
GB	0	55-64	2020-03-24	non-female	White	TRUE	FALSE	FALSE	FALSE	no	BMI 18.5-24.9	FALSE	FALSE	Q4	Q4	Scotland	UK.White	1
GB	0	35-44	2020-03-24	non-female	White	FALSE	FALSE	FALSE	FALSE	no	BMI 18.5-24.9	FALSE	FALSE	Q2	Q3	England	UK.White	77
GB	0	35-44	2020-03-24	non-female	White	FALSE	FALSE	FALSE	FALSE	yes/prior	BMI 18.5-24.9	FALSE	FALSE	Q2	Q3	England	UK.White	9
GB	0	45-54	2020-03-24	female	White	FALSE	FALSE	FALSE	FALSE	no	BMI 18.5-24.9	FALSE	FALSE	Q3	Q2	Scotland	UK.White	5
GB	0	35-44	2020-03-24	non-female	White	FALSE	FALSE	FALSE	FALSE	no	BMI 25-29.9	TRUE	FALSE	Q4	Q3	England	UK.White	7
GB	0	>=65	2020-03-24	non-female	White	FALSE	FALSE	FALSE	FALSE	no	BMI 18.5-24.9	TRUE	FALSE	Q2	Q4	England	UK.White	1
GB	1	35-44	2020-03-24	non-female	White	FALSE	FALSE	FALSE	FALSE	no	BMI 25-29.9	FALSE	FALSE	Q2	Q2	England	UK.White	3
GB	0	45-54	2020-03-24	non-female	White	FALSE	FALSE	FALSE	FALSE	no	BMI 18.5-24.9	FALSE	FALSE	Q4	Q1	England	UK.White	18
GB	0	55-64	2020-03-24	female	White	FALSE	FALSE	FALSE	FALSE	no	BMI 25-29.9	FALSE	FALSE	Q4	Q3	England	UK.White	95
GB	1	35-44	2020-03-24	non-female	White	FALSE	FALSE	FALSE	FALSE	no	BMI>=30	FALSE	FALSE	Q3	Q2	England	UK.White	1
GB	0	>=65	2020-03-24	female	White	FALSE	FALSE	FALSE	FALSE	no	BMI 18.5-24.9	FALSE	FALSE	Q4	Q3	Scotland	UK.White	21
GB	1	45-54	2020-03-24	non-female	White	FALSE	FALSE	FALSE	FALSE	no	BMI 25-29.9	FALSE	FALSE	Q1	Q1	England	UK.White	5
GB	0	35-44	2020-03-24	non-female	Other	FALSE	FALSE	FALSE	FALSE	no	BMI 25-29.9	TRUE	FALSE	Q3	Q1	England	UK.Other	1
GB	0	>=65	2020-03-24	female	White	FALSE	FALSE	FALSE	FALSE	no	BMI 25-29.9	FALSE	FALSE	Q3	Q2	England	UK.White	15
GB	0	>=65	2020-03-24	non-female	White	FALSE	FALSE	FALSE	FALSE	no	BMI>=30	FALSE	FALSE	Q1	Q2	England	UK.White	8
GB	1	>=65	2020-03-24	female	White	FALSE	FALSE	FALSE	FALSE	no	BMI 18.5-24.9	FALSE	FALSE	Q3	Q2	England	UK.White	17
GB	0	55-64	2020-03-24	non-female	White	FALSE	FALSE	FALSE	FALSE	no	BMI>=30	FALSE	FALSE	Q2	Q1	Northern Ireland	UK.White	1
GB	0	35-44	2020-03-24	non-female	Other	FALSE	FALSE	FALSE	FALSE	no	BMI 18.5-24.9	FALSE	FALSE	Q2	Q3	England	UK.Other	4
GB	0	45-54	2020-03-24	non-female	White	FALSE	FALSE	FALSE	FALSE	yes/prior	BMI 25-29.9	FALSE	FALSE	Q4	Q3	England	UK.White	7
GB	0	35-44	2020-03-24	female	White	FALSE	FALSE	FALSE	FALSE	no	BMI 25-29.9	FALSE	FALSE	NA	NA	NA	UK.White	39
GB	0	<25	2020-03-24	female	White	FALSE	FALSE	FALSE	FALSE	no	BMI 18.5-24.9	FALSE	FALSE	Q3	Q3	England	UK.White	14
GB	0	55-64	2020-03-24	non-female	White	FALSE	FALSE	FALSE	FALSE	no	BMI 18.5-24.9	TRUE	FALSE	Q2	Q1	England	UK.White	8
GB	0	45-54	2020-03-24	female	White	FALSE	FALSE	FALSE	FALSE	yes/prior	BMI 25-29.9	FALSE	FALSE	Q1	Q3	England	UK.White	4
GB	0	>=65	2020-03-24	female	White	FALSE	FALSE	FALSE	FALSE	no	BMI 25-29.9	FALSE	FALSE	Q1	Q1	Northern Ireland	UK.White	2
GB	0	55-64	2020-03-24	female	White	FALSE	FALSE	FALSE	FALSE	no	BMI 25-29.9	FALSE	FALSE	Q3	Q2	England	UK.White	46
GB	1	>=65	2020-03-24	non-female	White	FALSE	FALSE	FALSE	FALSE	no	BMI 18.5-24.9	FALSE	FALSE	Q4	Q4	England	UK.White	34
GB	0	35-44	2020-03-24	non-female	White	FALSE	FALSE	FALSE	FALSE	no	BMI>=30	FALSE	FALSE	Q3	Q3	England	UK.White	23
GB	1	35-44	2020-03-24	female	White	FALSE	FALSE	FALSE	FALSE	no	BMI>=30	FALSE	FALSE	Q1	Q1	England	UK.White	29
GB	0	45-54	2020-03-24	non-female	White	FALSE	FALSE	FALSE	FALSE	no	BMI>=30	FALSE	FALSE	Q3	Q1	England	UK.White	4
GB	0	>=65	2020-03-24	female	White	FALSE	FALSE	FALSE	FALSE	no	BMI 25-29.9	FALSE	FALSE	Q2	Q2	Wales	UK.White	2
GB	0	35-44	2020-03-24	female	White	FALSE	FALSE	FALSE	FALSE	no	BMI 25-29.9	FALSE	FALSE	Q2	Q1	England	UK.White	153
GB	0	<25	2020-03-24	female	White	FALSE	FALSE	FALSE	FALSE	no	BMI 18.5-24.9	FALSE	FALSE	Q2	Q3	England	UK.White	25
GB	1	25-34	2020-03-24	female	White	FALSE	FALSE	FALSE	FALSE	no	BMI 18.5-24.9	FALSE	FALSE	Q2	Q3	England	UK.White	19
GB	1	>=65	2020-03-24	female	White	FALSE	TRUE	FALSE	FALSE	no	BMI 18.5-24.9	FALSE	FALSE	Q2	Q1	England	UK.White	1
GB	0	45-54	2020-03-24	female	UK Asian	FALSE	FALSE	FALSE	FALSE	no	BMI 25-29.9	FALSE	FALSE	Q3	Q3	England	UK.Other	4
GB	1	45-54	2020-03-24	female	White	FALSE	FALSE	FALSE	FALSE	no	BMI 18.5-24.9	FALSE	FALSE	Q4	Q4	England	UK.White	51
GB	1	55-64	2020-03-24	non-female	White	FALSE	FALSE	FALSE	FALSE	no	BMI 25-29.9	TRUE	FALSE	Q3	Q4	England	UK.White	2
GB	0	35-44	2020-03-24	non-female	White	FALSE	FALSE	FALSE	FALSE	no	BMI 18.5-24.9	FALSE	FALSE	Q3	Q2	England	UK.White	37
GB	0	35-44	2020-03-24	non-female	White	FALSE	FALSE	FALSE	FALSE	no	BMI>=30	FALSE	FALSE	Q2	Q2	England	UK.White	26
GB	1	>=65	2020-03-24	female	White	FALSE	FALSE	FALSE	FALSE	no	BMI 18.5-24.9	FALSE	FALSE	Q2	Q3	England	UK.White	29
GB	0	25-34	2020-03-24	non-female	Black	FALSE	FALSE	FALSE	FALSE	no	BMI>=30	FALSE	FALSE	NA	NA	NA	UK.Black	1
GB	0	55-64	2020-03-24	non-female	White	FALSE	FALSE	FALSE	FALSE	no	BMI 25-29.9	FALSE	FALSE	Q1	Q1	England	UK.White	78
GB	1	55-64	2020-03-24	non-female	White	FALSE	FALSE	FALSE	FALSE	no	BMI 18.5-24.9	FALSE	FALSE	Q4	Q4	England	UK.White	6
GB	1	45-54	2020-03-24	female	White	FALSE	FALSE	FALSE	FALSE	no	BMI 18.5-24.9	FALSE	FALSE	Q2	Q3	Scotland	UK.White	2
GB	0	35-44	2020-03-24	female	White	TRUE	FALSE	FALSE	FALSE	no	BMI 25-29.9	FALSE	FALSE	Q4	Q3	England	UK.White	3
GB	0	55-64	2020-03-24	non-female	White	FALSE	FALSE	FALSE	FALSE	no	BMI>=30	FALSE	FALSE	Q2	Q2	Scotland	UK.White	10
GB	0	25-34	2020-03-24	female	White	FALSE	FALSE	FALSE	FALSE	no	BMI>=30	FALSE	FALSE	Q2	Q2	England	UK.White	27
GB	0	45-54	2020-03-24	non-female	White	FALSE	FALSE	FALSE	FALSE	no	BMI>=30	FALSE	FALSE	Q3	Q4	England	UK.White	17
GB	0	35-44	2020-03-24	female	White	FALSE	FALSE	FALSE	FALSE	no	BMI>=30	FALSE	FALSE	Q2	Q2	England	UK.White	104
GB	0	>=65	2020-03-24	female	White	FALSE	TRUE	FALSE	FALSE	no	BMI>=30	FALSE	FALSE	Q4	Q3	England	UK.White	4
GB	0	>=65	2020-03-24	non-female	White	FALSE	TRUE	FALSE	FALSE	no	BMI 18.5-24.9	FALSE	FALSE	Q1	Q1	England	UK.White	5
GB	0	45-54	2020-03-24	female	White	FALSE	FALSE	FALSE	FALSE	no	BMI>=30	FALSE	FALSE	Q1	Q2	Scotland	UK.White	4
GB	0	>=65	2020-03-24	female	White	FALSE	FALSE	TRUE	FALSE	no	BMI 18.5-24.9	FALSE	FALSE	Q2	Q3	England	UK.White	3
GB	0	45-54	2020-03-24	non-female	White	FALSE	FALSE	FALSE	FALSE	yes/prior	BMI 25-29.9	FALSE	FALSE	Q2	Q1	England	UK.White	13
GB	0	45-54	2020-03-24	non-female	White	FALSE	FALSE	FALSE	FALSE	no	BMI>=30	FALSE	FALSE	Q3	Q3	England	UK.White	25
GB	0	35-44	2020-03-24	non-female	White	FALSE	FALSE	FALSE	FALSE	no	BMI 25-29.9	FALSE	FALSE	Q4	Q4	England	UK.White	72
GB	0	55-64	2020-03-24	non-female	White	TRUE	TRUE	FALSE	FALSE	no	BMI 25-29.9	FALSE	FALSE	Q3	Q3	England	UK.White	1
GB	0	25-34	2020-03-24	non-female	White	FALSE	FALSE	FALSE	FALSE	no	BMI 18.5-24.9	FALSE	FALSE	Q4	Q2	England	UK.White	20
GB	0	>=65	2020-03-24	female	White	FALSE	FALSE	FALSE	FALSE	no	BMI 18.5-24.9	FALSE	FALSE	Q3	Q2	England	UK.White	38
GB	0	25-34	2020-03-24	female	Other	FALSE	FALSE	FALSE	FALSE	no	BMI 18.5-24.9	FALSE	FALSE	Q2	Q1	England	UK.Other	9
GB	0	45-54	2020-03-24	non-female	White	TRUE	FALSE	FALSE	FALSE	no	BMI>=30	FALSE	FALSE	Q2	Q2	England	UK.White	6
GB	0	45-54	2020-03-24	female	Other	FALSE	FALSE	FALSE	FALSE	no	BMI 18.5-24.9	FALSE	FALSE	Q3	Q4	England	UK.Other	2
GB	0	55-64	2020-03-24	non-female	White	FALSE	TRUE	FALSE	FALSE	no	BMI 18.5-24.9	FALSE	FALSE	Q4	Q4	England	UK.White	4
GB	0	55-64	2020-03-24	non-female	White	FALSE	FALSE	FALSE	FALSE	no	BMI>=30	FALSE	FALSE	Q3	Q1	England	UK.White	8
GB	0	55-64	2020-03-24	female	White	FALSE	FALSE	FALSE	FALSE	no	BMI 25-29.9	TRUE	FALSE	Q4	Q2	England	UK.White	5
GB	0	35-44	2020-03-24	non-female	White	FALSE	FALSE	FALSE	FALSE	no	BMI>=30	FALSE	FALSE	Q1	Q1	England	UK.White	77
GB	0	35-44	2020-03-24	non-female	White	FALSE	FALSE	FALSE	FALSE	no	BMI 18.5-24.9	FALSE	FALSE	Q4	Q4	Wales	UK.White	9
GB	0	35-44	2020-03-24	female	White	FALSE	FALSE	FALSE	FALSE	no	BMI 18.5-24.9	FALSE	FALSE	Q4	Q3	Wales	UK.White	2
GB	0	35-44	2020-03-24	non-female	UK Asian	FALSE	FALSE	FALSE	FALSE	no	BMI 18.5-24.9	FALSE	FALSE	Q4	Q4	England	UK.Other	1
GB	0	45-54	2020-03-24	non-female	White	FALSE	FALSE	FALSE	FALSE	no	BMI 18.5-24.9	FALSE	FALSE	Q2	Q4	England	UK.White	20
GB	0	35-44	2020-03-24	non-female	White	FALSE	FALSE	FALSE	FALSE	no	BMI 25-29.9	FALSE	FALSE	Q4	Q2	Wales	UK.White	3
GB	0	35-44	2020-03-24	female	White	FALSE	FALSE	FALSE	FALSE	yes/prior	BMI 18.5-24.9	FALSE	FALSE	Q1	Q1	England	UK.White	29
GB	0	35-44	2020-03-24	female	UK Middle Eastern	FALSE	FALSE	FALSE	FALSE	no	BMI 18.5-24.9	FALSE	FALSE	Q2	Q1	England	UK.Other	3
GB	0	35-44	2020-03-24	female	White	FALSE	FALSE	FALSE	FALSE	no	BMI 25-29.9	FALSE	FALSE	Q4	Q4	England	UK.White	130
GB	1	35-44	2020-03-24	non-female	White	FALSE	FALSE	FALSE	FALSE	yes/prior	BMI 25-29.9	FALSE	FALSE	Q2	Q1	England	UK.White	2
GB	0	55-64	2020-03-24	non-female	White	FALSE	FALSE	FALSE	FALSE	no	BMI 18.5-24.9	FALSE	FALSE	Q1	Q1	England	UK.White	83
GB	0	45-54	2020-03-24	non-female	White	FALSE	FALSE	FALSE	FALSE	no	BMI 18.5-24.9	FALSE	FALSE	Q2	Q2	England	UK.White	78
GB	0	45-54	2020-03-24	female	White	FALSE	FALSE	TRUE	FALSE	no	BMI 18.5-24.9	FALSE	FALSE	Q4	Q4	England	UK.White	3
GB	0	35-44	2020-03-24	non-female	White	FALSE	FALSE	FALSE	FALSE	yes/prior	BMI 25-29.9	FALSE	FALSE	Q3	Q1	England	UK.White	1
GB	0	25-34	2020-03-24	female	White	FALSE	FALSE	FALSE	FALSE	no	BMI 18.5-24.9	FALSE	FALSE	Q3	Q1	England	UK.White	62
GB	0	45-54	2020-03-24	non-female	White	FALSE	FALSE	FALSE	FALSE	no	BMI 25-29.9	TRUE	FALSE	Q3	Q2	England	UK.White	5
GB	1	35-44	2020-03-24	non-female	White	FALSE	FALSE	FALSE	FALSE	yes/prior	BMI 18.5-24.9	TRUE	FALSE	Q2	Q1	England	UK.White	1
GB	1	45-54	2020-03-24	non-female	UK Asian	FALSE	FALSE	FALSE	FALSE	no	BMI 25-29.9	TRUE	FALSE	Q2	Q1	England	UK.Other	2
GB	1	35-44	2020-03-24	female	White	FALSE	FALSE	FALSE	FALSE	yes/prior	BMI 18.5-24.9	FALSE	FALSE	NA	NA	NA	UK.White	2
GB	0	>=65	2020-03-24	female	White	FALSE	FALSE	FALSE	FALSE	no	BMI>=30	FALSE	FALSE	Q3	Q2	England	UK.White	7
GB	0	>=65	2020-03-24	female	White	FALSE	FALSE	FALSE	FALSE	no	BMI 18.5-24.9	FALSE	FALSE	Q3	Q1	England	UK.White	14
GB	0	25-34	2020-03-24	non-female	White	FALSE	FALSE	FALSE	FALSE	no	BMI 25-29.9	FALSE	FALSE	Q4	Q1	England	UK.White	4
GB	0	45-54	2020-03-24	non-female	White	FALSE	FALSE	FALSE	FALSE	yes/prior	BMI 18.5-24.9	FALSE	FALSE	Q1	Q2	England	UK.White	2
GB	1	55-64	2020-03-24	non-female	White	FALSE	FALSE	FALSE	FALSE	no	BMI 18.5-24.9	FALSE	FALSE	Q3	Q2	England	UK.White	2
GB	0	55-64	2020-03-24	female	UK Asian	TRUE	FALSE	FALSE	FALSE	no	BMI 25-29.9	FALSE	FALSE	Q4	Q2	England	UK.Other	1
GB	0	25-34	2020-03-24	non-female	White	FALSE	FALSE	FALSE	FALSE	yes/prior	BMI 25-29.9	FALSE	FALSE	Q1	Q2	England	UK.White	1
GB	0	25-34	2020-03-24	female	White	FALSE	FALSE	FALSE	FALSE	no	BMI 25-29.9	FALSE	FALSE	Q2	Q4	England	UK.White	16
GB	0	35-44	2020-03-24	female	White	FALSE	FALSE	FALSE	FALSE	no	BMI 25-29.9	FALSE	FALSE	Q3	Q4	Wales	UK.White	2
GB	0	25-34	2020-03-24	non-female	Other	FALSE	FALSE	FALSE	FALSE	no	BMI 25-29.9	FALSE	FALSE	Q4	Q4	England	UK.Other	1
GB	0	25-34	2020-03-24	female	White	FALSE	FALSE	FALSE	FALSE	no	BMI 18.5-24.9	FALSE	FALSE	Q4	Q1	England	UK.White	34
GB	0	35-44	2020-03-24	non-female	White	FALSE	FALSE	FALSE	FALSE	no	BMI 18.5-24.9	FALSE	FALSE	Q3	Q4	Scotland	UK.White	4
GB	0	55-64	2020-03-24	non-female	White	FALSE	FALSE	FALSE	FALSE	no	BMI 18.5-24.9	FALSE	FALSE	Q4	Q1	England	UK.White	13
GB	0	45-54	2020-03-24	female	White	FALSE	FALSE	FALSE	FALSE	no	BMI 25-29.9	FALSE	FALSE	Q2	Q3	Scotland	UK.White	16
GB	0	45-54	2020-03-24	non-female	White	FALSE	FALSE	FALSE	FALSE	yes/prior	BMI 18.5-24.9	FALSE	FALSE	Q3	Q1	England	UK.White	5
GB	0	>=65	2020-03-24	female	Other	FALSE	FALSE	FALSE	FALSE	no	BMI 25-29.9	FALSE	FALSE	Q2	Q2	Wales	UK.Other	1
GB	0	>=65	2020-03-24	non-female	White	FALSE	FALSE	FALSE	FALSE	no	BMI 18.5-24.9	FALSE	FALSE	Q3	Q4	England	UK.White	15
GB	0	25-34	2020-03-24	female	White	FALSE	FALSE	FALSE	FALSE	no	BMI>=30	FALSE	FALSE	Q3	Q3	Wales	UK.White	2
GB	0	55-64	2020-03-24	non-female	White	FALSE	FALSE	FALSE	FALSE	yes/prior	BMI 18.5-24.9	FALSE	FALSE	Q2	Q2	Scotland	UK.White	1
GB	0	45-54	2020-03-24	female	White	FALSE	FALSE	FALSE	FALSE	yes/prior	BMI 25-29.9	FALSE	FALSE	Q4	Q4	England	UK.White	9
GB	0	55-64	2020-03-24	non-female	White	TRUE	FALSE	FALSE	FALSE	no	BMI 18.5-24.9	FALSE	FALSE	Q2	Q1	Wales	UK.White	1
GB	0	35-44	2020-03-24	non-female	White	FALSE	FALSE	FALSE	FALSE	no	BMI 18.5-24.9	TRUE	FALSE	Q4	Q2	England	UK.White	2
GB	0	55-64	2020-03-24	non-female	White	FALSE	TRUE	FALSE	FALSE	no	BMI>=30	FALSE	FALSE	Q2	Q4	Scotland	UK.White	1
GB	1	55-64	2020-03-24	female	White	FALSE	FALSE	FALSE	FALSE	no	BMI>=30	FALSE	FALSE	Q1	Q3	England	UK.White	2
GB	0	25-34	2020-03-24	female	White	FALSE	FALSE	FALSE	FALSE	yes/prior	BMI 18.5-24.9	FALSE	FALSE	Q2	Q2	England	UK.White	11
GB	0	25-34	2020-03-24	non-female	White	FALSE	FALSE	FALSE	FALSE	yes/prior	BMI 18.5-24.9	FALSE	FALSE	Q1	Q1	England	UK.White	8
GB	0	35-44	2020-03-24	female	White	FALSE	FALSE	FALSE	FALSE	yes/prior	BMI 25-29.9	FALSE	FALSE	Q1	Q2	Scotland	UK.White	1
GB	0	25-34	2020-03-24	non-female	UK Asian	FALSE	FALSE	FALSE	FALSE	no	BMI 18.5-24.9	FALSE	FALSE	Q1	Q1	England	UK.Other	11
GB	0	35-44	2020-03-24	non-female	White	FALSE	FALSE	FALSE	FALSE	no	BMI 18.5-24.9	TRUE	FALSE	Q2	Q1	England	UK.White	21
GB	0	25-34	2020-03-24	non-female	White	FALSE	FALSE	FALSE	FALSE	no	BMI 18.5-24.9	FALSE	FALSE	Q4	Q1	England	UK.White	13
GB	0	25-34	2020-03-24	non-female	White	FALSE	FALSE	FALSE	FALSE	no	BMI 25-29.9	FALSE	FALSE	Q2	Q3	England	UK.White	24
GB	0	35-44	2020-03-24	female	White	FALSE	FALSE	FALSE	FALSE	no	BMI>=30	FALSE	FALSE	Q1	Q2	England	UK.White	58
GB	0	55-64	2020-03-24	non-female	White	FALSE	FALSE	FALSE	FALSE	no	BMI>=30	TRUE	FALSE	Q1	Q1	England	UK.White	6
GB	0	25-34	2020-03-24	female	White	FALSE	FALSE	FALSE	FALSE	no	BMI 25-29.9	FALSE	FALSE	NA	NA	NA	UK.White	34
GB	0	55-64	2020-03-24	female	White	FALSE	FALSE	FALSE	FALSE	no	BMI 18.5-24.9	FALSE	FALSE	Q4	Q1	Northern Ireland	UK.White	1
GB	0	55-64	2020-03-24	non-female	White	FALSE	FALSE	FALSE	FALSE	no	BMI 25-29.9	FALSE	FALSE	Q4	Q3	Scotland	UK.White	8
GB	1	25-34	2020-03-24	female	White	FALSE	FALSE	TRUE	FALSE	no	BMI 18.5-24.9	FALSE	FALSE	Q4	Q2	England	UK.White	1
GB	1	>=65	2020-03-24	non-female	White	FALSE	FALSE	FALSE	FALSE	no	BMI 18.5-24.9	FALSE	FALSE	Q4	Q3	England	UK.White	21
GB	0	35-44	2020-03-24	female	Other	FALSE	FALSE	FALSE	FALSE	no	BMI 18.5-24.9	FALSE	FALSE	Q4	Q3	England	UK.Other	4
GB	0	45-54	2020-03-24	non-female	White	FALSE	TRUE	FALSE	FALSE	no	BMI 25-29.9	FALSE	FALSE	Q2	Q3	Northern Ireland	UK.White	1
GB	0	45-54	2020-03-24	female	White	FALSE	FALSE	FALSE	FALSE	no	BMI 25-29.9	FALSE	FALSE	Q4	Q3	England	UK.White	126
GB	0	55-64	2020-03-24	female	White	FALSE	FALSE	TRUE	FALSE	no	BMI 18.5-24.9	FALSE	FALSE	Q4	Q3	England	UK.White	4
GB	0	>=65	2020-03-24	non-female	White	FALSE	FALSE	FALSE	FALSE	no	BMI 25-29.9	FALSE	FALSE	Q3	Q3	England	UK.White	46
GB	1	35-44	2020-03-24	non-female	White	FALSE	FALSE	FALSE	FALSE	no	BMI>=30	FALSE	FALSE	Q2	Q2	England	UK.White	3
GB	1	>=65	2020-03-24	female	White	FALSE	FALSE	FALSE	FALSE	yes/prior	BMI 18.5-24.9	FALSE	FALSE	Q4	Q2	England	UK.White	3
GB	0	45-54	2020-03-24	female	White	FALSE	FALSE	FALSE	FALSE	yes/prior	BMI 18.5-24.9	FALSE	FALSE	Q1	Q1	England	UK.White	21
GB	0	55-64	2020-03-24	non-female	White	FALSE	FALSE	FALSE	FALSE	no	BMI>=30	FALSE	FALSE	Q2	Q2	England	UK.White	50
GB	0	45-54	2020-03-24	non-female	White	FALSE	FALSE	FALSE	FALSE	no	BMI 25-29.9	FALSE	FALSE	Q3	Q2	England	UK.White	38
GB	0	>=65	2020-03-24	female	White	FALSE	FALSE	FALSE	FALSE	no	BMI>=30	FALSE	FALSE	Q2	Q3	Scotland	UK.White	3
GB	1	>=65	2020-03-24	non-female	White	FALSE	TRUE	FALSE	FALSE	no	BMI 25-29.9	FALSE	FALSE	Q4	Q2	Scotland	UK.White	1
GB	0	45-54	2020-03-24	non-female	White	FALSE	FALSE	FALSE	FALSE	no	BMI 18.5-24.9	TRUE	FALSE	Q1	Q1	England	UK.White	8
GB	0	35-44	2020-03-24	non-female	White	FALSE	FALSE	FALSE	FALSE	no	BMI>=30	FALSE	FALSE	Q2	Q2	Scotland	UK.White	3
GB	0	35-44	2020-03-24	female	White	FALSE	FALSE	FALSE	FALSE	no	BMI 18.5-24.9	FALSE	FALSE	Q2	Q2	Scotland	UK.White	16
GB	1	55-64	2020-03-24	female	White	FALSE	FALSE	FALSE	FALSE	no	BMI 18.5-24.9	FALSE	FALSE	Q3	Q1	England	UK.White	8
GB	0	35-44	2020-03-24	female	White	FALSE	FALSE	FALSE	FALSE	no	BMI 18.5-24.9	FALSE	FALSE	NA	NA	NA	UK.White	97
GB	0	55-64	2020-03-24	non-female	White	FALSE	FALSE	FALSE	FALSE	no	BMI 25-29.9	FALSE	FALSE	Q2	Q2	Scotland	UK.White	10
GB	0	>=65	2020-03-24	female	White	FALSE	FALSE	FALSE	FALSE	no	BMI 25-29.9	FALSE	FALSE	Q3	Q1	England	UK.White	9
GB	1	35-44	2020-03-24	non-female	White	FALSE	FALSE	FALSE	FALSE	no	BMI 25-29.9	FALSE	FALSE	Q2	Q3	England	UK.White	2
GB	0	25-34	2020-03-24	non-female	White	FALSE	FALSE	FALSE	FALSE	no	BMI 25-29.9	TRUE	FALSE	Q1	Q2	England	UK.White	2
GB	0	45-54	2020-03-24	non-female	White	TRUE	FALSE	FALSE	FALSE	no	BMI>=30	FALSE	FALSE	Q1	Q2	England	UK.White	1
GB	0	>=65	2020-03-24	non-female	White	FALSE	FALSE	FALSE	FALSE	no	BMI 18.5-24.9	FALSE	FALSE	Q3	Q1	England	UK.White	6
GB	0	35-44	2020-03-24	non-female	White	FALSE	FALSE	FALSE	FALSE	no	BMI 18.5-24.9	FALSE	FALSE	Q3	Q3	Wales	UK.White	2
GB	0	25-34	2020-03-24	non-female	White	FALSE	FALSE	FALSE	FALSE	no	BMI>=30	FALSE	FALSE	Q2	Q1	England	UK.White	13
GB	1	45-54	2020-03-24	non-female	White	FALSE	FALSE	FALSE	FALSE	no	BMI 25-29.9	FALSE	FALSE	Q4	Q4	England	UK.White	8
GB	1	>=65	2020-03-24	non-female	White	FALSE	FALSE	FALSE	FALSE	no	BMI 25-29.9	FALSE	FALSE	Q4	Q3	England	UK.White	23
GB	0	45-54	2020-03-24	female	White	FALSE	FALSE	FALSE	FALSE	no	BMI 18.5-24.9	FALSE	FALSE	NA	NA	NA	UK.White	53
GB	0	55-64	2020-03-24	female	White	FALSE	FALSE	FALSE	FALSE	no	BMI 18.5-24.9	FALSE	FALSE	Q1	Q1	Wales	UK.White	5
GB	1	45-54	2020-03-24	female	White	FALSE	FALSE	FALSE	FALSE	no	BMI 18.5-24.9	TRUE	FALSE	Q3	Q4	England	UK.White	3
GB	0	55-64	2020-03-24	female	White	FALSE	FALSE	FALSE	FALSE	yes/prior	BMI 18.5-24.9	FALSE	FALSE	Q1	Q1	Scotland	UK.White	1
GB	0	>=65	2020-03-24	female	White	FALSE	FALSE	FALSE	FALSE	no	BMI>=30	FALSE	FALSE	Q2	Q2	Wales	UK.White	5
GB	0	55-64	2020-03-24	non-female	White	FALSE	FALSE	FALSE	FALSE	no	BMI>=30	FALSE	FALSE	Q3	Q3	England	UK.White	23
GB	0	55-64	2020-03-24	non-female	White	FALSE	FALSE	FALSE	FALSE	no	BMI 18.5-24.9	FALSE	FALSE	Q2	Q3	Scotland	UK.White	7
GB	0	35-44	2020-03-24	female	White	FALSE	FALSE	FALSE	FALSE	no	BMI 18.5-24.9	TRUE	FALSE	Q2	Q1	England	UK.White	25
GB	0	55-64	2020-03-24	non-female	White	FALSE	FALSE	FALSE	FALSE	no	BMI 18.5-24.9	TRUE	FALSE	Q4	Q3	England	UK.White	7
GB	0	25-34	2020-03-24	female	Other	FALSE	FALSE	FALSE	FALSE	no	BMI 18.5-24.9	FALSE	FALSE	Q4	Q4	Scotland	UK.Other	1
GB	0	35-44	2020-03-24	non-female	White	FALSE	FALSE	FALSE	FALSE	no	BMI 18.5-24.9	FALSE	FALSE	Q2	Q3	Scotland	UK.White	5
GB	0	55-64	2020-03-24	female	White	FALSE	TRUE	FALSE	FALSE	no	BMI 25-29.9	TRUE	FALSE	Q1	Q1	England	UK.White	1
GB	0	45-54	2020-03-24	female	White	FALSE	FALSE	FALSE	FALSE	no	BMI 25-29.9	TRUE	FALSE	Q3	Q1	England	UK.White	6
GB	0	55-64	2020-03-24	non-female	White	FALSE	FALSE	FALSE	FALSE	yes/prior	BMI>=30	FALSE	FALSE	Q1	Q1	England	UK.White	5
GB	1	>=65	2020-03-24	female	White	FALSE	FALSE	FALSE	FALSE	no	BMI 18.5-24.9	FALSE	FALSE	Q2	Q2	England	UK.White	32
GB	0	45-54	2020-03-24	non-female	White	FALSE	FALSE	FALSE	FALSE	no	BMI>=30	FALSE	FALSE	Q2	Q1	England	UK.White	37
GB	0	45-54	2020-03-24	non-female	White	FALSE	FALSE	FALSE	FALSE	no	BMI <18.5	FALSE	FALSE	Q4	Q2	England	UK.White	3
GB	0	55-64	2020-03-24	non-female	White	FALSE	FALSE	FALSE	FALSE	no	BMI 18.5-24.9	FALSE	FALSE	Q3	Q3	Scotland	UK.White	3
GB	0	35-44	2020-03-24	non-female	White	FALSE	FALSE	FALSE	FALSE	no	BMI>=30	FALSE	FALSE	Q2	Q3	England	UK.White	26
GB	0	25-34	2020-03-24	female	White	FALSE	FALSE	FALSE	FALSE	no	BMI 18.5-24.9	FALSE	FALSE	Q4	Q4	England	UK.White	131
GB	0	25-34	2020-03-24	female	Other	FALSE	FALSE	FALSE	FALSE	no	BMI>=30	FALSE	FALSE	Q1	Q1	England	UK.Other	1
GB	0	35-44	2020-03-24	non-female	UK Asian	FALSE	FALSE	FALSE	FALSE	no	BMI>=30	FALSE	FALSE	Q3	Q3	England	UK.Other	1
GB	0	35-44	2020-03-24	female	White	FALSE	FALSE	FALSE	FALSE	yes/prior	BMI 25-29.9	FALSE	FALSE	Q2	Q1	England	UK.White	22
GB	0	55-64	2020-03-24	female	White	FALSE	FALSE	FALSE	FALSE	no	BMI 18.5-24.9	TRUE	FALSE	Q4	Q3	England	UK.White	16
GB	0	35-44	2020-03-24	non-female	White	FALSE	FALSE	FALSE	FALSE	no	BMI>=30	TRUE	FALSE	Q3	Q1	England	UK.White	2
GB	1	25-34	2020-03-24	female	White	FALSE	FALSE	FALSE	FALSE	no	BMI 25-29.9	FALSE	FALSE	Q4	Q3	England	UK.White	2
GB	0	45-54	2020-03-24	female	White	FALSE	FALSE	FALSE	FALSE	no	BMI 18.5-24.9	FALSE	FALSE	Q1	Q2	Scotland	UK.White	3
GB	0	35-44	2020-03-24	non-female	UK Asian	FALSE	FALSE	FALSE	FALSE	no	BMI 25-29.9	FALSE	FALSE	Q3	Q3	England	UK.Other	1
GB	0	55-64	2020-03-24	female	White	FALSE	TRUE	FALSE	FALSE	no	BMI>=30	FALSE	FALSE	Q3	Q3	England	UK.White	3
GB	0	35-44	2020-03-24	non-female	White	FALSE	FALSE	FALSE	FALSE	no	BMI>=30	FALSE	FALSE	Q4	Q3	England	UK.White	24
GB	0	>=65	2020-03-24	non-female	White	FALSE	TRUE	FALSE	FALSE	no	BMI 25-29.9	FALSE	FALSE	Q2	Q1	England	UK.White	4
GB	0	35-44	2020-03-24	female	White	FALSE	FALSE	FALSE	FALSE	no	BMI 25-29.9	FALSE	FALSE	Q2	Q1	Scotland	UK.White	6
GB	1	45-54	2020-03-24	female	White	FALSE	FALSE	FALSE	FALSE	no	BMI 18.5-24.9	FALSE	FALSE	Q4	Q3	England	UK.White	20
GB	1	35-44	2020-03-24	non-female	White	FALSE	FALSE	FALSE	FALSE	no	BMI 18.5-24.9	FALSE	FALSE	Q2	Q2	England	UK.White	4
GB	1	35-44	2020-03-24	non-female	White	FALSE	FALSE	FALSE	FALSE	no	BMI 25-29.9	FALSE	FALSE	Q1	Q1	England	UK.White	6
GB	1	35-44	2020-03-24	non-female	White	FALSE	FALSE	FALSE	FALSE	no	BMI>=30	FALSE	FALSE	Q1	Q1	England	UK.White	7
GB	0	35-44	2020-03-24	female	White	FALSE	FALSE	FALSE	FALSE	no	BMI 18.5-24.9	FALSE	FALSE	Q4	Q1	England	UK.White	36
GB	0	>=65	2020-03-24	non-female	White	TRUE	FALSE	TRUE	FALSE	no	BMI>=30	FALSE	FALSE	Q2	Q3	England	UK.White	1
GB	1	>=65	2020-03-24	female	Other	FALSE	FALSE	FALSE	FALSE	no	BMI>=30	FALSE	FALSE	Q3	Q2	England	UK.Other	1
GB	0	25-34	2020-03-24	non-female	White	FALSE	FALSE	FALSE	FALSE	no	BMI 18.5-24.9	FALSE	FALSE	Q1	Q2	England	UK.White	17
GB	0	25-34	2020-03-24	female	Other	FALSE	FALSE	FALSE	FALSE	no	BMI 18.5-24.9	FALSE	FALSE	Q4	Q3	England	UK.Other	3
GB	1	>=65	2020-03-24	non-female	White	FALSE	TRUE	FALSE	FALSE	no	BMI 25-29.9	FALSE	FALSE	Q1	Q1	England	UK.White	6
GB	0	55-64	2020-03-24	non-female	White	FALSE	FALSE	FALSE	FALSE	yes/prior	BMI 18.5-24.9	FALSE	FALSE	Q2	Q1	England	UK.White	5
GB	0	55-64	2020-03-24	female	White	TRUE	FALSE	FALSE	FALSE	no	BMI>=30	FALSE	FALSE	Q2	Q1	England	UK.White	5
GB	0	<25	2020-03-24	non-female	White	FALSE	FALSE	FALSE	FALSE	no	BMI 18.5-24.9	FALSE	FALSE	NA	NA	NA	UK.White	4
GB	0	35-44	2020-03-24	female	White	FALSE	FALSE	FALSE	FALSE	no	BMI <18.5	FALSE	FALSE	Q4	Q3	England	UK.White	9
GB	0	55-64	2020-03-24	female	White	FALSE	FALSE	FALSE	FALSE	no	BMI <18.5	FALSE	FALSE	Q1	Q1	England	UK.White	7
GB	0	25-34	2020-03-24	non-female	Other	FALSE	FALSE	FALSE	FALSE	no	BMI 25-29.9	FALSE	FALSE	NA	NA	NA	UK.Other	1
GB	0	35-44	2020-03-24	non-female	White	FALSE	FALSE	FALSE	FALSE	no	BMI 25-29.9	FALSE	FALSE	Q3	Q4	Scotland	UK.White	2
GB	1	55-64	2020-03-24	female	White	FALSE	FALSE	FALSE	FALSE	no	BMI 18.5-24.9	FALSE	FALSE	Q2	Q1	England	UK.White	26
GB	0	35-44	2020-03-24	female	White	FALSE	FALSE	FALSE	FALSE	no	BMI 25-29.9	FALSE	FALSE	Q1	Q2	Scotland	UK.White	4
GB	0	25-34	2020-03-24	non-female	White	FALSE	FALSE	FALSE	FALSE	no	BMI <18.5	FALSE	FALSE	Q2	Q1	England	UK.White	6
GB	0	35-44	2020-03-24	non-female	White	FALSE	FALSE	FALSE	FALSE	no	BMI 18.5-24.9	FALSE	FALSE	Q4	Q1	England	UK.White	20
GB	0	25-34	2020-03-24	female	White	FALSE	FALSE	FALSE	FALSE	no	BMI 25-29.9	TRUE	FALSE	Q1	Q3	England	UK.White	3
GB	0	25-34	2020-03-24	female	White	FALSE	FALSE	FALSE	FALSE	no	BMI>=30	FALSE	FALSE	Q2	Q3	England	UK.White	32
GB	0	25-34	2020-03-24	female	White	FALSE	FALSE	FALSE	FALSE	no	BMI 18.5-24.9	FALSE	FALSE	Q3	Q4	England	UK.White	43
GB	1	45-54	2020-03-24	non-female	White	FALSE	FALSE	FALSE	FALSE	no	BMI 18.5-24.9	FALSE	FALSE	Q4	Q3	England	UK.White	4
GB	0	>=65	2020-03-24	non-female	White	FALSE	FALSE	FALSE	FALSE	no	BMI 25-29.9	FALSE	FALSE	Q4	Q2	England	UK.White	15
GB	0	>=65	2020-03-24	non-female	White	FALSE	FALSE	FALSE	FALSE	no	BMI 18.5-24.9	FALSE	FALSE	Q2	Q1	England	UK.White	27
GB	0	45-54	2020-03-24	female	UK Asian	FALSE	FALSE	FALSE	FALSE	no	BMI 18.5-24.9	TRUE	FALSE	Q2	Q1	England	UK.Other	2
GB	0	>=65	2020-03-24	female	Other	FALSE	FALSE	FALSE	FALSE	no	BMI 18.5-24.9	FALSE	FALSE	Q2	Q3	England	UK.Other	2
GB	0	45-54	2020-03-24	non-female	UK Asian	FALSE	FALSE	FALSE	FALSE	no	BMI 18.5-24.9	FALSE	FALSE	Q4	Q3	England	UK.Other	3
GB	0	55-64	2020-03-24	non-female	White	FALSE	FALSE	TRUE	FALSE	yes/prior	BMI 18.5-24.9	FALSE	FALSE	Q1	Q1	England	UK.White	1
GB	0	<25	2020-03-24	non-female	White	FALSE	FALSE	FALSE	FALSE	no	BMI <18.5	FALSE	FALSE	Q4	Q3	England	UK.White	1
GB	0	25-34	2020-03-24	non-female	UK Chinese	FALSE	FALSE	FALSE	FALSE	no	BMI 18.5-24.9	FALSE	FALSE	Q1	Q1	England	UK.Other	3
GB	0	45-54	2020-03-24	female	White	FALSE	FALSE	FALSE	FALSE	no	BMI 18.5-24.9	TRUE	FALSE	Q2	Q1	England	UK.White	26
GB	0	>=65	2020-03-24	female	White	TRUE	FALSE	FALSE	FALSE	no	BMI>=30	FALSE	FALSE	Q1	Q1	England	UK.White	5
GB	0	>=65	2020-03-24	non-female	White	FALSE	FALSE	FALSE	FALSE	no	BMI 18.5-24.9	FALSE	FALSE	Q4	Q2	England	UK.White	10
GB	0	25-34	2020-03-24	non-female	White	FALSE	FALSE	FALSE	FALSE	no	BMI 18.5-24.9	FALSE	FALSE	Q1	Q3	England	UK.White	6
GB	0	25-34	2020-03-24	non-female	White	FALSE	FALSE	FALSE	FALSE	no	BMI 18.5-24.9	TRUE	FALSE	Q4	Q4	England	UK.White	5
GB	0	25-34	2020-03-24	non-female	White	FALSE	FALSE	FALSE	FALSE	no	BMI 25-29.9	TRUE	FALSE	Q2	Q1	England	UK.White	5
GB	0	25-34	2020-03-24	non-female	White	FALSE	FALSE	FALSE	FALSE	no	BMI 18.5-24.9	FALSE	FALSE	Q3	Q4	England	UK.White	20
GB	0	25-34	2020-03-24	female	UK Asian	FALSE	FALSE	FALSE	FALSE	no	BMI 25-29.9	FALSE	FALSE	Q2	Q1	England	UK.Other	3
GB	0	35-44	2020-03-24	female	White	FALSE	FALSE	FALSE	FALSE	no	BMI <18.5	FALSE	FALSE	Q3	Q3	England	UK.White	6
GB	0	35-44	2020-03-24	female	White	FALSE	FALSE	FALSE	FALSE	yes/prior	BMI 25-29.9	FALSE	FALSE	Q1	Q1	England	UK.White	20
GB	0	55-64	2020-03-24	female	White	FALSE	FALSE	FALSE	FALSE	no	BMI 18.5-24.9	TRUE	FALSE	Q4	Q2	England	UK.White	13
GB	0	>=65	2020-03-24	non-female	White	FALSE	FALSE	FALSE	FALSE	no	BMI 18.5-24.9	FALSE	FALSE	Q3	Q2	Scotland	UK.White	3
GB	0	<25	2020-03-24	female	White	FALSE	FALSE	FALSE	FALSE	yes/prior	BMI 18.5-24.9	FALSE	FALSE	Q3	Q4	Scotland	UK.White	1
GB	0	55-64	2020-03-24	female	White	TRUE	FALSE	FALSE	FALSE	yes/prior	BMI 25-29.9	FALSE	FALSE	Q4	Q4	England	UK.White	1
GB	1	>=65	2020-03-24	non-female	White	FALSE	FALSE	FALSE	FALSE	no	BMI 25-29.9	FALSE	FALSE	Q3	Q2	England	UK.White	8
GB	1	55-64	2020-03-24	female	White	FALSE	FALSE	FALSE	FALSE	no	BMI 25-29.9	FALSE	FALSE	Q3	Q4	England	UK.White	9
GB	0	35-44	2020-03-24	non-female	White	FALSE	FALSE	FALSE	FALSE	no	BMI>=30	TRUE	FALSE	Q2	Q1	England	UK.White	5
GB	0	45-54	2020-03-24	female	White	FALSE	FALSE	FALSE	FALSE	no	BMI 25-29.9	FALSE	FALSE	Q1	Q2	England	UK.White	64
GB	0	35-44	2020-03-24	female	White	FALSE	FALSE	FALSE	FALSE	no	BMI 25-29.9	FALSE	FALSE	Q4	Q3	Scotland	UK.White	8
GB	0	45-54	2020-03-24	non-female	UK Asian	FALSE	FALSE	FALSE	FALSE	no	BMI>=30	FALSE	FALSE	Q2	Q3	England	UK.Other	3
GB	0	25-34	2020-03-24	female	White	FALSE	FALSE	FALSE	FALSE	no	BMI 25-29.9	FALSE	FALSE	Q2	Q3	Scotland	UK.White	6
GB	0	35-44	2020-03-24	non-female	White	FALSE	FALSE	FALSE	FALSE	no	BMI 25-29.9	TRUE	FALSE	NA	NA	NA	UK.White	3
GB	0	25-34	2020-03-24	non-female	White	FALSE	FALSE	FALSE	FALSE	no	BMI 25-29.9	FALSE	FALSE	Q3	Q4	England	UK.White	16
GB	0	55-64	2020-03-24	non-female	White	FALSE	TRUE	FALSE	FALSE	yes/prior	BMI 18.5-24.9	FALSE	FALSE	Q1	Q1	England	UK.White	2
GB	0	35-44	2020-03-24	female	White	FALSE	FALSE	FALSE	FALSE	yes/prior	BMI 18.5-24.9	FALSE	FALSE	Q2	Q2	England	UK.White	14
GB	0	35-44	2020-03-24	non-female	White	FALSE	FALSE	FALSE	FALSE	no	BMI 18.5-24.9	FALSE	FALSE	Q1	Q1	Scotland	UK.White	17
GB	1	55-64	2020-03-24	non-female	White	FALSE	FALSE	FALSE	FALSE	no	BMI 25-29.9	FALSE	FALSE	Q4	Q2	England	UK.White	1
GB	0	55-64	2020-03-24	female	White	TRUE	FALSE	FALSE	FALSE	no	BMI>=30	FALSE	FALSE	Q2	Q2	England	UK.White	6
GB	0	55-64	2020-03-24	female	White	FALSE	FALSE	FALSE	FALSE	yes/prior	BMI 18.5-24.9	FALSE	FALSE	Q2	Q3	England	UK.White	11
GB	0	>=65	2020-03-24	female	White	FALSE	FALSE	FALSE	TRUE	no	BMI 25-29.9	FALSE	FALSE	Q2	Q2	England	UK.White	2
GB	0	35-44	2020-03-24	non-female	White	FALSE	FALSE	FALSE	FALSE	yes/prior	BMI 25-29.9	FALSE	FALSE	Q4	Q1	England	UK.White	2
GB	0	45-54	2020-03-24	non-female	Other	TRUE	FALSE	FALSE	FALSE	no	BMI>=30	FALSE	FALSE	Q2	Q4	England	UK.Other	1
GB	0	25-34	2020-03-24	female	White	FALSE	FALSE	FALSE	FALSE	no	BMI 18.5-24.9	TRUE	FALSE	Q2	Q2	England	UK.White	12
GB	0	55-64	2020-03-24	female	UK Asian	FALSE	FALSE	FALSE	FALSE	no	BMI 18.5-24.9	FALSE	FALSE	Q2	Q1	England	UK.Other	5
GB	0	45-54	2020-03-24	non-female	White	FALSE	FALSE	FALSE	FALSE	no	BMI 25-29.9	FALSE	FALSE	Q4	Q1	England	UK.White	12
GB	1	55-64	2020-03-24	female	White	FALSE	FALSE	FALSE	TRUE	no	BMI>=30	FALSE	FALSE	Q1	Q1	England	UK.White	1
GB	0	45-54	2020-03-24	female	White	FALSE	FALSE	FALSE	FALSE	no	BMI 18.5-24.9	TRUE	FALSE	Q3	Q3	England	UK.White	23
GB	0	45-54	2020-03-24	non-female	White	FALSE	FALSE	FALSE	FALSE	no	BMI 18.5-24.9	FALSE	FALSE	Q1	Q4	England	UK.White	1
GB	0	55-64	2020-03-24	non-female	Other	FALSE	FALSE	FALSE	FALSE	no	BMI>=30	FALSE	FALSE	Q4	Q4	England	UK.Other	1
GB	0	45-54	2020-03-24	non-female	White	FALSE	TRUE	FALSE	FALSE	no	BMI 25-29.9	TRUE	FALSE	Q1	Q1	England	UK.White	1
GB	0	25-34	2020-03-24	non-female	White	FALSE	FALSE	FALSE	FALSE	no	BMI 18.5-24.9	FALSE	FALSE	Q4	Q3	Scotland	UK.White	4
GB	0	45-54	2020-03-24	female	White	FALSE	FALSE	FALSE	FALSE	no	BMI 18.5-24.9	FALSE	FALSE	Q2	Q4	England	UK.White	56
GB	0	>=65	2020-03-24	non-female	White	FALSE	FALSE	FALSE	FALSE	no	BMI 25-29.9	FALSE	FALSE	Q3	Q3	Scotland	UK.White	4
GB	0	35-44	2020-03-24	non-female	UK Asian	FALSE	FALSE	FALSE	FALSE	no	BMI 18.5-24.9	FALSE	FALSE	Q2	Q1	England	UK.Other	8
GB	0	35-44	2020-03-24	female	White	FALSE	FALSE	FALSE	FALSE	no	BMI 25-29.9	FALSE	FALSE	Q1	Q2	England	UK.White	71
GB	0	25-34	2020-03-24	female	White	FALSE	FALSE	FALSE	FALSE	no	BMI 18.5-24.9	TRUE	FALSE	Q3	Q1	England	UK.White	8
GB	0	55-64	2020-03-24	female	White	FALSE	FALSE	FALSE	FALSE	no	BMI 18.5-24.9	TRUE	FALSE	Q2	Q3	England	UK.White	7
GB	1	>=65	2020-03-24	non-female	White	FALSE	FALSE	FALSE	FALSE	no	BMI 18.5-24.9	FALSE	FALSE	Q2	Q2	England	UK.White	21
GB	0	45-54	2020-03-24	non-female	White	FALSE	FALSE	FALSE	FALSE	yes/prior	BMI 18.5-24.9	FALSE	FALSE	Q3	Q3	Scotland	UK.White	1
GB	0	25-34	2020-03-24	female	White	FALSE	FALSE	FALSE	FALSE	no	BMI <18.5	FALSE	FALSE	Q2	Q2	England	UK.White	3
GB	1	>=65	2020-03-24	female	UK Asian	TRUE	FALSE	FALSE	FALSE	yes/prior	BMI <18.5	FALSE	FALSE	Q4	Q3	England	UK.Other	1
GB	0	55-64	2020-03-24	non-female	White	FALSE	FALSE	FALSE	FALSE	no	BMI 18.5-24.9	FALSE	FALSE	Q1	Q3	England	UK.White	7
GB	0	35-44	2020-03-24	non-female	White	FALSE	FALSE	FALSE	FALSE	no	BMI 18.5-24.9	TRUE	FALSE	NA	NA	NA	UK.White	3
GB	0	<25	2020-03-24	female	White	FALSE	FALSE	FALSE	FALSE	no	BMI 18.5-24.9	FALSE	FALSE	Q2	Q2	England	UK.White	19
GB	0	25-34	2020-03-24	non-female	White	FALSE	FALSE	FALSE	FALSE	no	BMI>=30	FALSE	FALSE	NA	NA	NA	UK.White	5
GB	0	55-64	2020-03-24	female	White	FALSE	FALSE	TRUE	FALSE	no	BMI 18.5-24.9	FALSE	FALSE	Q2	Q1	England	UK.White	2
GB	0	>=65	2020-03-24	female	White	TRUE	FALSE	FALSE	FALSE	no	BMI 25-29.9	FALSE	FALSE	Q2	Q1	England	UK.White	3
GB	1	45-54	2020-03-24	female	White	FALSE	FALSE	FALSE	FALSE	no	BMI 18.5-24.9	FALSE	FALSE	Q2	Q1	England	UK.White	22
GB	0	55-64	2020-03-24	non-female	White	FALSE	FALSE	FALSE	FALSE	no	BMI>=30	FALSE	FALSE	Q3	Q4	England	UK.White	21
GB	0	35-44	2020-03-24	non-female	White	FALSE	FALSE	FALSE	FALSE	no	BMI 18.5-24.9	FALSE	FALSE	Q1	Q2	England	UK.White	43
GB	0	35-44	2020-03-24	non-female	White	FALSE	FALSE	FALSE	FALSE	yes/prior	BMI 18.5-24.9	TRUE	FALSE	Q1	Q1	England	UK.White	3
GB	0	55-64	2020-03-24	non-female	White	TRUE	FALSE	FALSE	FALSE	no	BMI>=30	FALSE	FALSE	Q1	Q1	England	UK.White	13
GB	0	45-54	2020-03-24	non-female	UK Asian	FALSE	FALSE	FALSE	FALSE	no	BMI 18.5-24.9	FALSE	FALSE	Q2	Q3	England	UK.Other	1
GB	0	25-34	2020-03-24	female	White	FALSE	FALSE	FALSE	FALSE	no	BMI>=30	FALSE	FALSE	Q2	Q1	England	UK.White	31
GB	1	55-64	2020-03-24	non-female	White	FALSE	FALSE	FALSE	FALSE	no	BMI 18.5-24.9	FALSE	FALSE	Q3	Q3	England	UK.White	4
GB	0	45-54	2020-03-24	female	White	FALSE	FALSE	FALSE	FALSE	no	BMI 18.5-24.9	FALSE	FALSE	Q2	Q2	England	UK.White	242
GB	0	25-34	2020-03-24	non-female	White	FALSE	FALSE	FALSE	FALSE	no	BMI>=30	FALSE	FALSE	Q2	Q2	England	UK.White	6
GB	0	25-34	2020-03-24	female	UK Asian	FALSE	FALSE	FALSE	FALSE	no	BMI 18.5-24.9	FALSE	FALSE	Q3	Q1	England	UK.Other	1
GB	0	55-64	2020-03-24	non-female	White	FALSE	FALSE	FALSE	FALSE	no	BMI>=30	FALSE	FALSE	Q2	Q4	England	UK.White	17
GB	0	45-54	2020-03-24	non-female	White	FALSE	FALSE	FALSE	FALSE	yes/prior	BMI 18.5-24.9	FALSE	FALSE	Q2	Q1	England	UK.White	5
GB	0	55-64	2020-03-24	non-female	White	FALSE	TRUE	FALSE	FALSE	no	BMI 18.5-24.9	FALSE	FALSE	Q2	Q2	England	UK.White	2
GB	0	25-34	2020-03-24	non-female	White	FALSE	FALSE	FALSE	FALSE	no	BMI>=30	FALSE	FALSE	Q2	Q1	Wales	UK.White	2
GB	0	35-44	2020-03-24	female	White	FALSE	FALSE	FALSE	FALSE	no	BMI 25-29.9	FALSE	FALSE	Q2	Q3	Scotland	UK.White	14
GB	0	25-34	2020-03-24	female	UK Chinese	FALSE	FALSE	FALSE	FALSE	no	BMI 18.5-24.9	FALSE	FALSE	Q4	Q3	England	UK.Other	2
GB	0	45-54	2020-03-24	female	White	FALSE	FALSE	FALSE	FALSE	no	BMI 25-29.9	FALSE	FALSE	Q2	Q4	Scotland	UK.White	3
GB	0	25-34	2020-03-24	non-female	White	FALSE	FALSE	FALSE	FALSE	no	BMI 18.5-24.9	TRUE	FALSE	Q2	Q1	England	UK.White	12
GB	1	45-54	2020-03-24	female	Other	FALSE	FALSE	FALSE	FALSE	no	BMI 18.5-24.9	TRUE	FALSE	Q4	Q3	England	UK.Other	1
GB	0	45-54	2020-03-24	female	White	FALSE	FALSE	FALSE	TRUE	no	BMI 25-29.9	FALSE	FALSE	Q4	Q4	England	UK.White	2
GB	0	55-64	2020-03-24	non-female	White	FALSE	FALSE	FALSE	FALSE	no	BMI 18.5-24.9	FALSE	FALSE	Q4	Q3	Scotland	UK.White	10
GB	0	45-54	2020-03-24	non-female	White	FALSE	FALSE	FALSE	FALSE	no	BMI>=30	FALSE	FALSE	Q1	Q3	England	UK.White	5
GB	0	55-64	2020-03-24	female	White	FALSE	FALSE	FALSE	FALSE	no	BMI>=30	TRUE	FALSE	Q4	Q4	England	UK.White	6
GB	0	35-44	2020-03-24	non-female	White	FALSE	FALSE	FALSE	FALSE	no	BMI 25-29.9	FALSE	FALSE	Q2	Q2	Scotland	UK.White	4
GB	0	35-44	2020-03-24	female	White	FALSE	FALSE	FALSE	FALSE	no	BMI>=30	FALSE	FALSE	Q2	Q3	England	UK.White	85
GB	0	>=65	2020-03-24	non-female	White	TRUE	FALSE	FALSE	FALSE	no	BMI>=30	FALSE	FALSE	Q4	Q2	England	UK.White	1
GB	0	35-44	2020-03-24	non-female	White	FALSE	FALSE	FALSE	FALSE	no	BMI <18.5	TRUE	FALSE	Q2	Q1	England	UK.White	1
GB	0	35-44	2020-03-24	female	White	FALSE	FALSE	FALSE	FALSE	no	BMI 18.5-24.9	TRUE	FALSE	Q4	Q1	England	UK.White	5
GB	0	45-54	2020-03-24	female	White	FALSE	TRUE	FALSE	FALSE	no	BMI 25-29.9	FALSE	FALSE	Q1	Q1	England	UK.White	3
GB	0	45-54	2020-03-24	female	White	FALSE	FALSE	FALSE	FALSE	no	BMI 18.5-24.9	FALSE	FALSE	Q2	Q3	Scotland	UK.White	19
GB	0	>=65	2020-03-24	female	Hispanic	FALSE	FALSE	FALSE	FALSE	no	BMI 18.5-24.9	FALSE	FALSE	Q4	Q4	England	UK.Other	1
GB	0	35-44	2020-03-24	female	White	FALSE	FALSE	FALSE	FALSE	no	BMI 18.5-24.9	FALSE	FALSE	Q3	Q4	England	UK.White	108
GB	0	55-64	2020-03-24	non-female	White	FALSE	FALSE	TRUE	FALSE	no	BMI 25-29.9	FALSE	FALSE	Q1	Q1	England	UK.White	1
GB	0	55-64	2020-03-24	non-female	White	FALSE	TRUE	FALSE	FALSE	yes/prior	BMI 18.5-24.9	FALSE	FALSE	Q2	Q1	England	UK.White	1
GB	0	>=65	2020-03-24	female	White	FALSE	FALSE	FALSE	FALSE	no	BMI 25-29.9	FALSE	FALSE	Q3	Q2	Scotland	UK.White	1
GB	0	35-44	2020-03-24	non-female	White	FALSE	FALSE	FALSE	FALSE	no	BMI 25-29.9	FALSE	FALSE	Q4	Q2	England	UK.White	37
GB	0	35-44	2020-03-24	female	White	FALSE	FALSE	FALSE	FALSE	yes/prior	BMI>=30	FALSE	FALSE	Q2	Q1	England	UK.White	8
GB	0	45-54	2020-03-24	non-female	Other	FALSE	FALSE	FALSE	FALSE	no	BMI 18.5-24.9	FALSE	FALSE	Q2	Q2	England	UK.Other	4
GB	0	35-44	2020-03-24	non-female	White	FALSE	FALSE	FALSE	FALSE	no	BMI 25-29.9	FALSE	FALSE	Q2	Q4	England	UK.White	25
GB	0	55-64	2020-03-24	female	White	FALSE	FALSE	FALSE	FALSE	no	BMI 18.5-24.9	FALSE	FALSE	NA	NA	NA	UK.White	38
GB	1	35-44	2020-03-24	female	White	FALSE	FALSE	FALSE	FALSE	no	BMI 25-29.9	FALSE	FALSE	Q3	Q2	England	UK.White	6
GB	0	45-54	2020-03-24	non-female	White	TRUE	FALSE	FALSE	FALSE	yes/prior	BMI>=30	FALSE	FALSE	Q2	Q1	England	UK.White	2
GB	0	45-54	2020-03-24	female	White	FALSE	FALSE	FALSE	FALSE	no	BMI>=30	FALSE	FALSE	Q2	Q4	England	UK.White	33
GB	0	45-54	2020-03-24	non-female	UK Asian	FALSE	FALSE	FALSE	FALSE	yes/prior	BMI>=30	FALSE	FALSE	Q1	Q1	England	UK.Other	1
GB	0	55-64	2020-03-24	non-female	White	FALSE	FALSE	FALSE	FALSE	yes/prior	BMI 25-29.9	FALSE	FALSE	Q1	Q1	England	UK.White	11
GB	0	25-34	2020-03-24	female	White	FALSE	FALSE	FALSE	FALSE	yes/prior	BMI 18.5-24.9	FALSE	FALSE	Q4	Q3	England	UK.White	2
GB	0	>=65	2020-03-24	non-female	White	TRUE	FALSE	FALSE	FALSE	yes/prior	BMI 25-29.9	FALSE	FALSE	Q1	Q1	England	UK.White	2
GB	0	35-44	2020-03-24	female	Black	FALSE	FALSE	FALSE	FALSE	yes/prior	BMI>=30	FALSE	FALSE	Q1	Q1	England	UK.Black	1
GB	0	35-44	2020-03-24	female	White	FALSE	FALSE	FALSE	FALSE	no	BMI <18.5	FALSE	FALSE	Q2	Q1	England	UK.White	19
GB	0	45-54	2020-03-24	female	White	FALSE	FALSE	FALSE	FALSE	no	BMI 18.5-24.9	TRUE	FALSE	Q4	Q4	England	UK.White	37
GB	0	35-44	2020-03-24	female	UK Chinese	FALSE	FALSE	FALSE	FALSE	no	BMI 18.5-24.9	FALSE	FALSE	Q4	Q3	England	UK.Other	3
GB	0	25-34	2020-03-24	female	White	FALSE	FALSE	FALSE	FALSE	no	BMI>=30	FALSE	FALSE	Q1	Q1	Wales	UK.White	6
GB	1	25-34	2020-03-24	non-female	White	FALSE	FALSE	FALSE	FALSE	no	BMI 18.5-24.9	FALSE	FALSE	Q2	Q2	England	UK.White	1
GB	0	45-54	2020-03-24	non-female	White	FALSE	FALSE	FALSE	FALSE	no	BMI>=30	FALSE	FALSE	Q4	Q4	England	UK.White	58
GB	0	>=65	2020-03-24	female	White	FALSE	FALSE	FALSE	FALSE	no	BMI <18.5	FALSE	FALSE	Q2	Q1	England	UK.White	1
GB	0	35-44	2020-03-24	female	White	FALSE	FALSE	FALSE	FALSE	no	BMI 18.5-24.9	FALSE	FALSE	Q4	Q4	Wales	UK.White	12
GB	0	25-34	2020-03-24	non-female	White	FALSE	FALSE	FALSE	FALSE	yes/prior	BMI 25-29.9	FALSE	FALSE	Q1	Q1	England	UK.White	3
GB	0	45-54	2020-03-24	non-female	White	FALSE	FALSE	FALSE	FALSE	yes/prior	BMI>=30	FALSE	FALSE	Q1	Q1	England	UK.White	10
GB	1	>=65	2020-03-24	non-female	White	FALSE	FALSE	FALSE	FALSE	no	BMI 25-29.9	FALSE	FALSE	Q4	Q2	England	UK.White	7
GB	0	55-64	2020-03-24	female	UK Asian	FALSE	FALSE	FALSE	FALSE	no	BMI 18.5-24.9	FALSE	FALSE	Q2	Q2	England	UK.Other	4
GB	0	55-64	2020-03-24	female	White	FALSE	FALSE	FALSE	FALSE	no	BMI 18.5-24.9	FALSE	FALSE	Q4	Q3	Scotland	UK.White	16
GB	0	45-54	2020-03-24	non-female	White	FALSE	FALSE	FALSE	FALSE	no	BMI 18.5-24.9	TRUE	FALSE	Q2	Q1	England	UK.White	14
GB	0	45-54	2020-03-24	female	UK Asian	FALSE	FALSE	FALSE	FALSE	no	BMI 25-29.9	FALSE	FALSE	Q2	Q1	England	UK.Other	6
GB	1	>=65	2020-03-24	female	Other	TRUE	FALSE	FALSE	FALSE	no	BMI 25-29.9	FALSE	FALSE	Q2	Q2	England	UK.Other	1
GB	0	35-44	2020-03-24	non-female	UK Asian	FALSE	FALSE	FALSE	FALSE	yes/prior	BMI 18.5-24.9	FALSE	FALSE	Q4	Q4	England	UK.Other	1
GB	1	>=65	2020-03-24	non-female	White	FALSE	FALSE	FALSE	FALSE	no	BMI 18.5-24.9	FALSE	FALSE	Q4	Q1	England	UK.White	2
GB	0	35-44	2020-03-24	female	White	FALSE	FALSE	FALSE	FALSE	yes/prior	BMI>=30	FALSE	FALSE	NA	NA	NA	UK.White	3
GB	0	35-44	2020-03-24	non-female	White	FALSE	FALSE	FALSE	FALSE	no	BMI 18.5-24.9	FALSE	FALSE	Q3	Q3	Scotland	UK.White	4
GB	0	35-44	2020-03-24	non-female	White	FALSE	FALSE	FALSE	FALSE	no	BMI>=30	FALSE	FALSE	Q3	Q3	Wales	UK.White	2
GB	1	55-64	2020-03-24	non-female	White	FALSE	TRUE	FALSE	FALSE	yes/prior	BMI 18.5-24.9	FALSE	FALSE	Q2	Q1	England	UK.White	1
GB	0	>=65	2020-03-24	non-female	White	FALSE	FALSE	FALSE	FALSE	no	BMI 18.5-24.9	FALSE	FALSE	Q4	Q3	Wales	UK.White	1
GB	0	55-64	2020-03-24	non-female	White	TRUE	TRUE	FALSE	FALSE	no	BMI>=30	FALSE	FALSE	Q2	Q2	Scotland	UK.White	1
GB	0	35-44	2020-03-24	female	White	FALSE	TRUE	FALSE	FALSE	yes/prior	BMI>=30	TRUE	FALSE	Q3	Q1	England	UK.White	1
GB	0	25-34	2020-03-24	non-female	White	FALSE	FALSE	FALSE	FALSE	no	BMI>=30	FALSE	FALSE	Q1	Q2	England	UK.White	9
GB	0	>=65	2020-03-24	female	White	FALSE	FALSE	FALSE	FALSE	no	BMI 25-29.9	FALSE	FALSE	Q4	Q3	Scotland	UK.White	5
GB	1	>=65	2020-03-24	female	White	FALSE	FALSE	FALSE	FALSE	no	BMI>=30	FALSE	FALSE	Q2	Q1	England	UK.White	7
GB	0	55-64	2020-03-24	female	White	FALSE	FALSE	FALSE	FALSE	no	BMI 18.5-24.9	FALSE	FALSE	Q1	Q2	England	UK.White	68
GB	0	35-44	2020-03-24	female	White	FALSE	FALSE	FALSE	FALSE	no	BMI 25-29.9	FALSE	FALSE	Q2	Q1	Wales	UK.White	1
GB	0	55-64	2020-03-24	non-female	White	FALSE	FALSE	FALSE	FALSE	no	BMI 25-29.9	FALSE	FALSE	Q3	Q3	Scotland	UK.White	6
GB	1	>=65	2020-03-24	non-female	White	FALSE	FALSE	FALSE	FALSE	no	BMI 25-29.9	FALSE	FALSE	Q4	Q4	England	UK.White	37
GB	0	55-64	2020-03-24	non-female	White	FALSE	FALSE	FALSE	FALSE	yes/prior	BMI 25-29.9	FALSE	FALSE	NA	NA	NA	UK.White	2
GB	1	>=65	2020-03-24	non-female	White	FALSE	FALSE	FALSE	FALSE	no	BMI 25-29.9	FALSE	FALSE	Q2	Q4	England	UK.White	3
GB	0	55-64	2020-03-24	female	White	FALSE	FALSE	FALSE	FALSE	no	BMI 25-29.9	TRUE	FALSE	Q3	Q2	England	UK.White	5
GB	0	35-44	2020-03-24	non-female	Black	FALSE	FALSE	FALSE	FALSE	no	BMI 25-29.9	TRUE	FALSE	Q4	Q4	England	UK.Black	1
GB	0	>=65	2020-03-24	non-female	White	FALSE	FALSE	FALSE	TRUE	no	BMI 25-29.9	FALSE	FALSE	Q3	Q2	England	UK.White	1
GB	0	25-34	2020-03-24	non-female	White	FALSE	FALSE	FALSE	TRUE	no	BMI 18.5-24.9	FALSE	FALSE	Q3	Q3	England	UK.White	1
GB	0	35-44	2020-03-24	non-female	White	FALSE	FALSE	FALSE	FALSE	no	BMI 25-29.9	TRUE	FALSE	Q2	Q2	England	UK.White	9
GB	1	>=65	2020-03-24	female	White	FALSE	FALSE	FALSE	FALSE	no	BMI 25-29.9	FALSE	FALSE	Q3	Q4	England	UK.White	9
GB	0	45-54	2020-03-24	female	White	TRUE	FALSE	FALSE	FALSE	no	BMI>=30	FALSE	FALSE	Q2	Q1	England	UK.White	4
GB	0	<25	2020-03-24	non-female	White	FALSE	FALSE	FALSE	FALSE	no	BMI <18.5	TRUE	FALSE	Q1	Q1	England	UK.White	1
GB	0	<25	2020-03-24	non-female	White	FALSE	FALSE	FALSE	FALSE	no	BMI 18.5-24.9	FALSE	FALSE	Q4	Q3	England	UK.White	15
GB	0	45-54	2020-03-24	non-female	White	FALSE	FALSE	FALSE	FALSE	no	BMI 18.5-24.9	FALSE	FALSE	Q4	Q2	Scotland	UK.White	2
GB	0	>=65	2020-03-24	non-female	White	FALSE	FALSE	FALSE	FALSE	no	BMI>=30	FALSE	FALSE	Q4	Q4	England	UK.White	21
GB	0	25-34	2020-03-24	non-female	UK Asian	FALSE	FALSE	FALSE	FALSE	no	BMI 25-29.9	TRUE	FALSE	Q1	Q1	England	UK.Other	1
GB	0	>=65	2020-03-24	non-female	White	FALSE	TRUE	FALSE	FALSE	yes/prior	BMI 25-29.9	FALSE	FALSE	Q2	Q2	England	UK.White	1
GB	0	<25	2020-03-24	non-female	White	FALSE	FALSE	FALSE	FALSE	no	BMI 25-29.9	FALSE	FALSE	Q4	Q4	England	UK.White	4
GB	0	<25	2020-03-24	female	White	FALSE	FALSE	FALSE	FALSE	no	BMI 18.5-24.9	FALSE	FALSE	Q2	Q3	Scotland	UK.White	3
GB	0	45-54	2020-03-24	female	White	FALSE	FALSE	FALSE	FALSE	no	BMI 25-29.9	FALSE	FALSE	Q4	Q2	Wales	UK.White	1
GB	0	55-64	2020-03-24	non-female	Other	TRUE	TRUE	TRUE	FALSE	no	BMI 18.5-24.9	FALSE	FALSE	Q4	Q2	England	UK.Other	1
GB	0	35-44	2020-03-24	female	White	FALSE	FALSE	FALSE	FALSE	no	BMI 25-29.9	FALSE	FALSE	Q1	Q3	England	UK.White	12
GB	0	<25	2020-03-24	non-female	White	FALSE	FALSE	FALSE	FALSE	no	BMI 18.5-24.9	FALSE	FALSE	Q4	Q2	England	UK.White	2
GB	0	35-44	2020-03-24	non-female	White	FALSE	FALSE	FALSE	FALSE	no	BMI 25-29.9	FALSE	FALSE	Q3	Q1	England	UK.White	23
GB	0	45-54	2020-03-24	non-female	White	FALSE	FALSE	FALSE	FALSE	no	BMI 18.5-24.9	FALSE	FALSE	Q2	Q2	Scotland	UK.White	4
GB	0	55-64	2020-03-24	non-female	White	TRUE	FALSE	FALSE	FALSE	no	BMI>=30	TRUE	FALSE	Q2	Q2	England	UK.White	1
GB	0	35-44	2020-03-24	female	White	FALSE	FALSE	FALSE	FALSE	no	BMI>=30	FALSE	FALSE	Q2	Q3	Northern Ireland	UK.White	2
GB	0	>=65	2020-03-24	non-female	White	FALSE	FALSE	FALSE	FALSE	no	BMI 25-29.9	FALSE	FALSE	Q3	Q4	England	UK.White	21
GB	0	35-44	2020-03-24	female	White	FALSE	FALSE	FALSE	FALSE	no	BMI 18.5-24.9	FALSE	FALSE	Q2	Q3	Wales	UK.White	13
GB	1	55-64	2020-03-24	non-female	White	FALSE	FALSE	FALSE	FALSE	no	BMI 18.5-24.9	FALSE	FALSE	Q2	Q3	England	UK.White	8
GB	0	25-34	2020-03-24	non-female	Other	FALSE	FALSE	FALSE	FALSE	no	BMI 18.5-24.9	FALSE	FALSE	Q3	Q4	England	UK.Other	1
GB	0	>=65	2020-03-24	non-female	White	FALSE	FALSE	FALSE	FALSE	no	BMI 25-29.9	FALSE	FALSE	Q4	Q1	England	UK.White	4
GB	0	35-44	2020-03-24	female	White	FALSE	FALSE	FALSE	FALSE	yes/prior	BMI 18.5-24.9	FALSE	FALSE	Q2	Q1	England	UK.White	17
GB	0	25-34	2020-03-24	non-female	White	FALSE	FALSE	FALSE	FALSE	no	BMI 18.5-24.9	FALSE	FALSE	Q3	Q1	England	UK.White	29
GB	0	35-44	2020-03-24	female	Other	FALSE	FALSE	FALSE	FALSE	no	BMI 18.5-24.9	FALSE	FALSE	Q2	Q3	England	UK.Other	4
GB	0	55-64	2020-03-24	female	White	FALSE	FALSE	FALSE	FALSE	no	BMI 25-29.9	TRUE	FALSE	Q4	Q4	England	UK.White	7
GB	1	>=65	2020-03-24	non-female	White	TRUE	FALSE	FALSE	FALSE	no	BMI 18.5-24.9	FALSE	FALSE	Q4	Q1	England	UK.White	1
GB	0	25-34	2020-03-24	female	White	FALSE	FALSE	FALSE	FALSE	no	BMI>=30	TRUE	FALSE	Q2	Q1	England	UK.White	6
GB	1	35-44	2020-03-24	female	White	FALSE	FALSE	FALSE	FALSE	no	BMI 18.5-24.9	FALSE	FALSE	Q2	Q3	England	UK.White	39
GB	0	45-54	2020-03-24	non-female	White	FALSE	FALSE	FALSE	FALSE	no	BMI 25-29.9	TRUE	FALSE	Q4	Q3	England	UK.White	13
GB	1	>=65	2020-03-24	non-female	White	FALSE	TRUE	FALSE	FALSE	no	BMI 25-29.9	FALSE	FALSE	Q1	Q2	Northern Ireland	UK.White	1
GB	0	25-34	2020-03-24	female	White	FALSE	FALSE	FALSE	FALSE	yes/prior	BMI>=30	FALSE	FALSE	Q1	Q1	England	UK.White	17
GB	0	>=65	2020-03-24	non-female	White	TRUE	FALSE	FALSE	FALSE	no	BMI>=30	FALSE	FALSE	Q2	Q4	England	UK.White	3
GB	0	55-64	2020-03-24	non-female	White	FALSE	FALSE	FALSE	FALSE	yes/prior	BMI 25-29.9	TRUE	FALSE	Q2	Q2	England	UK.White	1
GB	0	35-44	2020-03-24	female	White	FALSE	FALSE	FALSE	FALSE	no	BMI>=30	FALSE	FALSE	Q3	Q3	England	UK.White	64
GB	0	>=65	2020-03-24	non-female	White	FALSE	TRUE	FALSE	FALSE	no	BMI 18.5-24.9	FALSE	FALSE	Q4	Q4	England	UK.White	7
GB	0	45-54	2020-03-24	female	White	FALSE	FALSE	FALSE	FALSE	no	BMI 18.5-24.9	FALSE	FALSE	Q1	Q2	England	UK.White	78
GB	0	45-54	2020-03-24	non-female	Black	FALSE	FALSE	FALSE	FALSE	no	BMI 25-29.9	FALSE	FALSE	Q2	Q1	England	UK.Black	3
GB	0	25-34	2020-03-24	non-female	Other	FALSE	FALSE	FALSE	FALSE	no	BMI 18.5-24.9	FALSE	FALSE	Q1	Q1	England	UK.Other	3
GB	0	35-44	2020-03-24	non-female	White	FALSE	FALSE	FALSE	FALSE	no	BMI>=30	FALSE	FALSE	Q2	Q1	England	UK.White	38
GB	0	35-44	2020-03-24	non-female	White	FALSE	FALSE	FALSE	FALSE	no	BMI 18.5-24.9	FALSE	FALSE	Q2	Q1	Scotland	UK.White	3
GB	0	25-34	2020-03-24	female	White	FALSE	FALSE	FALSE	FALSE	no	BMI 25-29.9	FALSE	FALSE	Q4	Q2	England	UK.White	18
GB	0	25-34	2020-03-24	non-female	White	FALSE	FALSE	FALSE	FALSE	no	BMI 25-29.9	FALSE	FALSE	Q4	Q3	England	UK.White	29
GB	0	55-64	2020-03-24	non-female	White	TRUE	TRUE	FALSE	FALSE	no	BMI 18.5-24.9	FALSE	FALSE	Q2	Q4	England	UK.White	1
GB	0	55-64	2020-03-24	female	White	FALSE	TRUE	FALSE	FALSE	no	BMI 25-29.9	FALSE	FALSE	Q2	Q2	England	UK.White	4
GB	0	55-64	2020-03-24	female	White	FALSE	FALSE	FALSE	FALSE	no	BMI 18.5-24.9	FALSE	FALSE	Q2	Q2	Scotland	UK.White	20
GB	0	55-64	2020-03-24	non-female	White	FALSE	FALSE	FALSE	TRUE	no	BMI 25-29.9	FALSE	FALSE	Q1	Q1	England	UK.White	1
GB	0	45-54	2020-03-24	female	White	FALSE	FALSE	FALSE	FALSE	no	BMI>=30	FALSE	FALSE	NA	NA	NA	UK.White	24
GB	0	55-64	2020-03-24	female	White	FALSE	FALSE	FALSE	FALSE	no	BMI>=30	FALSE	FALSE	Q2	Q1	England	UK.White	69
GB	0	45-54	2020-03-24	non-female	White	FALSE	FALSE	FALSE	FALSE	no	BMI 25-29.9	FALSE	FALSE	Q3	Q3	England	UK.White	68
GB	0	55-64	2020-03-24	female	White	TRUE	TRUE	FALSE	FALSE	no	BMI>=30	FALSE	FALSE	Q4	Q3	England	UK.White	1
GB	0	55-64	2020-03-24	non-female	White	FALSE	FALSE	FALSE	FALSE	no	BMI 25-29.9	FALSE	FALSE	Q3	Q3	England	UK.White	79
GB	0	25-34	2020-03-24	female	White	FALSE	FALSE	FALSE	FALSE	no	BMI 18.5-24.9	FALSE	FALSE	Q2	Q2	Scotland	UK.White	9
GB	0	35-44	2020-03-24	non-female	White	FALSE	FALSE	FALSE	FALSE	yes/prior	BMI>=30	FALSE	FALSE	Q1	Q1	Scotland	UK.White	1
GB	0	35-44	2020-03-24	female	White	FALSE	FALSE	FALSE	FALSE	no	BMI>=30	FALSE	FALSE	NA	NA	NA	UK.White	27
GB	0	35-44	2020-03-24	female	Black	FALSE	FALSE	FALSE	FALSE	no	BMI>=30	FALSE	FALSE	Q3	Q4	England	UK.Black	1
GB	0	45-54	2020-03-24	female	UK Asian	FALSE	FALSE	FALSE	FALSE	no	BMI 25-29.9	TRUE	FALSE	Q3	Q2	England	UK.Other	1
GB	0	35-44	2020-03-24	non-female	White	FALSE	TRUE	FALSE	FALSE	no	BMI>=30	FALSE	FALSE	Q2	Q1	England	UK.White	1
GB	0	45-54	2020-03-24	non-female	Other	FALSE	FALSE	FALSE	FALSE	no	BMI 25-29.9	FALSE	FALSE	Q2	Q2	England	UK.Other	3
GB	0	55-64	2020-03-24	female	UK Asian	FALSE	FALSE	FALSE	FALSE	no	BMI 25-29.9	FALSE	FALSE	Q2	Q2	England	UK.Other	3
GB	1	>=65	2020-03-24	female	White	TRUE	FALSE	FALSE	FALSE	no	BMI 25-29.9	FALSE	FALSE	Q4	Q4	England	UK.White	5
GB	0	>=65	2020-03-24	non-female	Other	FALSE	FALSE	FALSE	TRUE	yes/prior	BMI 18.5-24.9	FALSE	FALSE	Q1	Q1	England	UK.Other	1
GB	1	45-54	2020-03-24	female	UK Chinese	FALSE	FALSE	TRUE	FALSE	no	BMI 18.5-24.9	FALSE	FALSE	Q1	Q3	England	UK.Other	1
GB	0	45-54	2020-03-24	female	White	FALSE	FALSE	FALSE	FALSE	no	BMI 18.5-24.9	TRUE	FALSE	Q3	Q1	England	UK.White	7
GB	0	55-64	2020-03-24	non-female	White	TRUE	FALSE	FALSE	FALSE	no	BMI 25-29.9	FALSE	FALSE	Q2	Q1	England	UK.White	3
GB	0	35-44	2020-03-24	female	White	TRUE	FALSE	FALSE	FALSE	no	BMI 25-29.9	FALSE	FALSE	Q4	Q1	England	UK.White	1
GB	1	35-44	2020-03-24	female	White	FALSE	FALSE	FALSE	FALSE	no	BMI <18.5	FALSE	FALSE	Q2	Q1	England	UK.White	2
GB	0	25-34	2020-03-24	non-female	White	FALSE	FALSE	FALSE	FALSE	no	BMI 18.5-24.9	TRUE	FALSE	Q3	Q4	England	UK.White	1
GB	1	25-34	2020-03-24	female	White	FALSE	FALSE	FALSE	FALSE	no	BMI 18.5-24.9	TRUE	FALSE	Q4	Q2	England	UK.White	1
GB	0	35-44	2020-03-24	female	White	FALSE	FALSE	FALSE	FALSE	no	BMI 25-29.9	FALSE	FALSE	Q2	Q4	England	UK.White	44
GB	1	>=65	2020-03-24	female	White	FALSE	FALSE	FALSE	FALSE	no	BMI>=30	FALSE	FALSE	Q4	Q3	England	UK.White	11
GB	0	25-34	2020-03-24	female	White	FALSE	FALSE	FALSE	FALSE	no	BMI>=30	FALSE	FALSE	Q4	Q4	England	UK.White	23
GB	1	>=65	2020-03-24	female	White	FALSE	FALSE	FALSE	TRUE	no	BMI 18.5-24.9	FALSE	FALSE	Q2	Q1	England	UK.White	1
GB	0	45-54	2020-03-24	female	White	FALSE	FALSE	FALSE	FALSE	no	BMI 18.5-24.9	FALSE	FALSE	Q4	Q1	England	UK.White	21
GB	1	55-64	2020-03-24	female	White	FALSE	FALSE	FALSE	FALSE	no	BMI 25-29.9	TRUE	FALSE	Q2	Q2	England	UK.White	4
GB	0	<25	2020-03-24	female	White	FALSE	FALSE	FALSE	FALSE	yes/prior	BMI>=30	FALSE	FALSE	Q3	Q3	England	UK.White	1
GB	0	55-64	2020-03-24	non-female	White	FALSE	FALSE	FALSE	FALSE	yes/prior	BMI 18.5-24.9	FALSE	FALSE	Q3	Q2	England	UK.White	3
GB	0	25-34	2020-03-24	non-female	White	FALSE	FALSE	FALSE	FALSE	no	BMI 18.5-24.9	TRUE	FALSE	Q1	Q3	Scotland	UK.White	1
GB	1	45-54	2020-03-24	female	White	FALSE	FALSE	FALSE	FALSE	no	BMI>=30	FALSE	FALSE	Q4	Q4	England	UK.White	8
GB	0	55-64	2020-03-24	non-female	White	FALSE	TRUE	FALSE	FALSE	no	BMI 18.5-24.9	FALSE	FALSE	Q1	Q1	England	UK.White	4
GB	0	55-64	2020-03-24	non-female	White	FALSE	FALSE	TRUE	FALSE	no	BMI 25-29.9	FALSE	FALSE	Q2	Q3	England	UK.White	2
GB	1	55-64	2020-03-24	female	White	FALSE	FALSE	FALSE	FALSE	no	BMI 25-29.9	FALSE	FALSE	NA	NA	NA	UK.White	10
GB	0	45-54	2020-03-24	non-female	Black	FALSE	FALSE	FALSE	FALSE	no	BMI 25-29.9	FALSE	FALSE	Q4	Q3	England	UK.Black	1
GB	0	55-64	2020-03-24	non-female	White	FALSE	FALSE	FALSE	FALSE	yes/prior	BMI 18.5-24.9	FALSE	FALSE	Q2	Q4	England	UK.White	4
GB	0	>=65	2020-03-24	non-female	White	FALSE	FALSE	FALSE	FALSE	no	BMI 18.5-24.9	FALSE	FALSE	Q1	Q2	England	UK.White	18
GB	1	>=65	2020-03-24	non-female	White	FALSE	FALSE	FALSE	FALSE	no	BMI 18.5-24.9	FALSE	FALSE	Q1	Q1	England	UK.White	13
GB	0	35-44	2020-03-24	female	UK Chinese	FALSE	FALSE	FALSE	FALSE	no	BMI 18.5-24.9	FALSE	FALSE	Q4	Q4	England	UK.Other	5
GB	0	25-34	2020-03-24	non-female	White	FALSE	FALSE	FALSE	FALSE	no	BMI>=30	FALSE	FALSE	Q2	Q4	England	UK.White	4
GB	0	55-64	2020-03-24	non-female	White	FALSE	FALSE	FALSE	FALSE	no	BMI 18.5-24.9	FALSE	FALSE	Q4	Q4	Northern Ireland	UK.White	1
GB	0	45-54	2020-03-24	non-female	White	FALSE	FALSE	FALSE	FALSE	yes/prior	BMI 25-29.9	TRUE	FALSE	Q3	Q2	England	UK.White	2
GB	0	>=65	2020-03-24	non-female	White	FALSE	FALSE	FALSE	FALSE	no	BMI>=30	FALSE	FALSE	Q2	Q4	England	UK.White	5
GB	0	25-34	2020-03-24	female	White	FALSE	FALSE	FALSE	FALSE	no	BMI 18.5-24.9	FALSE	FALSE	Q2	Q4	England	UK.White	39
GB	1	55-64	2020-03-24	non-female	White	FALSE	FALSE	FALSE	FALSE	no	BMI 18.5-24.9	TRUE	FALSE	Q2	Q1	England	UK.White	1
GB	0	45-54	2020-03-24	non-female	White	FALSE	FALSE	FALSE	FALSE	yes/prior	BMI 25-29.9	TRUE	FALSE	Q1	Q1	England	UK.White	1
GB	1	45-54	2020-03-24	female	White	FALSE	FALSE	FALSE	FALSE	no	BMI>=30	FALSE	FALSE	Q1	Q1	England	UK.White	32
GB	0	>=65	2020-03-24	non-female	White	FALSE	FALSE	FALSE	FALSE	no	BMI 25-29.9	FALSE	FALSE	Q1	Q2	England	UK.White	29
GB	0	>=65	2020-03-24	non-female	White	FALSE	FALSE	FALSE	FALSE	no	BMI 25-29.9	FALSE	FALSE	Q2	Q1	England	UK.White	27
GB	1	>=65	2020-03-24	non-female	White	FALSE	FALSE	FALSE	FALSE	no	BMI 18.5-24.9	FALSE	FALSE	Q1	Q2	England	UK.White	8
GB	0	>=65	2020-03-24	non-female	White	FALSE	FALSE	FALSE	FALSE	yes/prior	BMI 18.5-24.9	FALSE	FALSE	Q1	Q2	England	UK.White	3
GB	0	35-44	2020-03-24	non-female	White	FALSE	FALSE	FALSE	FALSE	no	BMI 25-29.9	FALSE	FALSE	Q1	Q1	Wales	UK.White	4
GB	0	45-54	2020-03-24	female	White	FALSE	FALSE	FALSE	FALSE	no	BMI>=30	FALSE	FALSE	Q4	Q3	England	UK.White	76
GB	0	>=65	2020-03-24	non-female	White	FALSE	FALSE	FALSE	FALSE	no	BMI 25-29.9	FALSE	FALSE	Q4	Q4	Scotland	UK.White	11
GB	0	35-44	2020-03-24	female	White	FALSE	FALSE	FALSE	FALSE	no	BMI>=30	FALSE	FALSE	Q3	Q4	England	UK.White	38
GB	0	>=65	2020-03-24	female	White	FALSE	FALSE	FALSE	FALSE	no	BMI 18.5-24.9	FALSE	FALSE	Q2	Q2	Wales	UK.White	2
GB	0	45-54	2020-03-24	non-female	White	FALSE	FALSE	FALSE	FALSE	no	BMI 18.5-24.9	FALSE	FALSE	Q3	Q3	Scotland	UK.White	5
GB	0	35-44	2020-03-24	non-female	Other	FALSE	FALSE	FALSE	FALSE	no	BMI 18.5-24.9	FALSE	FALSE	Q4	Q4	England	UK.Other	3
GB	0	55-64	2020-03-24	female	White	FALSE	TRUE	FALSE	FALSE	no	BMI 18.5-24.9	FALSE	FALSE	Q4	Q3	England	UK.White	5
GB	0	45-54	2020-03-24	female	Other	FALSE	FALSE	FALSE	FALSE	no	BMI 18.5-24.9	FALSE	FALSE	Q4	Q2	England	UK.Other	4
GB	0	45-54	2020-03-24	non-female	White	FALSE	FALSE	FALSE	FALSE	no	BMI>=30	FALSE	FALSE	Q2	Q1	Scotland	UK.White	2
GB	0	55-64	2020-03-24	non-female	White	TRUE	FALSE	FALSE	FALSE	no	BMI 25-29.9	FALSE	FALSE	Q4	Q3	Scotland	UK.White	1
GB	0	55-64	2020-03-24	non-female	White	FALSE	FALSE	FALSE	FALSE	no	BMI>=30	FALSE	FALSE	Q4	Q3	England	UK.White	19
GB	0	45-54	2020-03-24	female	White	FALSE	FALSE	FALSE	FALSE	no	BMI 25-29.9	FALSE	FALSE	Q3	Q2	England	UK.White	59
GB	0	35-44	2020-03-24	non-female	White	FALSE	FALSE	FALSE	FALSE	yes/prior	BMI 25-29.9	FALSE	FALSE	Q4	Q4	England	UK.White	10
GB	0	35-44	2020-03-24	non-female	White	FALSE	FALSE	FALSE	FALSE	no	BMI 18.5-24.9	TRUE	FALSE	Q3	Q4	England	UK.White	2
GB	0	35-44	2020-03-24	non-female	White	FALSE	FALSE	FALSE	FALSE	no	BMI 25-29.9	FALSE	FALSE	Q3	Q3	Scotland	UK.White	5
GB	0	25-34	2020-03-24	non-female	White	TRUE	FALSE	FALSE	FALSE	no	BMI 18.5-24.9	FALSE	FALSE	Q3	Q3	England	UK.White	2
GB	0	45-54	2020-03-24	non-female	Other	FALSE	FALSE	FALSE	FALSE	no	BMI 25-29.9	FALSE	FALSE	Q4	Q3	England	UK.Other	2
GB	0	35-44	2020-03-24	female	White	FALSE	FALSE	FALSE	FALSE	no	BMI 18.5-24.9	TRUE	FALSE	Q3	Q3	England	UK.White	13
GB	0	25-34	2020-03-24	female	White	FALSE	FALSE	FALSE	FALSE	no	BMI 25-29.9	FALSE	FALSE	Q4	Q3	England	UK.White	29
GB	0	35-44	2020-03-24	non-female	White	FALSE	FALSE	FALSE	FALSE	no	BMI>=30	FALSE	FALSE	Q1	Q1	Scotland	UK.White	5
GB	1	55-64	2020-03-24	female	White	FALSE	FALSE	FALSE	FALSE	no	BMI>=30	TRUE	FALSE	Q2	Q3	England	UK.White	1
GB	0	55-64	2020-03-24	non-female	White	FALSE	FALSE	FALSE	FALSE	no	BMI 25-29.9	TRUE	FALSE	Q4	Q2	England	UK.White	6
GB	0	55-64	2020-03-24	non-female	White	TRUE	FALSE	FALSE	FALSE	no	BMI 25-29.9	FALSE	FALSE	Q4	Q3	England	UK.White	2
GB	0	25-34	2020-03-24	non-female	White	FALSE	FALSE	FALSE	FALSE	yes/prior	BMI 25-29.9	FALSE	FALSE	Q2	Q2	Scotland	UK.White	1
GB	0	>=65	2020-03-24	female	White	FALSE	TRUE	FALSE	FALSE	no	BMI>=30	FALSE	FALSE	Q1	Q2	England	UK.White	2
GB	0	55-64	2020-03-24	female	White	FALSE	FALSE	FALSE	FALSE	no	BMI 25-29.9	FALSE	FALSE	Q2	Q2	Scotland	UK.White	13
GB	0	25-34	2020-03-24	female	White	FALSE	FALSE	FALSE	FALSE	no	BMI <18.5	FALSE	FALSE	Q2	Q3	England	UK.White	5
GB	0	35-44	2020-03-24	non-female	White	TRUE	TRUE	FALSE	FALSE	no	BMI 25-29.9	FALSE	FALSE	Q3	Q2	England	UK.White	1
GB	0	25-34	2020-03-24	non-female	White	FALSE	FALSE	FALSE	FALSE	no	BMI 25-29.9	TRUE	FALSE	Q3	Q3	England	UK.White	3
GB	0	55-64	2020-03-24	female	White	FALSE	FALSE	FALSE	FALSE	no	BMI 18.5-24.9	FALSE	FALSE	Q4	Q3	Wales	UK.White	7
GB	0	45-54	2020-03-24	female	White	FALSE	FALSE	FALSE	FALSE	yes/prior	BMI 18.5-24.9	FALSE	FALSE	Q4	Q2	England	UK.White	5
GB	0	35-44	2020-03-24	female	White	FALSE	FALSE	FALSE	FALSE	yes/prior	BMI 18.5-24.9	FALSE	FALSE	Q1	Q1	Northern Ireland	UK.White	1
GB	0	45-54	2020-03-24	non-female	White	FALSE	TRUE	FALSE	FALSE	yes/prior	BMI 18.5-24.9	FALSE	FALSE	Q2	Q2	Scotland	UK.White	1
GB	0	25-34	2020-03-24	female	White	FALSE	FALSE	FALSE	FALSE	no	BMI>=30	FALSE	FALSE	Q1	Q1	Scotland	UK.White	10
GB	1	55-64	2020-03-24	female	White	FALSE	FALSE	FALSE	FALSE	no	BMI 25-29.9	FALSE	FALSE	Q2	Q4	England	UK.White	7
GB	1	45-54	2020-03-24	non-female	White	FALSE	FALSE	FALSE	FALSE	no	BMI 25-29.9	TRUE	FALSE	Q2	Q1	England	UK.White	1
GB	0	35-44	2020-03-24	non-female	Hispanic	FALSE	FALSE	FALSE	FALSE	no	BMI>=30	TRUE	FALSE	Q2	Q1	England	UK.Other	1
GB	0	55-64	2020-03-24	non-female	UK Asian	FALSE	FALSE	FALSE	FALSE	no	BMI 25-29.9	FALSE	FALSE	Q2	Q3	England	UK.Other	1
GB	0	55-64	2020-03-24	non-female	White	FALSE	FALSE	FALSE	FALSE	no	BMI 25-29.9	FALSE	FALSE	Q2	Q3	Scotland	UK.White	8
GB	1	>=65	2020-03-24	female	White	FALSE	FALSE	TRUE	FALSE	no	BMI 18.5-24.9	FALSE	FALSE	Q4	Q2	England	UK.White	1
GB	0	45-54	2020-03-24	female	White	FALSE	FALSE	FALSE	FALSE	no	BMI>=30	FALSE	FALSE	Q2	Q4	Scotland	UK.White	2
GB	0	35-44	2020-03-24	female	White	FALSE	FALSE	FALSE	FALSE	no	BMI>=30	FALSE	FALSE	Q4	Q4	Scotland	UK.White	4
GB	1	>=65	2020-03-24	non-female	White	FALSE	TRUE	FALSE	FALSE	no	BMI 18.5-24.9	FALSE	FALSE	Q1	Q1	England	UK.White	4
GB	0	35-44	2020-03-24	non-female	UK Asian	FALSE	FALSE	FALSE	FALSE	no	BMI 25-29.9	FALSE	FALSE	Q2	Q1	England	UK.Other	3
GB	0	25-34	2020-03-24	female	Hispanic	FALSE	FALSE	FALSE	FALSE	no	BMI 18.5-24.9	FALSE	FALSE	Q2	Q1	England	UK.Other	1
GB	1	>=65	2020-03-24	female	White	FALSE	FALSE	TRUE	FALSE	no	BMI <18.5	FALSE	FALSE	Q3	Q2	England	UK.White	1
GB	1	>=65	2020-03-24	non-female	White	FALSE	FALSE	FALSE	TRUE	no	BMI 18.5-24.9	FALSE	FALSE	Q1	Q1	England	UK.White	1
GB	0	25-34	2020-03-24	female	Black	FALSE	FALSE	FALSE	FALSE	no	BMI 18.5-24.9	FALSE	FALSE	Q2	Q1	England	UK.Black	5
GB	0	35-44	2020-03-24	non-female	White	FALSE	FALSE	FALSE	FALSE	no	BMI 25-29.9	FALSE	FALSE	Q1	Q1	Scotland	UK.White	4
GB	0	45-54	2020-03-24	female	UK Middle Eastern	FALSE	FALSE	FALSE	FALSE	no	BMI 18.5-24.9	FALSE	FALSE	Q2	Q4	England	UK.Other	1
GB	0	35-44	2020-03-24	non-female	White	FALSE	FALSE	FALSE	FALSE	no	BMI 18.5-24.9	FALSE	FALSE	Q4	Q3	Northern Ireland	UK.White	1
GB	0	25-34	2020-03-24	non-female	White	FALSE	FALSE	FALSE	FALSE	no	BMI 18.5-24.9	TRUE	FALSE	Q2	Q4	England	UK.White	3
GB	1	55-64	2020-03-24	non-female	White	FALSE	FALSE	FALSE	FALSE	no	BMI 25-29.9	FALSE	FALSE	Q2	Q2	England	UK.White	6
GB	0	35-44	2020-03-24	female	White	FALSE	FALSE	FALSE	FALSE	no	BMI>=30	FALSE	FALSE	Q2	Q3	Scotland	UK.White	5
GB	1	45-54	2020-03-24	non-female	White	FALSE	FALSE	FALSE	FALSE	no	BMI 18.5-24.9	FALSE	FALSE	Q4	Q4	England	UK.White	8
GB	0	35-44	2020-03-24	female	UK Chinese	FALSE	FALSE	FALSE	FALSE	no	BMI>=30	FALSE	FALSE	Q3	Q3	England	UK.Other	1
GB	1	45-54	2020-03-24	female	White	FALSE	FALSE	FALSE	FALSE	yes/prior	BMI 18.5-24.9	FALSE	FALSE	Q1	Q1	England	UK.White	2
GB	1	25-34	2020-03-24	female	White	FALSE	FALSE	FALSE	FALSE	no	BMI 18.5-24.9	FALSE	FALSE	Q2	Q2	England	UK.White	17
GB	0	>=65	2020-03-24	female	White	FALSE	TRUE	FALSE	FALSE	no	BMI 18.5-24.9	FALSE	FALSE	Q4	Q4	Scotland	UK.White	2
GB	0	>=65	2020-03-24	non-female	White	FALSE	FALSE	FALSE	FALSE	no	BMI 25-29.9	FALSE	FALSE	Q2	Q3	Scotland	UK.White	4
GB	0	<25	2020-03-24	female	White	FALSE	FALSE	FALSE	FALSE	no	BMI 18.5-24.9	FALSE	FALSE	Q4	Q4	England	UK.White	28
GB	0	<25	2020-03-24	female	White	FALSE	FALSE	FALSE	FALSE	no	BMI 18.5-24.9	FALSE	FALSE	Q2	Q1	England	UK.White	16
GB	0	55-64	2020-03-24	non-female	White	TRUE	FALSE	FALSE	FALSE	no	BMI 25-29.9	FALSE	FALSE	Q2	Q2	England	UK.White	8
GB	0	55-64	2020-03-24	female	White	TRUE	FALSE	FALSE	FALSE	no	BMI 18.5-24.9	FALSE	FALSE	Q4	Q2	Northern Ireland	UK.White	1
GB	1	45-54	2020-03-24	female	White	FALSE	FALSE	FALSE	FALSE	no	BMI 18.5-24.9	FALSE	FALSE	Q2	Q2	England	UK.White	32
GB	0	55-64	2020-03-24	female	White	FALSE	FALSE	FALSE	FALSE	no	BMI 25-29.9	FALSE	FALSE	Q4	Q3	Scotland	UK.White	13
GB	0	25-34	2020-03-24	female	White	FALSE	FALSE	FALSE	FALSE	yes/prior	BMI <18.5	FALSE	FALSE	Q3	Q1	England	UK.White	2
GB	0	55-64	2020-03-24	non-female	White	FALSE	FALSE	TRUE	FALSE	no	BMI 25-29.9	FALSE	FALSE	Q2	Q1	England	UK.White	1
GB	0	45-54	2020-03-24	female	UK Asian	FALSE	FALSE	FALSE	FALSE	no	BMI>=30	FALSE	FALSE	Q4	Q4	England	UK.Other	2
GB	1	<25	2020-03-24	female	White	FALSE	FALSE	FALSE	FALSE	no	BMI 18.5-24.9	FALSE	FALSE	Q3	Q2	England	UK.White	2
GB	0	25-34	2020-03-24	female	Other	FALSE	FALSE	FALSE	FALSE	no	BMI 18.5-24.9	FALSE	FALSE	Q1	Q1	England	UK.Other	6
GB	0	35-44	2020-03-24	female	White	FALSE	FALSE	FALSE	FALSE	no	BMI 18.5-24.9	FALSE	FALSE	Q3	Q3	Scotland	UK.White	10
GB	0	35-44	2020-03-24	non-female	White	FALSE	FALSE	FALSE	FALSE	no	BMI>=30	TRUE	FALSE	Q2	Q3	Scotland	UK.White	1
GB	0	35-44	2020-03-24	female	White	FALSE	FALSE	FALSE	FALSE	no	BMI 25-29.9	FALSE	FALSE	Q2	Q2	Wales	UK.White	5
GB	1	55-64	2020-03-24	female	White	FALSE	FALSE	FALSE	FALSE	no	BMI 25-29.9	FALSE	FALSE	Q4	Q3	Wales	UK.White	1
GB	0	35-44	2020-03-24	female	White	FALSE	FALSE	FALSE	FALSE	no	BMI>=30	FALSE	FALSE	Q3	Q1	England	UK.White	12
GB	1	>=65	2020-03-24	female	UK Asian	FALSE	FALSE	TRUE	FALSE	no	BMI 25-29.9	FALSE	FALSE	Q2	Q4	England	UK.Other	1
GB	0	25-34	2020-03-24	female	White	FALSE	FALSE	FALSE	FALSE	no	BMI <18.5	FALSE	FALSE	NA	NA	NA	UK.White	5
GB	0	35-44	2020-03-24	non-female	UK Asian	FALSE	FALSE	FALSE	FALSE	no	BMI 18.5-24.9	FALSE	FALSE	Q1	Q2	England	UK.Other	2
GB	0	>=65	2020-03-24	non-female	White	FALSE	FALSE	FALSE	FALSE	yes/prior	BMI 18.5-24.9	FALSE	FALSE	Q4	Q4	England	UK.White	1
GB	0	25-34	2020-03-24	female	Black	FALSE	FALSE	FALSE	FALSE	no	BMI>=30	FALSE	FALSE	Q1	Q1	England	UK.Black	3
GB	0	35-44	2020-03-24	non-female	White	FALSE	FALSE	FALSE	FALSE	no	BMI 18.5-24.9	TRUE	FALSE	Q1	Q1	England	UK.White	15
GB	0	25-34	2020-03-24	non-female	UK Asian	FALSE	FALSE	FALSE	FALSE	no	BMI 25-29.9	FALSE	FALSE	Q2	Q1	England	UK.Other	2
GB	0	45-54	2020-03-24	female	UK Asian	FALSE	FALSE	FALSE	FALSE	no	BMI>=30	FALSE	FALSE	Q3	Q3	England	UK.Other	1
GB	0	25-34	2020-03-24	female	White	FALSE	FALSE	FALSE	FALSE	no	BMI 18.5-24.9	FALSE	FALSE	Q2	Q1	Scotland	UK.White	4
GB	1	>=65	2020-03-24	non-female	White	FALSE	FALSE	FALSE	FALSE	no	BMI 25-29.9	FALSE	FALSE	Q4	Q4	Wales	UK.White	2
GB	0	35-44	2020-03-24	non-female	White	FALSE	FALSE	FALSE	FALSE	no	BMI>=30	FALSE	FALSE	Q2	Q4	England	UK.White	8
GB	0	35-44	2020-03-24	female	Black	FALSE	FALSE	FALSE	FALSE	no	BMI 18.5-24.9	FALSE	FALSE	Q3	Q1	England	UK.Black	2
GB	0	35-44	2020-03-24	non-female	White	FALSE	FALSE	FALSE	FALSE	no	BMI>=30	FALSE	FALSE	NA	NA	NA	UK.White	7
GB	0	45-54	2020-03-24	female	White	FALSE	FALSE	FALSE	FALSE	yes/prior	BMI 25-29.9	FALSE	FALSE	Q2	Q1	England	UK.White	5
GB	0	55-64	2020-03-24	female	White	FALSE	FALSE	FALSE	TRUE	no	BMI>=30	TRUE	FALSE	Q1	Q3	England	UK.White	1
GB	0	55-64	2020-03-24	female	White	FALSE	FALSE	FALSE	FALSE	yes/prior	BMI>=30	FALSE	FALSE	Q2	Q1	England	UK.White	7
GB	0	25-34	2020-03-24	female	White	TRUE	FALSE	FALSE	FALSE	no	BMI 18.5-24.9	FALSE	FALSE	Q2	Q1	England	UK.White	2
GB	0	45-54	2020-03-24	non-female	White	FALSE	FALSE	FALSE	FALSE	yes/prior	BMI 25-29.9	FALSE	FALSE	Q2	Q2	England	UK.White	8
GB	0	55-64	2020-03-24	non-female	White	TRUE	FALSE	FALSE	FALSE	no	BMI 18.5-24.9	FALSE	FALSE	Q2	Q2	England	UK.White	4
GB	0	45-54	2020-03-24	female	White	FALSE	FALSE	FALSE	FALSE	no	BMI <18.5	FALSE	FALSE	Q3	Q1	England	UK.White	1
GB	0	45-54	2020-03-24	female	UK Chinese	FALSE	FALSE	FALSE	FALSE	no	BMI 18.5-24.9	FALSE	FALSE	Q3	Q2	England	UK.Other	3
GB	0	45-54	2020-03-24	non-female	White	FALSE	FALSE	FALSE	FALSE	no	BMI>=30	FALSE	FALSE	Q2	Q4	England	UK.White	11
GB	0	45-54	2020-03-24	non-female	White	FALSE	FALSE	FALSE	FALSE	yes/prior	BMI 25-29.9	TRUE	FALSE	Q4	Q3	England	UK.White	2
GB	0	>=65	2020-03-24	non-female	White	FALSE	FALSE	FALSE	FALSE	no	BMI 25-29.9	TRUE	FALSE	Q4	Q4	England	UK.White	5
GB	0	35-44	2020-03-24	female	White	FALSE	FALSE	FALSE	FALSE	no	BMI 18.5-24.9	FALSE	FALSE	Q2	Q4	England	UK.White	67
GB	0	35-44	2020-03-24	female	White	FALSE	FALSE	FALSE	FALSE	no	BMI 18.5-24.9	TRUE	FALSE	Q3	Q1	England	UK.White	12
GB	0	25-34	2020-03-24	female	White	FALSE	FALSE	FALSE	FALSE	no	BMI>=30	TRUE	FALSE	Q2	Q3	England	UK.White	5
GB	1	45-54	2020-03-24	female	UK Asian	FALSE	FALSE	FALSE	FALSE	no	BMI 18.5-24.9	TRUE	FALSE	Q2	Q3	England	UK.Other	1
GB	0	35-44	2020-03-24	non-female	White	FALSE	FALSE	FALSE	FALSE	yes/prior	BMI>=30	FALSE	FALSE	Q2	Q1	England	UK.White	11
GB	1	>=65	2020-03-24	non-female	White	FALSE	TRUE	FALSE	FALSE	no	BMI 25-29.9	FALSE	FALSE	Q2	Q2	England	UK.White	1
GB	0	45-54	2020-03-24	female	Other	FALSE	FALSE	FALSE	FALSE	no	BMI 18.5-24.9	FALSE	FALSE	Q4	Q4	England	UK.Other	8
GB	0	45-54	2020-03-24	non-female	White	FALSE	FALSE	FALSE	FALSE	no	BMI 25-29.9	FALSE	FALSE	Q4	Q2	England	UK.White	34
GB	1	55-64	2020-03-24	female	Other	FALSE	FALSE	FALSE	FALSE	no	BMI 18.5-24.9	TRUE	FALSE	Q4	Q2	England	UK.Other	1
GB	0	35-44	2020-03-24	non-female	Other	FALSE	FALSE	FALSE	FALSE	no	BMI 18.5-24.9	FALSE	FALSE	Q2	Q1	England	UK.Other	6
GB	1	55-64	2020-03-24	female	White	FALSE	FALSE	FALSE	FALSE	no	BMI 25-29.9	FALSE	FALSE	Q1	Q1	England	UK.White	21
GB	1	>=65	2020-03-24	female	White	FALSE	TRUE	TRUE	FALSE	no	BMI 18.5-24.9	TRUE	FALSE	Q2	Q4	England	UK.White	1
GB	1	>=65	2020-03-24	female	White	FALSE	FALSE	FALSE	FALSE	no	BMI>=30	FALSE	FALSE	Q2	Q4	England	UK.White	7
GB	1	55-64	2020-03-24	female	White	FALSE	FALSE	TRUE	FALSE	no	BMI>=30	FALSE	FALSE	Q2	Q3	England	UK.White	1
GB	0	55-64	2020-03-24	non-female	White	FALSE	FALSE	FALSE	FALSE	no	BMI>=30	FALSE	FALSE	Q1	Q2	England	UK.White	21
GB	1	55-64	2020-03-24	non-female	White	TRUE	FALSE	FALSE	FALSE	no	BMI 25-29.9	FALSE	FALSE	Q2	Q1	England	UK.White	2
GB	1	>=65	2020-03-24	female	White	TRUE	FALSE	FALSE	TRUE	no	BMI>=30	FALSE	FALSE	Q1	Q1	England	UK.White	1
GB	0	45-54	2020-03-24	non-female	White	FALSE	FALSE	FALSE	FALSE	no	BMI 25-29.9	TRUE	FALSE	Q2	Q2	England	UK.White	6
GB	1	45-54	2020-03-24	female	White	FALSE	FALSE	TRUE	FALSE	no	BMI>=30	FALSE	FALSE	Q1	Q2	England	UK.White	1
GB	0	55-64	2020-03-24	female	White	FALSE	FALSE	FALSE	FALSE	yes/prior	BMI 18.5-24.9	FALSE	FALSE	Q2	Q3	Scotland	UK.White	1
GB	1	>=65	2020-03-24	non-female	White	FALSE	TRUE	FALSE	FALSE	no	BMI 25-29.9	FALSE	FALSE	Q2	Q1	England	UK.White	3
GB	0	25-34	2020-03-24	non-female	White	FALSE	FALSE	FALSE	FALSE	no	BMI 18.5-24.9	FALSE	FALSE	Q2	Q1	Scotland	UK.White	1
GB	0	25-34	2020-03-24	female	White	FALSE	FALSE	FALSE	FALSE	yes/prior	BMI 25-29.9	FALSE	FALSE	Q2	Q2	England	UK.White	4
GB	1	45-54	2020-03-24	non-female	White	FALSE	FALSE	TRUE	FALSE	no	BMI 18.5-24.9	FALSE	FALSE	Q1	Q1	England	UK.White	1
GB	0	>=65	2020-03-24	female	White	FALSE	FALSE	FALSE	FALSE	no	BMI 25-29.9	FALSE	FALSE	Q1	Q2	England	UK.White	29
GB	0	55-64	2020-03-24	female	UK Chinese	FALSE	FALSE	FALSE	FALSE	no	BMI 18.5-24.9	FALSE	FALSE	Q1	Q1	England	UK.Other	1
GB	0	25-34	2020-03-24	female	White	FALSE	FALSE	FALSE	FALSE	no	BMI 18.5-24.9	TRUE	FALSE	Q3	Q4	England	UK.White	2
GB	0	>=65	2020-03-24	non-female	White	TRUE	FALSE	FALSE	FALSE	no	BMI 25-29.9	FALSE	FALSE	Q1	Q1	England	UK.White	13
GB	0	55-64	2020-03-24	non-female	White	FALSE	FALSE	FALSE	FALSE	no	BMI>=30	FALSE	FALSE	Q1	Q1	Wales	UK.White	2
GB	0	35-44	2020-03-24	non-female	White	FALSE	FALSE	FALSE	FALSE	no	BMI 25-29.9	FALSE	FALSE	Q4	Q3	Wales	UK.White	1
GB	0	25-34	2020-03-24	non-female	White	FALSE	FALSE	FALSE	FALSE	no	BMI>=30	FALSE	FALSE	Q2	Q1	Scotland	UK.White	2
GB	0	55-64	2020-03-24	female	White	FALSE	FALSE	FALSE	FALSE	no	BMI 25-29.9	FALSE	FALSE	Q3	Q4	England	UK.White	51
GB	0	55-64	2020-03-24	non-female	White	TRUE	FALSE	FALSE	FALSE	no	BMI 25-29.9	FALSE	FALSE	Q3	Q1	England	UK.White	1
GB	1	>=65	2020-03-24	non-female	White	FALSE	FALSE	FALSE	FALSE	no	BMI>=30	FALSE	FALSE	Q4	Q4	England	UK.White	12
GB	1	45-54	2020-03-24	non-female	White	FALSE	TRUE	FALSE	FALSE	yes/prior	BMI 25-29.9	FALSE	FALSE	Q2	Q3	England	UK.White	1
GB	0	55-64	2020-03-24	non-female	White	TRUE	TRUE	FALSE	FALSE	no	BMI>=30	FALSE	FALSE	Q2	Q1	England	UK.White	1
GB	0	>=65	2020-03-24	female	White	FALSE	FALSE	FALSE	FALSE	no	BMI 18.5-24.9	FALSE	FALSE	Q3	Q4	England	UK.White	44
GB	0	55-64	2020-03-24	non-female	White	FALSE	FALSE	FALSE	FALSE	no	BMI>=30	FALSE	FALSE	Q2	Q3	England	UK.White	39
GB	1	45-54	2020-03-24	female	White	FALSE	FALSE	FALSE	FALSE	no	BMI>=30	FALSE	FALSE	Q2	Q4	Scotland	UK.White	1
GB	0	35-44	2020-03-24	non-female	White	FALSE	FALSE	FALSE	FALSE	no	BMI 18.5-24.9	FALSE	FALSE	Q4	Q4	Scotland	UK.White	10
GB	0	35-44	2020-03-24	female	White	FALSE	FALSE	FALSE	FALSE	no	BMI <18.5	FALSE	FALSE	Q1	Q1	England	UK.White	19
GB	0	55-64	2020-03-24	female	White	FALSE	FALSE	FALSE	FALSE	no	BMI 18.5-24.9	FALSE	FALSE	Q4	Q4	Scotland	UK.White	27
GB	0	>=65	2020-03-24	female	White	FALSE	TRUE	FALSE	TRUE	yes/prior	BMI 25-29.9	FALSE	FALSE	Q1	Q2	England	UK.White	1
GB	0	55-64	2020-03-24	non-female	White	FALSE	FALSE	FALSE	FALSE	no	BMI 25-29.9	FALSE	FALSE	Q2	Q2	Wales	UK.White	3
GB	0	55-64	2020-03-24	non-female	Other	FALSE	FALSE	FALSE	FALSE	no	BMI 18.5-24.9	TRUE	FALSE	Q3	Q1	England	UK.Other	1
GB	1	35-44	2020-03-24	female	White	FALSE	FALSE	FALSE	FALSE	no	BMI 18.5-24.9	TRUE	FALSE	Q3	Q2	England	UK.White	2
GB	0	35-44	2020-03-24	female	White	FALSE	FALSE	FALSE	FALSE	no	BMI 25-29.9	TRUE	FALSE	Q1	Q3	England	UK.White	2
GB	1	>=65	2020-03-24	non-female	White	FALSE	FALSE	FALSE	FALSE	yes/prior	BMI 18.5-24.9	FALSE	FALSE	Q2	Q2	England	UK.White	1
GB	0	25-34	2020-03-24	non-female	White	FALSE	FALSE	FALSE	FALSE	no	BMI 18.5-24.9	TRUE	FALSE	Q2	Q2	England	UK.White	2
GB	1	>=65	2020-03-24	non-female	White	FALSE	FALSE	FALSE	FALSE	no	BMI>=30	FALSE	FALSE	Q2	Q3	England	UK.White	14
GB	0	45-54	2020-03-24	non-female	White	FALSE	FALSE	FALSE	FALSE	no	BMI 18.5-24.9	FALSE	FALSE	Q1	Q2	England	UK.White	34
GB	0	35-44	2020-03-24	female	White	FALSE	FALSE	FALSE	FALSE	no	BMI 18.5-24.9	TRUE	FALSE	Q4	Q4	England	UK.White	26
GB	1	45-54	2020-03-24	non-female	White	FALSE	FALSE	FALSE	FALSE	no	BMI>=30	FALSE	FALSE	Q1	Q1	England	UK.White	6
GB	0	25-34	2020-03-24	non-female	White	FALSE	FALSE	FALSE	FALSE	no	BMI 18.5-24.9	TRUE	FALSE	Q1	Q2	England	UK.White	2
GB	0	>=65	2020-03-24	non-female	White	FALSE	TRUE	FALSE	FALSE	no	BMI 25-29.9	FALSE	FALSE	Q1	Q2	England	UK.White	2
GB	0	35-44	2020-03-24	female	White	FALSE	FALSE	FALSE	FALSE	no	BMI 25-29.9	FALSE	FALSE	Q4	Q4	Wales	UK.White	4
GB	1	25-34	2020-03-24	female	White	FALSE	FALSE	FALSE	FALSE	no	BMI 25-29.9	FALSE	FALSE	Q2	Q1	England	UK.White	5
GB	0	45-54	2020-03-24	female	White	FALSE	FALSE	FALSE	FALSE	no	BMI>=30	FALSE	FALSE	Q3	Q3	England	UK.White	71
GB	0	>=65	2020-03-24	non-female	White	FALSE	FALSE	FALSE	FALSE	no	BMI>=30	FALSE	FALSE	Q2	Q1	England	UK.White	13
GB	0	>=65	2020-03-24	female	White	TRUE	FALSE	FALSE	FALSE	no	BMI 25-29.9	FALSE	FALSE	Q4	Q3	England	UK.White	1
GB	0	>=65	2020-03-24	female	White	FALSE	FALSE	FALSE	FALSE	no	BMI 18.5-24.9	TRUE	FALSE	Q4	Q4	England	UK.White	12
GB	0	55-64	2020-03-24	non-female	White	FALSE	FALSE	FALSE	FALSE	no	BMI>=30	FALSE	FALSE	Q4	Q2	England	UK.White	6
GB	0	>=65	2020-03-24	non-female	Other	FALSE	FALSE	FALSE	FALSE	no	BMI 25-29.9	FALSE	FALSE	Q4	Q2	England	UK.Other	1
GB	0	35-44	2020-03-24	non-female	UK Asian	FALSE	FALSE	FALSE	FALSE	no	BMI <18.5	FALSE	FALSE	Q4	Q3	Scotland	UK.Other	1
GB	0	55-64	2020-03-24	non-female	White	FALSE	FALSE	FALSE	FALSE	no	BMI 25-29.9	FALSE	FALSE	Q4	Q2	England	UK.White	31
GB	0	>=65	2020-03-24	non-female	White	FALSE	TRUE	TRUE	FALSE	no	BMI <18.5	FALSE	FALSE	Q2	Q3	England	UK.White	1
GB	1	55-64	2020-03-24	female	White	FALSE	FALSE	FALSE	FALSE	no	BMI 25-29.9	FALSE	FALSE	Q1	Q3	England	UK.White	3
GB	0	55-64	2020-03-24	female	White	FALSE	FALSE	FALSE	FALSE	no	BMI 18.5-24.9	FALSE	FALSE	Q1	Q3	England	UK.White	16
GB	0	25-34	2020-03-24	female	White	FALSE	FALSE	FALSE	FALSE	yes/prior	BMI 18.5-24.9	TRUE	FALSE	Q1	Q1	England	UK.White	5
GB	0	>=65	2020-03-24	female	White	FALSE	FALSE	FALSE	FALSE	no	BMI 18.5-24.9	FALSE	FALSE	Q3	Q4	Scotland	UK.White	3
GB	0	45-54	2020-03-24	non-female	White	FALSE	FALSE	FALSE	FALSE	no	BMI 25-29.9	FALSE	FALSE	Q3	Q4	England	UK.White	33
GB	0	55-64	2020-03-24	non-female	White	FALSE	FALSE	FALSE	FALSE	no	BMI 25-29.9	TRUE	FALSE	Q4	Q4	England	UK.White	7
GB	0	25-34	2020-03-24	female	White	FALSE	FALSE	FALSE	FALSE	no	BMI 25-29.9	FALSE	FALSE	Q3	Q4	England	UK.White	21
GB	0	35-44	2020-03-24	female	White	FALSE	FALSE	FALSE	FALSE	yes/prior	BMI 18.5-24.9	FALSE	FALSE	Q3	Q1	England	UK.White	6
GB	0	25-34	2020-03-24	non-female	White	FALSE	FALSE	FALSE	FALSE	yes/prior	BMI 25-29.9	FALSE	FALSE	Q4	Q4	England	UK.White	2
GB	0	45-54	2020-03-24	female	White	FALSE	FALSE	FALSE	FALSE	no	BMI <18.5	FALSE	FALSE	Q4	Q4	England	UK.White	13
GB	1	55-64	2020-03-24	non-female	White	FALSE	FALSE	FALSE	FALSE	no	BMI <18.5	FALSE	FALSE	Q3	Q3	England	UK.White	1
GB	1	25-34	2020-03-24	female	White	FALSE	FALSE	FALSE	FALSE	no	BMI 25-29.9	FALSE	FALSE	Q2	Q4	England	UK.White	2
GB	0	35-44	2020-03-24	non-female	White	FALSE	FALSE	FALSE	FALSE	yes/prior	BMI 25-29.9	FALSE	FALSE	Q3	Q2	England	UK.White	3
GB	1	>=65	2020-03-24	non-female	White	FALSE	FALSE	FALSE	FALSE	no	BMI 18.5-24.9	FALSE	FALSE	Q2	Q3	England	UK.White	26
GB	0	35-44	2020-03-24	female	White	FALSE	FALSE	FALSE	FALSE	no	BMI 25-29.9	TRUE	FALSE	Q3	Q1	England	UK.White	5
GB	0	25-34	2020-03-24	non-female	White	FALSE	FALSE	FALSE	FALSE	yes/prior	BMI 25-29.9	FALSE	FALSE	Q2	Q1	England	UK.White	6
GB	0	35-44	2020-03-24	non-female	White	FALSE	FALSE	FALSE	FALSE	yes/prior	BMI 18.5-24.9	FALSE	FALSE	NA	NA	NA	UK.White	4
GB	0	55-64	2020-03-24	non-female	White	FALSE	FALSE	FALSE	FALSE	no	BMI>=30	FALSE	FALSE	NA	NA	NA	UK.White	9
GB	0	>=65	2020-03-24	female	White	FALSE	TRUE	FALSE	TRUE	no	BMI 18.5-24.9	FALSE	FALSE	Q2	Q3	England	UK.White	1
GB	1	45-54	2020-03-24	female	White	FALSE	FALSE	FALSE	FALSE	no	BMI 25-29.9	FALSE	FALSE	Q4	Q3	England	UK.White	14
GB	0	>=65	2020-03-24	non-female	White	FALSE	TRUE	FALSE	FALSE	no	BMI 25-29.9	FALSE	FALSE	Q1	Q3	England	UK.White	1
GB	0	55-64	2020-03-24	non-female	White	FALSE	FALSE	FALSE	FALSE	no	BMI <18.5	FALSE	FALSE	Q2	Q3	Scotland	UK.White	1
GB	0	>=65	2020-03-24	non-female	White	FALSE	TRUE	FALSE	FALSE	no	BMI 25-29.9	FALSE	FALSE	Q3	Q4	England	UK.White	2
GB	0	35-44	2020-03-24	female	White	FALSE	FALSE	FALSE	FALSE	yes/prior	BMI 18.5-24.9	FALSE	FALSE	Q3	Q2	Scotland	UK.White	2
GB	0	55-64	2020-03-24	female	Other	FALSE	FALSE	FALSE	FALSE	no	BMI>=30	FALSE	FALSE	Q4	Q2	England	UK.Other	1
GB	0	35-44	2020-03-24	female	White	FALSE	FALSE	FALSE	FALSE	no	BMI 18.5-24.9	TRUE	FALSE	Q1	Q1	England	UK.White	35
GB	1	25-34	2020-03-24	female	White	FALSE	FALSE	FALSE	FALSE	yes/prior	BMI>=30	FALSE	FALSE	Q4	Q3	England	UK.White	1
GB	0	45-54	2020-03-24	non-female	White	FALSE	FALSE	FALSE	FALSE	no	BMI>=30	FALSE	FALSE	Q1	Q2	England	UK.White	25
GB	0	>=65	2020-03-24	non-female	White	FALSE	FALSE	FALSE	FALSE	no	BMI 18.5-24.9	FALSE	FALSE	Q4	Q2	Scotland	UK.White	1
GB	0	55-64	2020-03-24	non-female	White	FALSE	FALSE	FALSE	FALSE	no	BMI 25-29.9	FALSE	FALSE	Q4	Q3	Northern Ireland	UK.White	1
GB	0	55-64	2020-03-24	female	White	FALSE	TRUE	FALSE	FALSE	no	BMI 18.5-24.9	FALSE	FALSE	Q2	Q2	England	UK.White	4
GB	0	45-54	2020-03-24	non-female	White	FALSE	FALSE	FALSE	FALSE	yes/prior	BMI>=30	FALSE	FALSE	Q2	Q1	England	UK.White	7
GB	0	25-34	2020-03-24	female	Other	FALSE	FALSE	FALSE	FALSE	no	BMI 18.5-24.9	FALSE	FALSE	Q3	Q2	England	UK.Other	3
GB	0	25-34	2020-03-24	female	White	FALSE	FALSE	FALSE	FALSE	yes/prior	BMI>=30	FALSE	FALSE	Q2	Q1	England	UK.White	7
GB	0	35-44	2020-03-24	non-female	White	FALSE	TRUE	FALSE	FALSE	no	BMI 25-29.9	FALSE	FALSE	Q1	Q2	England	UK.White	1
GB	0	55-64	2020-03-24	non-female	White	TRUE	FALSE	FALSE	FALSE	no	BMI 25-29.9	FALSE	FALSE	Q2	Q3	England	UK.White	6
GB	0	>=65	2020-03-24	female	White	FALSE	FALSE	FALSE	FALSE	no	BMI 18.5-24.9	TRUE	FALSE	Q1	Q1	England	UK.White	3
GB	0	35-44	2020-03-24	female	White	FALSE	FALSE	FALSE	FALSE	no	BMI 25-29.9	TRUE	FALSE	Q2	Q3	England	UK.White	11
GB	0	25-34	2020-03-24	non-female	White	FALSE	FALSE	FALSE	FALSE	yes/prior	BMI 18.5-24.9	FALSE	FALSE	Q4	Q3	England	UK.White	4
GB	0	>=65	2020-03-24	female	White	FALSE	FALSE	FALSE	FALSE	no	BMI 18.5-24.9	TRUE	FALSE	Q2	Q1	England	UK.White	2
GB	0	25-34	2020-03-24	female	White	FALSE	FALSE	FALSE	FALSE	no	BMI 18.5-24.9	FALSE	FALSE	Q1	Q3	England	UK.White	20
GB	0	45-54	2020-03-24	female	Other	TRUE	FALSE	FALSE	FALSE	yes/prior	BMI>=30	FALSE	FALSE	Q2	Q1	England	UK.Other	1
GB	0	25-34	2020-03-24	female	Other	FALSE	FALSE	FALSE	FALSE	no	BMI 18.5-24.9	FALSE	FALSE	Q2	Q3	England	UK.Other	2
GB	0	55-64	2020-03-24	female	White	FALSE	FALSE	FALSE	FALSE	no	BMI 25-29.9	FALSE	FALSE	Q4	Q4	Scotland	UK.White	20
GB	0	45-54	2020-03-24	female	White	FALSE	FALSE	FALSE	FALSE	no	BMI <18.5	FALSE	FALSE	Q3	Q4	England	UK.White	8
GB	0	25-34	2020-03-24	female	Black	FALSE	FALSE	FALSE	FALSE	no	BMI>=30	FALSE	FALSE	Q2	Q1	England	UK.Black	2
GB	0	>=65	2020-03-24	non-female	White	TRUE	FALSE	FALSE	FALSE	no	BMI>=30	FALSE	FALSE	NA	NA	NA	UK.White	1
GB	0	>=65	2020-03-24	female	White	TRUE	FALSE	FALSE	FALSE	no	BMI 25-29.9	FALSE	FALSE	Q2	Q3	England	UK.White	1
GB	0	45-54	2020-03-24	female	Other	FALSE	FALSE	FALSE	FALSE	no	BMI>=30	FALSE	FALSE	Q4	Q3	England	UK.Other	3
GB	0	55-64	2020-03-24	female	White	FALSE	FALSE	TRUE	FALSE	no	BMI 25-29.9	FALSE	FALSE	Q4	Q3	England	UK.White	2
GB	0	45-54	2020-03-24	female	White	FALSE	FALSE	FALSE	FALSE	yes/prior	BMI>=30	FALSE	FALSE	Q1	Q2	England	UK.White	8
GB	0	35-44	2020-03-24	female	White	FALSE	FALSE	FALSE	FALSE	no	BMI 25-29.9	FALSE	FALSE	Q4	Q2	England	UK.White	48
GB	0	>=65	2020-03-24	female	White	FALSE	FALSE	FALSE	FALSE	no	BMI 18.5-24.9	FALSE	FALSE	Q2	Q2	Scotland	UK.White	15
GB	0	>=65	2020-03-24	female	White	FALSE	FALSE	FALSE	FALSE	no	BMI>=30	FALSE	FALSE	Q4	Q2	England	UK.White	7
GB	0	35-44	2020-03-24	female	White	FALSE	FALSE	FALSE	FALSE	no	BMI 25-29.9	FALSE	FALSE	Q3	Q3	Scotland	UK.White	6
GB	0	35-44	2020-03-24	non-female	White	FALSE	FALSE	FALSE	FALSE	no	BMI>=30	FALSE	FALSE	Q2	Q2	Wales	UK.White	1
GB	1	35-44	2020-03-24	female	White	FALSE	FALSE	FALSE	FALSE	yes/prior	BMI>=30	FALSE	FALSE	Q4	Q4	England	UK.White	1
GB	1	>=65	2020-03-24	female	White	FALSE	FALSE	FALSE	FALSE	no	BMI>=30	FALSE	FALSE	Q2	Q2	England	UK.White	11
GB	0	35-44	2020-03-24	female	White	TRUE	FALSE	FALSE	FALSE	no	BMI <18.5	FALSE	FALSE	Q1	Q1	England	UK.White	1
GB	1	25-34	2020-03-24	female	White	FALSE	FALSE	FALSE	FALSE	no	BMI <18.5	FALSE	FALSE	Q3	Q2	England	UK.White	1
GB	0	35-44	2020-03-24	female	White	FALSE	FALSE	FALSE	FALSE	no	BMI>=30	TRUE	FALSE	Q2	Q1	England	UK.White	7
GB	0	>=65	2020-03-24	non-female	White	FALSE	TRUE	FALSE	FALSE	no	BMI 25-29.9	FALSE	FALSE	Q2	Q2	Scotland	UK.White	3
GB	1	55-64	2020-03-24	female	White	FALSE	FALSE	FALSE	FALSE	no	BMI 18.5-24.9	FALSE	FALSE	Q4	Q1	England	UK.White	3
GB	0	35-44	2020-03-24	female	White	FALSE	FALSE	FALSE	FALSE	no	BMI>=30	FALSE	FALSE	Q1	Q3	England	UK.White	27
GB	0	55-64	2020-03-24	female	Black	FALSE	FALSE	FALSE	FALSE	no	BMI>=30	FALSE	FALSE	Q3	Q1	England	UK.Black	1
GB	0	35-44	2020-03-24	non-female	Other	FALSE	FALSE	FALSE	FALSE	no	BMI>=30	FALSE	FALSE	Q1	Q2	Scotland	UK.Other	1
GB	0	>=65	2020-03-24	non-female	White	FALSE	FALSE	FALSE	FALSE	no	BMI>=30	FALSE	FALSE	Q2	Q3	Scotland	UK.White	4
GB	1	55-64	2020-03-24	non-female	Other	FALSE	TRUE	FALSE	FALSE	no	BMI>=30	FALSE	FALSE	Q2	Q3	England	UK.Other	1
GB	0	25-34	2020-03-24	female	White	FALSE	FALSE	FALSE	FALSE	no	BMI 18.5-24.9	TRUE	FALSE	NA	NA	NA	UK.White	6
GB	0	45-54	2020-03-24	female	White	FALSE	FALSE	FALSE	FALSE	no	BMI>=30	TRUE	FALSE	Q2	Q3	England	UK.White	9
GB	0	>=65	2020-03-24	non-female	White	FALSE	FALSE	FALSE	FALSE	no	BMI 18.5-24.9	FALSE	FALSE	Q4	Q3	England	UK.White	46
GB	1	45-54	2020-03-24	non-female	White	FALSE	FALSE	FALSE	FALSE	no	BMI 25-29.9	FALSE	FALSE	Q1	Q2	England	UK.White	3
GB	0	>=65	2020-03-24	female	White	FALSE	FALSE	FALSE	FALSE	no	BMI>=30	FALSE	FALSE	Q3	Q3	Scotland	UK.White	2
GB	1	45-54	2020-03-24	female	White	FALSE	FALSE	FALSE	FALSE	no	BMI 25-29.9	FALSE	FALSE	Q2	Q2	England	UK.White	25
GB	0	45-54	2020-03-24	non-female	White	FALSE	FALSE	FALSE	FALSE	yes/prior	BMI>=30	FALSE	FALSE	Q1	Q1	Wales	UK.White	1
GB	0	35-44	2020-03-24	female	White	FALSE	FALSE	FALSE	FALSE	no	BMI>=30	FALSE	FALSE	Q4	Q4	England	UK.White	63
GB	0	55-64	2020-03-24	female	UK Chinese	FALSE	FALSE	FALSE	FALSE	no	BMI 18.5-24.9	FALSE	FALSE	Q2	Q3	England	UK.Other	2
GB	1	55-64	2020-03-24	female	White	FALSE	FALSE	FALSE	FALSE	no	BMI 18.5-24.9	FALSE	FALSE	Q4	Q4	England	UK.White	46
GB	0	55-64	2020-03-24	female	White	FALSE	FALSE	FALSE	FALSE	no	BMI 18.5-24.9	FALSE	FALSE	Q2	Q3	Scotland	UK.White	18
GB	0	55-64	2020-03-24	female	White	FALSE	FALSE	FALSE	FALSE	yes/prior	BMI 18.5-24.9	FALSE	FALSE	Q3	Q2	England	UK.White	5
GB	0	35-44	2020-03-24	female	Hispanic	FALSE	FALSE	FALSE	FALSE	no	BMI 25-29.9	FALSE	FALSE	Q4	Q3	Northern Ireland	UK.Other	1
GB	0	35-44	2020-03-24	non-female	White	FALSE	FALSE	FALSE	FALSE	yes/prior	BMI>=30	FALSE	FALSE	Q2	Q4	England	UK.White	1
GB	0	25-34	2020-03-24	female	UK Chinese	FALSE	FALSE	FALSE	FALSE	no	BMI 25-29.9	FALSE	FALSE	Q1	Q1	England	UK.Other	1
GB	1	>=65	2020-03-24	non-female	White	FALSE	TRUE	FALSE	FALSE	yes/prior	BMI 18.5-24.9	FALSE	FALSE	Q2	Q2	England	UK.White	1
GB	0	55-64	2020-03-24	non-female	White	TRUE	FALSE	FALSE	FALSE	no	BMI 18.5-24.9	FALSE	FALSE	Q3	Q2	England	UK.White	2
GB	0	55-64	2020-03-24	non-female	White	FALSE	FALSE	FALSE	FALSE	no	BMI 25-29.9	FALSE	FALSE	Q1	Q1	Scotland	UK.White	8
GB	1	55-64	2020-03-24	non-female	White	FALSE	FALSE	FALSE	FALSE	no	BMI 18.5-24.9	FALSE	FALSE	Q1	Q2	England	UK.White	2
GB	0	45-54	2020-03-24	female	White	FALSE	TRUE	FALSE	FALSE	no	BMI 18.5-24.9	FALSE	FALSE	Q4	Q2	England	UK.White	2
GB	0	25-34	2020-03-24	female	UK Middle Eastern	FALSE	FALSE	FALSE	FALSE	no	BMI 25-29.9	FALSE	FALSE	Q2	Q1	England	UK.Other	3
GB	0	45-54	2020-03-24	female	White	FALSE	FALSE	FALSE	FALSE	no	BMI 18.5-24.9	FALSE	FALSE	Q2	Q2	Scotland	UK.White	15
GB	0	55-64	2020-03-24	non-female	White	TRUE	FALSE	FALSE	FALSE	no	BMI 25-29.9	FALSE	FALSE	Q1	Q1	England	UK.White	6
GB	0	55-64	2020-03-24	female	White	TRUE	FALSE	FALSE	FALSE	no	BMI>=30	FALSE	FALSE	Q4	Q3	England	UK.White	3
GB	0	35-44	2020-03-24	non-female	White	TRUE	FALSE	FALSE	FALSE	no	BMI>=30	FALSE	FALSE	Q1	Q1	Wales	UK.White	1
GB	0	55-64	2020-03-24	non-female	White	FALSE	FALSE	FALSE	FALSE	yes/prior	BMI 18.5-24.9	FALSE	FALSE	Q2	Q3	Scotland	UK.White	1
GB	0	45-54	2020-03-24	non-female	White	FALSE	FALSE	FALSE	FALSE	no	BMI 25-29.9	FALSE	FALSE	Q2	Q4	Scotland	UK.White	2
GB	0	55-64	2020-03-24	female	White	FALSE	FALSE	FALSE	FALSE	no	BMI>=30	FALSE	FALSE	Q1	Q3	England	UK.White	19
GB	0	>=65	2020-03-24	female	White	FALSE	FALSE	FALSE	FALSE	no	BMI 18.5-24.9	TRUE	FALSE	Q3	Q2	England	UK.White	3
GB	0	>=65	2020-03-24	non-female	White	FALSE	FALSE	FALSE	FALSE	no	BMI 25-29.9	FALSE	FALSE	Q3	Q4	Scotland	UK.White	3
GB	1	>=65	2020-03-24	non-female	White	FALSE	FALSE	FALSE	FALSE	no	BMI 18.5-24.9	FALSE	FALSE	Q3	Q1	England	UK.White	11
GB	1	55-64	2020-03-24	non-female	White	FALSE	FALSE	FALSE	FALSE	no	BMI>=30	FALSE	FALSE	Q2	Q1	England	UK.White	4
GB	0	45-54	2020-03-24	female	White	FALSE	FALSE	FALSE	FALSE	no	BMI 18.5-24.9	FALSE	FALSE	Q3	Q4	England	UK.White	117
GB	0	>=65	2020-03-24	non-female	White	FALSE	FALSE	FALSE	FALSE	no	BMI>=30	FALSE	FALSE	Q3	Q3	Scotland	UK.White	3
GB	0	45-54	2020-03-24	female	White	FALSE	FALSE	FALSE	FALSE	no	BMI 25-29.9	FALSE	FALSE	NA	NA	NA	UK.White	30
GB	0	35-44	2020-03-24	female	White	TRUE	FALSE	FALSE	FALSE	no	BMI 25-29.9	FALSE	FALSE	Q1	Q1	England	UK.White	3
GB	0	<25	2020-03-24	female	White	FALSE	FALSE	FALSE	FALSE	no	BMI 18.5-24.9	FALSE	FALSE	NA	NA	NA	UK.White	16
GB	0	>=65	2020-03-24	non-female	White	FALSE	FALSE	FALSE	FALSE	no	BMI 25-29.9	FALSE	FALSE	Q1	Q1	Wales	UK.White	5
GB	0	25-34	2020-03-24	non-female	White	FALSE	FALSE	FALSE	FALSE	no	BMI 25-29.9	FALSE	FALSE	Q1	Q2	England	UK.White	14
GB	1	55-64	2020-03-24	female	White	FALSE	FALSE	FALSE	FALSE	no	BMI>=30	FALSE	FALSE	Q1	Q1	England	UK.White	24
GB	0	35-44	2020-03-24	non-female	Other	FALSE	FALSE	FALSE	FALSE	no	BMI 25-29.9	FALSE	FALSE	Q2	Q3	England	UK.Other	1
GB	0	45-54	2020-03-24	female	White	FALSE	FALSE	FALSE	FALSE	no	BMI 18.5-24.9	FALSE	FALSE	Q4	Q4	Scotland	UK.White	24
GB	0	45-54	2020-03-24	female	UK Asian	FALSE	FALSE	FALSE	FALSE	no	BMI>=30	FALSE	FALSE	Q2	Q1	England	UK.Other	3
GB	1	>=65	2020-03-24	non-female	White	TRUE	FALSE	FALSE	FALSE	no	BMI 25-29.9	FALSE	FALSE	Q1	Q1	England	UK.White	5
GB	1	55-64	2020-03-24	female	White	FALSE	FALSE	FALSE	FALSE	no	BMI>=30	FALSE	FALSE	Q2	Q1	England	UK.White	9
GB	0	25-34	2020-03-24	non-female	White	FALSE	FALSE	FALSE	FALSE	yes/prior	BMI 18.5-24.9	TRUE	FALSE	Q4	Q4	England	UK.White	1
GB	1	35-44	2020-03-24	female	White	FALSE	FALSE	FALSE	FALSE	no	BMI 25-29.9	FALSE	FALSE	Q4	Q3	Scotland	UK.White	1
GB	1	55-64	2020-03-24	female	White	FALSE	FALSE	FALSE	FALSE	no	BMI>=30	FALSE	FALSE	Q2	Q2	England	UK.White	13
GB	0	25-34	2020-03-24	non-female	White	FALSE	FALSE	FALSE	FALSE	no	BMI 25-29.9	FALSE	FALSE	Q3	Q2	England	UK.White	12
GB	0	45-54	2020-03-24	non-female	White	FALSE	FALSE	FALSE	FALSE	no	BMI 25-29.9	FALSE	FALSE	Q1	Q1	Wales	UK.White	4
GB	0	35-44	2020-03-24	female	White	FALSE	FALSE	FALSE	FALSE	no	BMI 25-29.9	FALSE	FALSE	Q3	Q1	England	UK.White	30
GB	0	25-34	2020-03-24	female	White	FALSE	FALSE	FALSE	FALSE	yes/prior	BMI 25-29.9	FALSE	FALSE	Q4	Q3	England	UK.White	7
GB	0	25-34	2020-03-24	female	White	FALSE	FALSE	FALSE	FALSE	yes/prior	BMI 18.5-24.9	FALSE	FALSE	Q4	Q2	England	UK.White	4
GB	0	45-54	2020-03-24	female	UK Asian	FALSE	FALSE	FALSE	FALSE	no	BMI 18.5-24.9	FALSE	FALSE	Q3	Q2	England	UK.Other	4
GB	0	35-44	2020-03-24	female	UK Asian	FALSE	FALSE	FALSE	FALSE	no	BMI 18.5-24.9	FALSE	FALSE	Q2	Q2	England	UK.Other	5
GB	0	>=65	2020-03-24	female	White	FALSE	FALSE	FALSE	FALSE	no	BMI>=30	FALSE	FALSE	Q1	Q2	England	UK.White	18
GB	1	45-54	2020-03-24	female	White	FALSE	FALSE	FALSE	FALSE	no	BMI 18.5-24.9	FALSE	FALSE	Q1	Q2	England	UK.White	4
GB	0	25-34	2020-03-24	female	White	FALSE	FALSE	FALSE	FALSE	no	BMI>=30	FALSE	FALSE	Q1	Q3	England	UK.White	10
GB	0	35-44	2020-03-24	female	White	FALSE	FALSE	FALSE	FALSE	yes/prior	BMI 18.5-24.9	FALSE	FALSE	Q4	Q4	England	UK.White	12
GB	0	55-64	2020-03-24	female	White	FALSE	FALSE	FALSE	FALSE	yes/prior	BMI 18.5-24.9	FALSE	FALSE	Q2	Q2	England	UK.White	9
GB	0	45-54	2020-03-24	non-female	White	FALSE	FALSE	FALSE	FALSE	no	BMI <18.5	FALSE	FALSE	Q2	Q1	England	UK.White	4
GB	1	45-54	2020-03-24	female	White	FALSE	FALSE	FALSE	FALSE	no	BMI 25-29.9	FALSE	FALSE	Q1	Q1	England	UK.White	38
GB	0	>=65	2020-03-24	female	White	FALSE	FALSE	TRUE	FALSE	no	BMI 25-29.9	FALSE	FALSE	NA	NA	NA	UK.White	2
GB	0	>=65	2020-03-24	female	White	FALSE	FALSE	FALSE	FALSE	no	BMI 25-29.9	FALSE	FALSE	Q2	Q3	England	UK.White	82
GB	1	>=65	2020-03-24	female	White	FALSE	FALSE	FALSE	FALSE	no	BMI 18.5-24.9	FALSE	FALSE	Q3	Q4	Northern Ireland	UK.White	1
GB	0	45-54	2020-03-24	non-female	White	FALSE	FALSE	FALSE	FALSE	yes/prior	BMI 18.5-24.9	FALSE	FALSE	Q2	Q3	Wales	UK.White	1
GB	0	35-44	2020-03-24	non-female	White	FALSE	FALSE	FALSE	FALSE	no	BMI>=30	FALSE	FALSE	Q1	Q4	England	UK.White	1
GB	0	>=65	2020-03-24	non-female	White	FALSE	FALSE	FALSE	FALSE	no	BMI 25-29.9	FALSE	FALSE	Q4	Q3	Scotland	UK.White	13
GB	0	>=65	2020-03-24	non-female	White	TRUE	TRUE	FALSE	FALSE	no	BMI 18.5-24.9	FALSE	FALSE	Q2	Q3	England	UK.White	1
GB	0	55-64	2020-03-24	non-female	White	FALSE	FALSE	FALSE	FALSE	no	BMI 25-29.9	FALSE	FALSE	Q2	Q3	Wales	UK.White	3
GB	0	35-44	2020-03-24	non-female	Black	FALSE	FALSE	FALSE	FALSE	no	BMI 18.5-24.9	FALSE	FALSE	Q1	Q1	England	UK.Black	3
GB	0	55-64	2020-03-24	female	White	FALSE	FALSE	FALSE	FALSE	no	BMI>=30	FALSE	FALSE	Q4	Q2	Northern Ireland	UK.White	2
GB	0	25-34	2020-03-24	female	White	FALSE	FALSE	FALSE	FALSE	no	BMI>=30	FALSE	FALSE	Q4	Q3	England	UK.White	27
GB	0	>=65	2020-03-24	non-female	White	FALSE	FALSE	FALSE	FALSE	no	BMI 18.5-24.9	FALSE	FALSE	Q2	Q4	England	UK.White	18
GB	0	>=65	2020-03-24	female	White	FALSE	FALSE	FALSE	FALSE	no	BMI 25-29.9	FALSE	FALSE	Q4	Q2	England	UK.White	17
GB	0	55-64	2020-03-24	non-female	White	FALSE	FALSE	FALSE	FALSE	no	BMI 25-29.9	TRUE	FALSE	Q2	Q3	England	UK.White	8
GB	1	>=65	2020-03-24	female	White	FALSE	FALSE	TRUE	FALSE	yes/prior	BMI>=30	FALSE	FALSE	Q4	Q4	England	UK.White	1
GB	0	35-44	2020-03-24	female	White	FALSE	FALSE	FALSE	FALSE	yes/prior	BMI>=30	FALSE	FALSE	Q3	Q2	England	UK.White	2
GB	0	25-34	2020-03-24	female	White	FALSE	FALSE	FALSE	FALSE	no	BMI>=30	FALSE	FALSE	Q2	Q4	England	UK.White	12
GB	0	55-64	2020-03-24	non-female	White	FALSE	FALSE	FALSE	FALSE	yes/prior	BMI>=30	FALSE	FALSE	Q2	Q1	England	UK.White	2
GB	1	>=65	2020-03-24	non-female	White	TRUE	FALSE	FALSE	FALSE	no	BMI 25-29.9	FALSE	FALSE	Q4	Q4	England	UK.White	3
GB	0	55-64	2020-03-24	female	White	FALSE	FALSE	FALSE	FALSE	no	BMI 18.5-24.9	FALSE	FALSE	Q3	Q1	Wales	UK.White	1
GB	0	55-64	2020-03-24	non-female	White	FALSE	FALSE	FALSE	FALSE	no	BMI 18.5-24.9	FALSE	FALSE	Q3	Q4	Scotland	UK.White	1
GB	1	>=65	2020-03-24	non-female	White	FALSE	TRUE	FALSE	FALSE	yes/prior	BMI 25-29.9	FALSE	FALSE	Q3	Q3	England	UK.White	1
GB	1	>=65	2020-03-24	female	White	FALSE	FALSE	FALSE	FALSE	no	BMI 25-29.9	TRUE	FALSE	Q2	Q2	England	UK.White	2
GB	1	55-64	2020-03-24	non-female	White	FALSE	FALSE	FALSE	FALSE	no	BMI>=30	FALSE	FALSE	Q1	Q2	England	UK.White	1
GB	1	25-34	2020-03-24	female	White	FALSE	FALSE	FALSE	FALSE	no	BMI 18.5-24.9	FALSE	FALSE	Q2	Q1	England	UK.White	26
GB	0	>=65	2020-03-24	non-female	White	FALSE	FALSE	FALSE	FALSE	no	BMI 18.5-24.9	FALSE	FALSE	Q1	Q3	England	UK.White	6
GB	0	25-34	2020-03-24	non-female	White	FALSE	FALSE	FALSE	FALSE	no	BMI>=30	FALSE	FALSE	Q2	Q2	Wales	UK.White	1
GB	0	35-44	2020-03-24	non-female	White	FALSE	FALSE	FALSE	FALSE	yes/prior	BMI>=30	FALSE	FALSE	Q2	Q3	England	UK.White	2
GB	0	25-34	2020-03-24	female	White	FALSE	FALSE	FALSE	FALSE	no	BMI <18.5	FALSE	FALSE	Q2	Q4	Scotland	UK.White	1
GB	1	>=65	2020-03-24	non-female	White	TRUE	FALSE	FALSE	FALSE	no	BMI 18.5-24.9	FALSE	FALSE	Q4	Q4	England	UK.White	2
GB	0	45-54	2020-03-24	female	White	FALSE	FALSE	FALSE	FALSE	no	BMI <18.5	FALSE	FALSE	Q2	Q1	England	UK.White	6
GB	1	45-54	2020-03-24	non-female	Other	FALSE	FALSE	FALSE	FALSE	no	BMI 18.5-24.9	FALSE	FALSE	Q1	Q1	England	UK.Other	1
GB	1	35-44	2020-03-24	female	White	FALSE	FALSE	FALSE	FALSE	no	BMI 25-29.9	TRUE	FALSE	Q3	Q4	England	UK.White	1
GB	0	<25	2020-03-24	female	White	FALSE	FALSE	FALSE	FALSE	yes/prior	BMI 18.5-24.9	FALSE	FALSE	Q4	Q1	England	UK.White	1
GB	0	35-44	2020-03-24	non-female	White	FALSE	FALSE	FALSE	FALSE	yes/prior	BMI 25-29.9	FALSE	FALSE	Q2	Q2	England	UK.White	13
GB	0	45-54	2020-03-24	female	Hispanic	FALSE	FALSE	FALSE	FALSE	no	BMI 18.5-24.9	FALSE	FALSE	Q1	Q1	England	UK.Other	2
GB	0	25-34	2020-03-24	non-female	White	FALSE	FALSE	FALSE	FALSE	no	BMI 18.5-24.9	TRUE	FALSE	NA	NA	NA	UK.White	6
GB	0	<25	2020-03-24	female	White	FALSE	FALSE	FALSE	FALSE	no	BMI 18.5-24.9	FALSE	FALSE	Q2	Q4	England	UK.White	8
GB	0	35-44	2020-03-24	non-female	Other	FALSE	FALSE	FALSE	FALSE	no	BMI 18.5-24.9	FALSE	FALSE	NA	NA	NA	UK.Other	3
GB	0	55-64	2020-03-24	female	White	FALSE	FALSE	FALSE	FALSE	no	BMI 25-29.9	FALSE	FALSE	Q3	Q2	Scotland	UK.White	3
GB	0	>=65	2020-03-24	female	White	FALSE	FALSE	FALSE	FALSE	no	BMI 18.5-24.9	FALSE	FALSE	Q2	Q4	England	UK.White	26
GB	1	>=65	2020-03-24	non-female	White	TRUE	FALSE	FALSE	TRUE	no	BMI>=30	FALSE	FALSE	Q1	Q1	England	UK.White	1
GB	0	>=65	2020-03-24	non-female	White	FALSE	FALSE	FALSE	FALSE	no	BMI>=30	FALSE	FALSE	Q2	Q2	Wales	UK.White	2
GB	0	45-54	2020-03-24	non-female	White	FALSE	FALSE	FALSE	FALSE	no	BMI 25-29.9	FALSE	FALSE	Q2	Q4	Wales	UK.White	1
GB	0	>=65	2020-03-24	non-female	White	FALSE	FALSE	FALSE	FALSE	no	BMI 18.5-24.9	TRUE	FALSE	Q4	Q3	England	UK.White	1
GB	0	45-54	2020-03-24	non-female	White	FALSE	TRUE	FALSE	FALSE	no	BMI 25-29.9	FALSE	FALSE	Q2	Q2	England	UK.White	2
GB	0	<25	2020-03-24	female	White	FALSE	FALSE	FALSE	FALSE	no	BMI 18.5-24.9	TRUE	FALSE	Q2	Q1	England	UK.White	3
GB	0	35-44	2020-03-24	non-female	UK Asian	FALSE	FALSE	FALSE	FALSE	no	BMI 18.5-24.9	FALSE	FALSE	Q3	Q1	England	UK.Other	3
GB	0	>=65	2020-03-24	non-female	White	FALSE	FALSE	TRUE	FALSE	no	BMI>=30	FALSE	FALSE	Q2	Q1	England	UK.White	1
GB	1	>=65	2020-03-24	non-female	White	FALSE	FALSE	FALSE	FALSE	no	BMI 25-29.9	FALSE	FALSE	Q2	Q3	Wales	UK.White	1
GB	1	55-64	2020-03-24	female	White	FALSE	FALSE	FALSE	FALSE	no	BMI>=30	FALSE	FALSE	Q2	Q3	England	UK.White	15
GB	0	25-34	2020-03-24	non-female	White	FALSE	FALSE	FALSE	FALSE	no	BMI>=30	FALSE	FALSE	Q3	Q2	England	UK.White	4
GB	1	55-64	2020-03-24	female	White	FALSE	FALSE	FALSE	FALSE	no	BMI <18.5	FALSE	FALSE	Q4	Q3	England	UK.White	2
GB	1	55-64	2020-03-24	non-female	White	FALSE	FALSE	FALSE	FALSE	no	BMI 18.5-24.9	FALSE	FALSE	Q4	Q1	England	UK.White	1
GB	0	>=65	2020-03-24	female	White	FALSE	FALSE	FALSE	FALSE	no	BMI>=30	FALSE	FALSE	Q3	Q4	England	UK.White	12
GB	0	45-54	2020-03-24	female	Hispanic	FALSE	FALSE	FALSE	FALSE	no	BMI 25-29.9	FALSE	FALSE	Q4	Q4	England	UK.Other	1
GB	0	45-54	2020-03-24	non-female	White	FALSE	FALSE	FALSE	FALSE	no	BMI 18.5-24.9	TRUE	FALSE	Q2	Q3	England	UK.White	6
GB	0	45-54	2020-03-24	non-female	White	FALSE	FALSE	FALSE	FALSE	no	BMI 25-29.9	FALSE	FALSE	Q4	Q4	Wales	UK.White	7
GB	0	45-54	2020-03-24	female	White	FALSE	FALSE	FALSE	FALSE	no	BMI>=30	TRUE	FALSE	Q1	Q1	England	UK.White	18
GB	0	45-54	2020-03-24	non-female	White	FALSE	FALSE	FALSE	FALSE	yes/prior	BMI 25-29.9	FALSE	FALSE	Q2	Q3	England	UK.White	11
GB	0	55-64	2020-03-24	female	White	FALSE	FALSE	FALSE	FALSE	yes/prior	BMI 25-29.9	TRUE	FALSE	Q1	Q2	England	UK.White	1
GB	1	>=65	2020-03-24	female	White	FALSE	FALSE	FALSE	FALSE	no	BMI>=30	FALSE	FALSE	Q2	Q3	England	UK.White	12
GB	0	<25	2020-03-24	female	UK Chinese	FALSE	FALSE	FALSE	FALSE	no	BMI>=30	FALSE	FALSE	Q2	Q3	England	UK.Other	1
GB	0	35-44	2020-03-24	non-female	White	FALSE	FALSE	FALSE	FALSE	yes/prior	BMI 18.5-24.9	FALSE	FALSE	Q2	Q1	England	UK.White	11
GB	0	55-64	2020-03-24	non-female	White	FALSE	FALSE	FALSE	TRUE	no	BMI 25-29.9	FALSE	FALSE	Q1	Q3	England	UK.White	1
GB	0	45-54	2020-03-24	female	White	FALSE	FALSE	FALSE	FALSE	yes/prior	BMI 25-29.9	FALSE	FALSE	Q3	Q1	England	UK.White	2
GB	0	25-34	2020-03-24	non-female	White	FALSE	FALSE	FALSE	FALSE	no	BMI 18.5-24.9	FALSE	FALSE	Q3	Q3	Scotland	UK.White	1
GB	0	>=65	2020-03-24	female	White	FALSE	TRUE	FALSE	FALSE	no	BMI 25-29.9	FALSE	FALSE	Q2	Q1	Wales	UK.White	1
GB	0	25-34	2020-03-24	non-female	White	FALSE	FALSE	FALSE	FALSE	no	BMI <18.5	FALSE	FALSE	Q4	Q4	England	UK.White	2
GB	1	35-44	2020-03-24	female	Other	FALSE	FALSE	FALSE	FALSE	yes/prior	BMI 25-29.9	FALSE	FALSE	Q2	Q3	England	UK.Other	1
GB	1	35-44	2020-03-24	female	White	FALSE	FALSE	FALSE	FALSE	no	BMI 18.5-24.9	FALSE	FALSE	Q2	Q4	England	UK.White	4
GB	0	55-64	2020-03-24	female	White	FALSE	FALSE	FALSE	FALSE	no	BMI>=30	FALSE	FALSE	Q2	Q2	Scotland	UK.White	7
GB	0	55-64	2020-03-24	non-female	White	FALSE	FALSE	FALSE	FALSE	no	BMI 25-29.9	FALSE	FALSE	Q4	Q2	Wales	UK.White	3
GB	0	35-44	2020-03-24	female	White	FALSE	FALSE	FALSE	FALSE	no	BMI <18.5	FALSE	FALSE	Q2	Q2	England	UK.White	9
GB	1	35-44	2020-03-24	female	White	FALSE	FALSE	FALSE	FALSE	no	BMI>=30	FALSE	FALSE	Q4	Q3	England	UK.White	5
GB	1	25-34	2020-03-24	female	White	FALSE	FALSE	FALSE	FALSE	no	BMI 18.5-24.9	TRUE	FALSE	Q1	Q1	England	UK.White	10
GB	1	25-34	2020-03-24	female	White	FALSE	FALSE	FALSE	FALSE	no	BMI 18.5-24.9	TRUE	FALSE	Q2	Q4	England	UK.White	1
GB	1	>=65	2020-03-24	non-female	White	TRUE	FALSE	TRUE	FALSE	no	BMI 18.5-24.9	FALSE	FALSE	Q2	Q1	England	UK.White	1
GB	1	25-34	2020-03-24	female	White	FALSE	FALSE	FALSE	FALSE	no	BMI 18.5-24.9	TRUE	FALSE	Q2	Q2	England	UK.White	4
GB	0	25-34	2020-03-24	non-female	White	FALSE	FALSE	FALSE	FALSE	no	BMI 25-29.9	TRUE	FALSE	Q2	Q2	England	UK.White	6
GB	0	55-64	2020-03-24	female	White	FALSE	FALSE	TRUE	FALSE	no	BMI 25-29.9	TRUE	FALSE	Q4	Q2	England	UK.White	1
GB	0	45-54	2020-03-24	non-female	White	FALSE	FALSE	FALSE	FALSE	yes/prior	BMI 25-29.9	FALSE	FALSE	Q1	Q2	England	UK.White	4
GB	1	35-44	2020-03-24	female	White	FALSE	FALSE	FALSE	FALSE	no	BMI 18.5-24.9	FALSE	FALSE	Q2	Q2	Northern Ireland	UK.White	1
GB	0	35-44	2020-03-24	non-female	Black	FALSE	TRUE	FALSE	FALSE	no	BMI 25-29.9	FALSE	FALSE	Q4	Q3	England	UK.Black	1
GB	0	45-54	2020-03-24	female	Other	FALSE	FALSE	FALSE	FALSE	no	BMI <18.5	FALSE	FALSE	Q3	Q1	England	UK.Other	2
GB	0	>=65	2020-03-24	female	White	FALSE	FALSE	FALSE	FALSE	no	BMI 25-29.9	FALSE	FALSE	NA	NA	NA	UK.White	9
GB	1	55-64	2020-03-24	female	White	FALSE	FALSE	FALSE	FALSE	no	BMI 25-29.9	FALSE	FALSE	Q4	Q2	England	UK.White	5
GB	0	55-64	2020-03-24	non-female	White	FALSE	FALSE	FALSE	FALSE	no	BMI 18.5-24.9	FALSE	FALSE	Q3	Q1	England	UK.White	19
GB	0	35-44	2020-03-24	non-female	Other	FALSE	FALSE	FALSE	FALSE	yes/prior	BMI>=30	FALSE	FALSE	NA	NA	NA	UK.Other	1
GB	0	55-64	2020-03-24	female	White	FALSE	FALSE	FALSE	FALSE	no	BMI>=30	FALSE	FALSE	Q3	Q2	England	UK.White	26
GB	0	55-64	2020-03-24	non-female	UK Asian	FALSE	FALSE	FALSE	FALSE	no	BMI 18.5-24.9	FALSE	FALSE	Q1	Q1	England	UK.Other	2
GB	0	55-64	2020-03-24	female	White	FALSE	FALSE	FALSE	FALSE	no	BMI 18.5-24.9	FALSE	FALSE	Q4	Q4	Northern Ireland	UK.White	1
GB	1	55-64	2020-03-24	female	White	TRUE	TRUE	FALSE	FALSE	no	BMI>=30	FALSE	FALSE	Q2	Q1	England	UK.White	1
GB	0	55-64	2020-03-24	non-female	White	FALSE	FALSE	TRUE	FALSE	no	BMI 18.5-24.9	FALSE	FALSE	Q1	Q1	Scotland	UK.White	1
GB	0	>=65	2020-03-24	female	White	FALSE	TRUE	FALSE	FALSE	no	BMI 18.5-24.9	FALSE	FALSE	Q4	Q3	Scotland	UK.White	2
GB	0	35-44	2020-03-24	non-female	Black	FALSE	FALSE	FALSE	FALSE	no	BMI 18.5-24.9	FALSE	FALSE	Q3	Q2	England	UK.Black	1
GB	0	45-54	2020-03-24	female	White	FALSE	FALSE	FALSE	FALSE	yes/prior	BMI 18.5-24.9	FALSE	FALSE	Q4	Q1	England	UK.White	2
GB	0	35-44	2020-03-24	female	White	FALSE	FALSE	FALSE	FALSE	no	BMI 18.5-24.9	TRUE	FALSE	Q1	Q2	England	UK.White	11
GB	0	>=65	2020-03-24	non-female	White	FALSE	FALSE	FALSE	FALSE	no	BMI>=30	FALSE	FALSE	Q2	Q2	Scotland	UK.White	2
GB	0	45-54	2020-03-24	female	White	FALSE	FALSE	FALSE	FALSE	no	BMI 25-29.9	TRUE	FALSE	Q4	Q3	England	UK.White	14
GB	0	55-64	2020-03-24	female	White	FALSE	FALSE	FALSE	FALSE	no	BMI 25-29.9	FALSE	FALSE	Q3	Q1	England	UK.White	27
GB	0	35-44	2020-03-24	female	White	FALSE	FALSE	FALSE	FALSE	no	BMI 25-29.9	TRUE	FALSE	Q2	Q2	England	UK.White	16
GB	1	>=65	2020-03-24	female	White	FALSE	TRUE	FALSE	FALSE	no	BMI>=30	FALSE	FALSE	Q4	Q4	England	UK.White	2
GB	1	>=65	2020-03-24	female	White	FALSE	TRUE	FALSE	FALSE	no	BMI 18.5-24.9	FALSE	FALSE	Q2	Q3	England	UK.White	3
GB	1	35-44	2020-03-24	female	White	FALSE	FALSE	FALSE	FALSE	no	BMI 25-29.9	FALSE	FALSE	Q2	Q2	England	UK.White	23
GB	0	25-34	2020-03-24	female	White	FALSE	FALSE	FALSE	FALSE	no	BMI 25-29.9	FALSE	FALSE	Q1	Q2	Scotland	UK.White	4
GB	0	35-44	2020-03-24	female	White	FALSE	FALSE	FALSE	FALSE	no	BMI>=30	FALSE	FALSE	Q2	Q1	England	UK.White	83
GB	0	35-44	2020-03-24	female	White	FALSE	FALSE	FALSE	FALSE	no	BMI 25-29.9	FALSE	FALSE	Q4	Q4	Northern Ireland	UK.White	2
GB	0	>=65	2020-03-24	non-female	White	FALSE	FALSE	FALSE	FALSE	yes/prior	BMI>=30	FALSE	FALSE	Q4	Q4	England	UK.White	1
GB	1	25-34	2020-03-24	non-female	White	FALSE	FALSE	FALSE	FALSE	no	BMI 25-29.9	FALSE	FALSE	Q4	Q2	England	UK.White	1
GB	0	35-44	2020-03-24	non-female	White	FALSE	FALSE	FALSE	FALSE	no	BMI>=30	FALSE	FALSE	Q4	Q2	England	UK.White	8
GB	0	25-34	2020-03-24	female	White	FALSE	FALSE	FALSE	FALSE	no	BMI <18.5	FALSE	FALSE	Q1	Q1	England	UK.White	15
GB	0	35-44	2020-03-24	female	White	FALSE	FALSE	FALSE	FALSE	no	BMI 18.5-24.9	FALSE	FALSE	Q3	Q4	Scotland	UK.White	6
GB	0	55-64	2020-03-24	female	White	FALSE	FALSE	FALSE	FALSE	no	BMI <18.5	FALSE	FALSE	Q2	Q1	England	UK.White	5
GB	1	25-34	2020-03-24	female	White	FALSE	FALSE	FALSE	FALSE	no	BMI <18.5	FALSE	FALSE	Q2	Q1	England	UK.White	3
GB	0	35-44	2020-03-24	non-female	White	FALSE	FALSE	FALSE	FALSE	no	BMI>=30	FALSE	FALSE	Q2	Q4	Scotland	UK.White	1
GB	0	25-34	2020-03-24	female	White	FALSE	FALSE	FALSE	FALSE	no	BMI <18.5	FALSE	FALSE	Q4	Q2	England	UK.White	6
GB	0	35-44	2020-03-24	female	White	FALSE	FALSE	FALSE	FALSE	no	BMI 18.5-24.9	FALSE	FALSE	Q1	Q1	Northern Ireland	UK.White	1
GB	1	55-64	2020-03-24	non-female	White	FALSE	FALSE	TRUE	FALSE	yes/prior	BMI 18.5-24.9	FALSE	FALSE	Q2	Q4	England	UK.White	1
GB	0	25-34	2020-03-24	female	White	FALSE	FALSE	FALSE	FALSE	no	BMI 25-29.9	FALSE	FALSE	Q3	Q2	England	UK.White	26
GB	1	55-64	2020-03-24	female	White	TRUE	FALSE	FALSE	FALSE	no	BMI 18.5-24.9	FALSE	FALSE	Q3	Q3	England	UK.White	1
GB	0	<25	2020-03-24	female	White	FALSE	FALSE	FALSE	FALSE	no	BMI <18.5	FALSE	FALSE	Q1	Q2	England	UK.White	1
GB	0	<25	2020-03-24	non-female	White	FALSE	FALSE	FALSE	FALSE	no	BMI>=30	FALSE	FALSE	Q2	Q3	England	UK.White	1
GB	0	>=65	2020-03-24	female	White	FALSE	FALSE	FALSE	FALSE	no	BMI 25-29.9	FALSE	FALSE	Q3	Q3	England	UK.White	43
GB	0	55-64	2020-03-24	female	White	FALSE	FALSE	FALSE	FALSE	no	BMI>=30	TRUE	FALSE	Q1	Q1	England	UK.White	5
GB	0	45-54	2020-03-24	female	White	FALSE	FALSE	FALSE	FALSE	no	BMI>=30	TRUE	FALSE	Q4	Q1	England	UK.White	2
GB	0	>=65	2020-03-24	non-female	White	FALSE	FALSE	FALSE	TRUE	no	BMI>=30	FALSE	FALSE	Q1	Q1	England	UK.White	1
GB	1	>=65	2020-03-24	non-female	White	FALSE	FALSE	FALSE	FALSE	no	BMI 18.5-24.9	FALSE	FALSE	Q4	Q4	Scotland	UK.White	1
GB	1	55-64	2020-03-24	non-female	UK Asian	FALSE	FALSE	FALSE	FALSE	no	BMI 25-29.9	FALSE	FALSE	Q2	Q1	England	UK.Other	1
GB	1	>=65	2020-03-24	non-female	White	FALSE	FALSE	FALSE	FALSE	no	BMI 25-29.9	FALSE	FALSE	Q2	Q1	England	UK.White	12
GB	1	35-44	2020-03-24	female	White	FALSE	FALSE	FALSE	FALSE	no	BMI 18.5-24.9	TRUE	FALSE	Q4	Q2	England	UK.White	3
GB	0	45-54	2020-03-24	female	UK Asian	FALSE	FALSE	FALSE	FALSE	no	BMI 18.5-24.9	FALSE	FALSE	Q3	Q3	England	UK.Other	2
GB	0	35-44	2020-03-24	female	White	FALSE	FALSE	FALSE	FALSE	no	BMI 18.5-24.9	TRUE	FALSE	Q3	Q4	England	UK.White	7
GB	0	35-44	2020-03-24	non-female	Hispanic	TRUE	FALSE	FALSE	FALSE	no	BMI 18.5-24.9	FALSE	FALSE	Q2	Q1	England	UK.Other	1
GB	1	55-64	2020-03-24	female	White	FALSE	FALSE	FALSE	FALSE	no	BMI 18.5-24.9	FALSE	FALSE	Q2	Q3	England	UK.White	24
GB	0	>=65	2020-03-24	non-female	Other	FALSE	FALSE	FALSE	FALSE	no	BMI 18.5-24.9	FALSE	FALSE	Q4	Q4	England	UK.Other	3
GB	0	45-54	2020-03-24	non-female	White	FALSE	FALSE	FALSE	FALSE	no	BMI 25-29.9	FALSE	FALSE	Q1	Q3	England	UK.White	6
GB	1	>=65	2020-03-24	non-female	Other	FALSE	FALSE	FALSE	FALSE	no	BMI 18.5-24.9	FALSE	FALSE	Q1	Q2	England	UK.Other	1
GB	0	45-54	2020-03-24	female	White	FALSE	FALSE	FALSE	FALSE	no	BMI 18.5-24.9	FALSE	FALSE	Q1	Q3	England	UK.White	25
GB	0	25-34	2020-03-24	female	White	FALSE	FALSE	FALSE	FALSE	no	BMI 25-29.9	TRUE	FALSE	Q4	Q4	England	UK.White	4
GB	0	45-54	2020-03-24	non-female	White	FALSE	FALSE	FALSE	FALSE	no	BMI 25-29.9	TRUE	FALSE	Q2	Q3	England	UK.White	8
GB	0	55-64	2020-03-24	non-female	White	FALSE	FALSE	FALSE	FALSE	no	BMI 18.5-24.9	FALSE	FALSE	Q3	Q2	Scotland	UK.White	3
GB	0	55-64	2020-03-24	female	White	FALSE	FALSE	FALSE	FALSE	no	BMI 18.5-24.9	TRUE	FALSE	NA	NA	NA	UK.White	6
GB	0	35-44	2020-03-24	female	Black	FALSE	FALSE	FALSE	FALSE	no	BMI 18.5-24.9	FALSE	FALSE	Q2	Q1	England	UK.Black	8
GB	0	>=65	2020-03-24	non-female	White	FALSE	FALSE	FALSE	FALSE	no	BMI 25-29.9	FALSE	FALSE	Q4	Q4	Wales	UK.White	4
GB	0	45-54	2020-03-24	female	White	FALSE	FALSE	FALSE	FALSE	no	BMI 18.5-24.9	TRUE	FALSE	Q1	Q1	England	UK.White	23
GB	0	55-64	2020-03-24	non-female	White	FALSE	TRUE	FALSE	FALSE	no	BMI 25-29.9	FALSE	FALSE	Q3	Q3	England	UK.White	3
GB	0	55-64	2020-03-24	female	White	FALSE	FALSE	FALSE	FALSE	no	BMI>=30	FALSE	FALSE	Q1	Q1	Scotland	UK.White	12
GB	0	45-54	2020-03-24	non-female	White	FALSE	FALSE	FALSE	FALSE	no	BMI>=30	FALSE	FALSE	Q4	Q1	England	UK.White	4
GB	0	25-34	2020-03-24	female	UK Middle Eastern	FALSE	FALSE	FALSE	FALSE	no	BMI>=30	FALSE	FALSE	NA	NA	NA	UK.Other	1
GB	0	<25	2020-03-24	female	White	FALSE	FALSE	FALSE	FALSE	no	BMI 25-29.9	FALSE	FALSE	Q1	Q4	England	UK.White	1
GB	1	>=65	2020-03-24	non-female	White	FALSE	FALSE	TRUE	FALSE	no	BMI 18.5-24.9	FALSE	FALSE	Q1	Q1	England	UK.White	1
GB	1	55-64	2020-03-24	non-female	White	FALSE	FALSE	FALSE	TRUE	no	BMI 25-29.9	FALSE	FALSE	Q3	Q4	England	UK.White	1
GB	0	55-64	2020-03-24	female	White	TRUE	FALSE	FALSE	FALSE	no	BMI>=30	FALSE	FALSE	Q1	Q1	England	UK.White	19
GB	0	45-54	2020-03-24	female	UK Asian	FALSE	FALSE	FALSE	FALSE	no	BMI 18.5-24.9	FALSE	FALSE	Q1	Q1	England	UK.Other	6
GB	0	55-64	2020-03-24	female	White	FALSE	FALSE	FALSE	FALSE	yes/prior	BMI 25-29.9	TRUE	FALSE	Q2	Q2	England	UK.White	2
GB	0	25-34	2020-03-24	non-female	White	FALSE	FALSE	FALSE	FALSE	no	BMI 25-29.9	FALSE	FALSE	Q2	Q2	England	UK.White	31
GB	0	35-44	2020-03-24	female	White	FALSE	FALSE	FALSE	FALSE	no	BMI>=30	FALSE	FALSE	Q1	Q1	Scotland	UK.White	15
GB	0	45-54	2020-03-24	female	White	FALSE	FALSE	FALSE	FALSE	no	BMI 25-29.9	TRUE	FALSE	Q2	Q1	England	UK.White	11
GB	0	25-34	2020-03-24	female	White	FALSE	TRUE	FALSE	FALSE	no	BMI>=30	FALSE	FALSE	Q2	Q1	England	UK.White	1
GB	0	55-64	2020-03-24	non-female	White	FALSE	FALSE	FALSE	FALSE	no	BMI 18.5-24.9	FALSE	FALSE	Q2	Q1	Wales	UK.White	2
GB	0	>=65	2020-03-24	female	White	FALSE	FALSE	FALSE	FALSE	no	BMI 18.5-24.9	FALSE	FALSE	Q2	Q3	Scotland	UK.White	9
GB	0	<25	2020-03-24	female	White	FALSE	FALSE	FALSE	FALSE	no	BMI 18.5-24.9	FALSE	FALSE	Q4	Q2	Scotland	UK.White	1
GB	0	35-44	2020-03-24	female	White	FALSE	FALSE	FALSE	FALSE	no	BMI 25-29.9	FALSE	FALSE	Q1	Q3	Wales	UK.White	1
GB	0	45-54	2020-03-24	non-female	White	FALSE	FALSE	TRUE	FALSE	no	BMI 18.5-24.9	FALSE	FALSE	Q2	Q2	England	UK.White	1
GB	0	45-54	2020-03-24	non-female	White	FALSE	FALSE	FALSE	FALSE	no	BMI 18.5-24.9	FALSE	FALSE	Q1	Q1	Northern Ireland	UK.White	2
GB	1	>=65	2020-03-24	female	White	TRUE	FALSE	TRUE	FALSE	yes/prior	BMI 25-29.9	FALSE	FALSE	Q3	Q2	England	UK.White	1
GB	0	25-34	2020-03-24	female	White	FALSE	FALSE	FALSE	FALSE	yes/prior	BMI 25-29.9	FALSE	FALSE	Q1	Q1	England	UK.White	15
GB	0	>=65	2020-03-24	non-female	White	FALSE	FALSE	FALSE	FALSE	yes/prior	BMI <18.5	TRUE	FALSE	Q3	Q1	England	UK.White	1
GB	1	35-44	2020-03-24	female	White	FALSE	FALSE	TRUE	FALSE	no	BMI>=30	FALSE	FALSE	Q2	Q2	England	UK.White	1
GB	0	25-34	2020-03-24	female	White	FALSE	FALSE	FALSE	FALSE	no	BMI <18.5	FALSE	FALSE	Q1	Q2	Northern Ireland	UK.White	1
GB	0	55-64	2020-03-24	non-female	White	TRUE	TRUE	FALSE	FALSE	no	BMI 25-29.9	FALSE	FALSE	Q1	Q1	England	UK.White	1
GB	0	35-44	2020-03-24	female	White	FALSE	FALSE	FALSE	FALSE	no	BMI>=30	FALSE	FALSE	Q2	Q2	Scotland	UK.White	8
GB	0	35-44	2020-03-24	non-female	UK Asian	FALSE	FALSE	FALSE	FALSE	no	BMI 18.5-24.9	FALSE	FALSE	Q4	Q3	England	UK.Other	6
GB	0	45-54	2020-03-24	female	Other	FALSE	FALSE	FALSE	FALSE	no	BMI 25-29.9	FALSE	FALSE	Q2	Q1	England	UK.Other	5
GB	0	25-34	2020-03-24	non-female	White	FALSE	FALSE	FALSE	FALSE	no	BMI>=30	FALSE	FALSE	Q2	Q2	Scotland	UK.White	5
GB	0	55-64	2020-03-24	non-female	White	FALSE	FALSE	FALSE	FALSE	yes/prior	BMI>=30	FALSE	FALSE	Q2	Q2	England	UK.White	4
GB	0	>=65	2020-03-24	female	White	FALSE	FALSE	FALSE	FALSE	no	BMI>=30	FALSE	FALSE	Q1	Q1	Scotland	UK.White	5
GB	0	55-64	2020-03-24	non-female	Black	FALSE	FALSE	FALSE	FALSE	no	BMI 18.5-24.9	FALSE	FALSE	Q2	Q1	England	UK.Black	2
GB	0	35-44	2020-03-24	female	Other	FALSE	FALSE	FALSE	FALSE	no	BMI 18.5-24.9	FALSE	FALSE	Q2	Q1	England	UK.Other	11
GB	0	25-34	2020-03-24	female	White	FALSE	FALSE	FALSE	FALSE	no	BMI 25-29.9	FALSE	FALSE	Q3	Q1	England	UK.White	21
GB	0	35-44	2020-03-24	non-female	White	FALSE	FALSE	FALSE	FALSE	no	BMI>=30	TRUE	FALSE	Q2	Q2	England	UK.White	3
GB	1	>=65	2020-03-24	female	White	FALSE	FALSE	FALSE	FALSE	yes/prior	BMI 25-29.9	FALSE	FALSE	Q1	Q1	England	UK.White	2
GB	0	35-44	2020-03-24	non-female	White	FALSE	FALSE	FALSE	FALSE	yes/prior	BMI 25-29.9	FALSE	FALSE	Q3	Q4	Scotland	UK.White	1
GB	0	55-64	2020-03-24	female	UK Middle Eastern	FALSE	FALSE	FALSE	FALSE	no	BMI 18.5-24.9	FALSE	FALSE	Q3	Q3	England	UK.Other	1
GB	1	55-64	2020-03-24	non-female	White	FALSE	FALSE	FALSE	FALSE	no	BMI 25-29.9	FALSE	FALSE	Q2	Q3	England	UK.White	9
GB	0	45-54	2020-03-24	female	White	FALSE	FALSE	FALSE	FALSE	no	BMI 25-29.9	FALSE	FALSE	Q4	Q3	Scotland	UK.White	11
GB	1	55-64	2020-03-24	female	White	FALSE	FALSE	FALSE	TRUE	no	BMI 18.5-24.9	FALSE	FALSE	Q2	Q1	Wales	UK.White	1
GB	1	>=65	2020-03-24	non-female	White	FALSE	FALSE	FALSE	FALSE	no	BMI 18.5-24.9	FALSE	FALSE	Q4	Q2	England	UK.White	17
GB	1	>=65	2020-03-24	non-female	UK Chinese	FALSE	FALSE	TRUE	FALSE	no	BMI 18.5-24.9	FALSE	FALSE	Q2	Q3	England	UK.Other	1
GB	1	25-34	2020-03-24	female	White	FALSE	FALSE	FALSE	FALSE	no	BMI 18.5-24.9	FALSE	FALSE	Q4	Q3	England	UK.White	13
GB	0	45-54	2020-03-24	non-female	White	FALSE	FALSE	FALSE	FALSE	no	BMI 18.5-24.9	TRUE	FALSE	Q2	Q2	England	UK.White	3
GB	1	25-34	2020-03-24	female	White	FALSE	FALSE	FALSE	FALSE	no	BMI>=30	FALSE	FALSE	Q3	Q3	England	UK.White	4
GB	0	45-54	2020-03-24	non-female	Other	FALSE	FALSE	FALSE	FALSE	no	BMI 18.5-24.9	TRUE	FALSE	Q2	Q1	England	UK.Other	2
GB	1	>=65	2020-03-24	female	White	FALSE	FALSE	FALSE	FALSE	no	BMI>=30	FALSE	FALSE	Q1	Q1	England	UK.White	16
GB	0	35-44	2020-03-24	non-female	White	FALSE	FALSE	FALSE	FALSE	no	BMI 25-29.9	TRUE	FALSE	Q3	Q2	England	UK.White	5
GB	0	55-64	2020-03-24	female	White	FALSE	FALSE	FALSE	TRUE	no	BMI>=30	FALSE	FALSE	Q3	Q3	England	UK.White	1
GB	0	55-64	2020-03-24	non-female	White	FALSE	FALSE	FALSE	FALSE	no	BMI>=30	TRUE	FALSE	Q2	Q1	England	UK.White	1
GB	0	35-44	2020-03-24	female	White	FALSE	FALSE	FALSE	FALSE	yes/prior	BMI>=30	FALSE	FALSE	Q3	Q4	England	UK.White	3
GB	0	25-34	2020-03-24	female	White	FALSE	FALSE	FALSE	FALSE	no	BMI 18.5-24.9	FALSE	FALSE	Q4	Q3	Scotland	UK.White	6
GB	0	25-34	2020-03-24	non-female	UK Asian	FALSE	FALSE	FALSE	FALSE	no	BMI 25-29.9	FALSE	FALSE	Q4	Q2	England	UK.Other	1
GB	0	45-54	2020-03-24	female	White	FALSE	FALSE	FALSE	FALSE	no	BMI 25-29.9	FALSE	FALSE	Q1	Q1	Northern Ireland	UK.White	2
GB	0	35-44	2020-03-24	female	White	FALSE	FALSE	FALSE	FALSE	no	BMI 18.5-24.9	FALSE	FALSE	Q1	Q3	England	UK.White	30
GB	1	45-54	2020-03-24	female	White	FALSE	FALSE	FALSE	FALSE	no	BMI 18.5-24.9	TRUE	FALSE	Q2	Q1	England	UK.White	1
GB	0	55-64	2020-03-24	female	White	TRUE	FALSE	FALSE	FALSE	no	BMI 25-29.9	FALSE	FALSE	Q3	Q2	England	UK.White	1
GB	1	55-64	2020-03-24	female	White	FALSE	FALSE	FALSE	FALSE	yes/prior	BMI 25-29.9	FALSE	FALSE	Q1	Q1	England	UK.White	2
GB	0	45-54	2020-03-24	female	White	FALSE	FALSE	TRUE	FALSE	no	BMI 18.5-24.9	FALSE	FALSE	Q3	Q1	England	UK.White	1
GB	1	>=65	2020-03-24	non-female	White	FALSE	FALSE	FALSE	FALSE	no	BMI 25-29.9	FALSE	FALSE	Q1	Q3	England	UK.White	6
GB	0	25-34	2020-03-24	female	White	FALSE	FALSE	FALSE	FALSE	no	BMI 18.5-24.9	FALSE	FALSE	Q4	Q4	Scotland	UK.White	7
GB	0	35-44	2020-03-24	female	White	FALSE	FALSE	FALSE	FALSE	no	BMI 18.5-24.9	TRUE	FALSE	Q4	Q3	England	UK.White	29
GB	0	35-44	2020-03-24	non-female	UK Asian	FALSE	FALSE	FALSE	FALSE	no	BMI 18.5-24.9	FALSE	FALSE	Q1	Q1	England	UK.Other	3
GB	0	35-44	2020-03-24	female	White	FALSE	FALSE	FALSE	FALSE	no	BMI>=30	TRUE	FALSE	Q3	Q4	Northern Ireland	UK.White	1
GB	0	>=65	2020-03-24	female	White	FALSE	FALSE	FALSE	FALSE	no	BMI 25-29.9	TRUE	FALSE	Q3	Q2	England	UK.White	2
GB	0	55-64	2020-03-24	female	White	FALSE	FALSE	FALSE	FALSE	yes/prior	BMI 18.5-24.9	FALSE	FALSE	Q3	Q1	England	UK.White	3
GB	1	55-64	2020-03-24	female	White	FALSE	FALSE	FALSE	FALSE	no	BMI>=30	FALSE	FALSE	Q4	Q3	Northern Ireland	UK.White	1
GB	0	45-54	2020-03-24	female	White	FALSE	FALSE	FALSE	FALSE	no	BMI <18.5	FALSE	FALSE	Q1	Q3	England	UK.White	2
GB	0	45-54	2020-03-24	female	White	TRUE	FALSE	FALSE	FALSE	no	BMI>=30	FALSE	FALSE	Q2	Q3	England	UK.White	9
GB	0	>=65	2020-03-24	female	White	FALSE	FALSE	FALSE	FALSE	no	BMI>=30	FALSE	FALSE	Q4	Q3	England	UK.White	12
GB	0	35-44	2020-03-24	female	White	FALSE	FALSE	FALSE	FALSE	no	BMI 18.5-24.9	TRUE	FALSE	Q1	Q3	England	UK.White	3
GB	0	45-54	2020-03-24	female	White	FALSE	FALSE	FALSE	FALSE	no	BMI>=30	FALSE	FALSE	Q1	Q4	England	UK.White	2
GB	0	55-64	2020-03-24	female	White	FALSE	FALSE	FALSE	FALSE	no	BMI 18.5-24.9	FALSE	FALSE	Q3	Q2	Scotland	UK.White	6
GB	0	45-54	2020-03-24	non-female	Other	FALSE	FALSE	FALSE	FALSE	no	BMI 18.5-24.9	FALSE	FALSE	Q4	Q4	England	UK.Other	3
GB	0	>=65	2020-03-24	female	White	FALSE	FALSE	TRUE	FALSE	no	BMI>=30	FALSE	FALSE	Q4	Q4	England	UK.White	2
GB	0	25-34	2020-03-24	female	White	FALSE	FALSE	FALSE	FALSE	no	BMI 18.5-24.9	FALSE	FALSE	Q2	Q1	Northern Ireland	UK.White	1
GB	0	45-54	2020-03-24	non-female	Other	FALSE	FALSE	FALSE	FALSE	no	BMI 25-29.9	FALSE	FALSE	NA	NA	NA	UK.Other	1
GB	0	55-64	2020-03-24	non-female	White	FALSE	TRUE	FALSE	FALSE	no	BMI 25-29.9	FALSE	FALSE	Q2	Q4	England	UK.White	2
GB	0	25-34	2020-03-24	non-female	White	FALSE	FALSE	FALSE	FALSE	yes/prior	BMI <18.5	FALSE	FALSE	Q1	Q1	England	UK.White	1
GB	0	<25	2020-03-24	female	White	FALSE	FALSE	FALSE	FALSE	no	BMI 18.5-24.9	FALSE	FALSE	Q1	Q1	England	UK.White	31
GB	0	45-54	2020-03-24	female	White	FALSE	FALSE	FALSE	FALSE	no	BMI>=30	FALSE	FALSE	Q1	Q1	Scotland	UK.White	11
GB	0	>=65	2020-03-24	non-female	White	FALSE	TRUE	FALSE	FALSE	no	BMI 25-29.9	FALSE	FALSE	Q2	Q2	England	UK.White	7
GB	0	35-44	2020-03-24	non-female	White	FALSE	FALSE	FALSE	FALSE	no	BMI>=30	FALSE	FALSE	Q3	Q1	England	UK.White	4
GB	0	55-64	2020-03-24	female	White	FALSE	FALSE	FALSE	FALSE	yes/prior	BMI 18.5-24.9	FALSE	FALSE	Q2	Q2	Scotland	UK.White	1
GB	0	35-44	2020-03-24	female	UK Chinese	FALSE	FALSE	FALSE	FALSE	no	BMI>=30	FALSE	FALSE	Q2	Q2	England	UK.Other	1
GB	0	>=65	2020-03-24	non-female	White	TRUE	FALSE	FALSE	FALSE	no	BMI>=30	FALSE	FALSE	Q4	Q3	England	UK.White	2
GB	0	45-54	2020-03-24	non-female	White	FALSE	FALSE	FALSE	FALSE	no	BMI <18.5	FALSE	FALSE	Q2	Q3	England	UK.White	3
GB	0	35-44	2020-03-24	female	White	FALSE	FALSE	FALSE	FALSE	no	BMI 18.5-24.9	TRUE	FALSE	Q2	Q3	Scotland	UK.White	1
GB	0	45-54	2020-03-24	female	White	FALSE	FALSE	FALSE	FALSE	no	BMI>=30	TRUE	FALSE	Q2	Q1	England	UK.White	8
GB	0	>=65	2020-03-24	non-female	White	FALSE	TRUE	FALSE	FALSE	no	BMI 18.5-24.9	FALSE	FALSE	Q2	Q2	England	UK.White	6
GB	1	45-54	2020-03-24	female	White	FALSE	FALSE	FALSE	FALSE	no	BMI>=30	FALSE	FALSE	Q3	Q2	England	UK.White	7
GB	0	25-34	2020-03-24	female	White	FALSE	FALSE	FALSE	FALSE	no	BMI 25-29.9	FALSE	FALSE	Q3	Q3	England	UK.White	27
GB	0	45-54	2020-03-24	non-female	Black	TRUE	FALSE	FALSE	FALSE	no	BMI>=30	FALSE	FALSE	Q3	Q3	England	UK.Black	1
GB	0	55-64	2020-03-24	non-female	White	FALSE	FALSE	FALSE	FALSE	no	BMI>=30	FALSE	FALSE	Q1	Q3	England	UK.White	1
GB	0	45-54	2020-03-24	female	White	FALSE	FALSE	FALSE	FALSE	yes/prior	BMI 25-29.9	FALSE	FALSE	Q4	Q1	England	UK.White	1
GB	0	45-54	2020-03-24	female	White	FALSE	FALSE	FALSE	FALSE	no	BMI <18.5	FALSE	FALSE	Q4	Q3	England	UK.White	6
GB	1	45-54	2020-03-24	female	White	FALSE	FALSE	FALSE	FALSE	no	BMI 25-29.9	FALSE	FALSE	Q3	Q1	England	UK.White	5
GB	0	55-64	2020-03-24	female	White	TRUE	FALSE	FALSE	FALSE	no	BMI 25-29.9	FALSE	FALSE	Q3	Q3	England	UK.White	1
GB	0	45-54	2020-03-24	non-female	White	FALSE	FALSE	FALSE	FALSE	no	BMI>=30	FALSE	FALSE	Q4	Q4	Scotland	UK.White	4
GB	0	55-64	2020-03-24	non-female	White	TRUE	FALSE	FALSE	FALSE	no	BMI 18.5-24.9	FALSE	FALSE	Q3	Q4	England	UK.White	3
GB	0	<25	2020-03-24	female	White	FALSE	FALSE	FALSE	FALSE	no	BMI 18.5-24.9	FALSE	FALSE	Q4	Q3	Scotland	UK.White	1
GB	0	<25	2020-03-24	female	White	FALSE	FALSE	FALSE	FALSE	no	BMI 25-29.9	TRUE	FALSE	NA	NA	NA	UK.White	2
GB	0	25-34	2020-03-24	female	White	FALSE	FALSE	FALSE	FALSE	yes/prior	BMI>=30	FALSE	FALSE	Q1	Q2	England	UK.White	3
GB	0	55-64	2020-03-24	female	White	FALSE	FALSE	FALSE	FALSE	no	BMI <18.5	FALSE	FALSE	Q2	Q2	England	UK.White	2
GB	0	55-64	2020-03-24	female	White	FALSE	FALSE	FALSE	FALSE	yes/prior	BMI 25-29.9	FALSE	FALSE	Q2	Q1	England	UK.White	6
GB	0	55-64	2020-03-24	female	White	FALSE	FALSE	FALSE	FALSE	no	BMI>=30	FALSE	FALSE	Q2	Q3	Scotland	UK.White	4
GB	0	35-44	2020-03-24	non-female	White	FALSE	FALSE	FALSE	FALSE	yes/prior	BMI <18.5	TRUE	FALSE	Q1	Q3	England	UK.White	1
GB	0	55-64	2020-03-24	female	White	FALSE	FALSE	FALSE	FALSE	no	BMI>=30	FALSE	FALSE	Q2	Q3	Wales	UK.White	3
GB	0	>=65	2020-03-24	non-female	White	FALSE	FALSE	FALSE	FALSE	no	BMI>=30	FALSE	FALSE	Q1	Q3	England	UK.White	6
GB	0	>=65	2020-03-24	female	White	FALSE	FALSE	FALSE	FALSE	no	BMI 18.5-24.9	TRUE	FALSE	Q1	Q2	England	UK.White	2
GB	0	35-44	2020-03-24	female	White	FALSE	FALSE	FALSE	FALSE	no	BMI 18.5-24.9	FALSE	FALSE	Q1	Q1	Scotland	UK.White	24
GB	0	35-44	2020-03-24	non-female	White	FALSE	FALSE	FALSE	FALSE	no	BMI 18.5-24.9	TRUE	FALSE	Q2	Q3	England	UK.White	8
GB	0	>=65	2020-03-24	non-female	White	FALSE	TRUE	FALSE	FALSE	no	BMI>=30	FALSE	FALSE	Q2	Q2	England	UK.White	5
GB	0	<25	2020-03-24	female	White	FALSE	FALSE	FALSE	FALSE	no	BMI 25-29.9	FALSE	FALSE	Q1	Q1	Wales	UK.White	3
GB	0	55-64	2020-03-24	female	Other	FALSE	FALSE	FALSE	FALSE	no	BMI 18.5-24.9	FALSE	FALSE	Q2	Q3	England	UK.Other	4
GB	0	45-54	2020-03-24	non-female	White	FALSE	FALSE	FALSE	FALSE	no	BMI 25-29.9	FALSE	FALSE	Q2	Q1	Northern Ireland	UK.White	2
GB	0	35-44	2020-03-24	female	White	FALSE	FALSE	FALSE	FALSE	no	BMI <18.5	TRUE	FALSE	Q4	Q2	England	UK.White	1
GB	0	35-44	2020-03-24	non-female	Other	FALSE	FALSE	FALSE	FALSE	no	BMI 25-29.9	FALSE	FALSE	Q1	Q1	England	UK.Other	2
GB	0	>=65	2020-03-24	non-female	White	FALSE	TRUE	FALSE	FALSE	no	BMI 18.5-24.9	FALSE	FALSE	Q2	Q2	Northern Ireland	UK.White	1
GB	0	35-44	2020-03-24	female	Other	FALSE	TRUE	FALSE	FALSE	no	BMI 18.5-24.9	FALSE	FALSE	Q3	Q3	England	UK.Other	1
GB	0	35-44	2020-03-24	non-female	White	FALSE	FALSE	FALSE	FALSE	yes/prior	BMI>=30	FALSE	FALSE	Q3	Q1	England	UK.White	1
GB	0	35-44	2020-03-24	non-female	White	FALSE	TRUE	FALSE	FALSE	yes/prior	BMI 25-29.9	FALSE	FALSE	Q4	Q3	England	UK.White	1
GB	0	>=65	2020-03-24	female	White	FALSE	FALSE	FALSE	FALSE	no	BMI>=30	FALSE	FALSE	Q3	Q4	Scotland	UK.White	2
GB	0	45-54	2020-03-24	non-female	Other	FALSE	FALSE	FALSE	FALSE	no	BMI 18.5-24.9	FALSE	FALSE	Q3	Q1	England	UK.Other	1
GB	0	55-64	2020-03-24	female	White	TRUE	FALSE	FALSE	FALSE	yes/prior	BMI>=30	FALSE	FALSE	Q3	Q3	England	UK.White	2
GB	0	55-64	2020-03-24	non-female	White	TRUE	FALSE	TRUE	FALSE	no	BMI>=30	FALSE	FALSE	Q1	Q1	England	UK.White	1
GB	0	25-34	2020-03-24	non-female	White	FALSE	FALSE	FALSE	FALSE	no	BMI>=30	FALSE	FALSE	Q4	Q4	England	UK.White	8
GB	0	25-34	2020-03-24	female	White	FALSE	FALSE	FALSE	FALSE	yes/prior	BMI 18.5-24.9	FALSE	FALSE	Q1	Q1	England	UK.White	25
GB	0	>=65	2020-03-24	female	White	FALSE	FALSE	FALSE	FALSE	yes/prior	BMI 18.5-24.9	FALSE	FALSE	Q2	Q3	England	UK.White	4
GB	0	35-44	2020-03-24	non-female	Other	FALSE	FALSE	FALSE	FALSE	no	BMI 25-29.9	TRUE	FALSE	NA	NA	NA	UK.Other	1
GB	0	45-54	2020-03-24	female	White	FALSE	FALSE	FALSE	FALSE	no	BMI 18.5-24.9	TRUE	FALSE	Q4	Q2	England	UK.White	14
GB	1	45-54	2020-03-24	female	White	FALSE	FALSE	FALSE	FALSE	no	BMI>=30	FALSE	FALSE	Q4	Q2	England	UK.White	4
GB	1	25-34	2020-03-24	non-female	White	FALSE	FALSE	FALSE	FALSE	no	BMI 18.5-24.9	FALSE	FALSE	Q3	Q4	England	UK.White	2
GB	1	>=65	2020-03-24	female	White	FALSE	FALSE	FALSE	FALSE	no	BMI 25-29.9	FALSE	FALSE	Q1	Q1	England	UK.White	34
GB	0	>=65	2020-03-24	non-female	White	FALSE	FALSE	FALSE	FALSE	no	BMI 18.5-24.9	FALSE	FALSE	Q1	Q2	Scotland	UK.White	2
GB	0	45-54	2020-03-24	non-female	White	TRUE	FALSE	FALSE	FALSE	no	BMI>=30	FALSE	FALSE	Q3	Q3	Scotland	UK.White	1
GB	0	55-64	2020-03-24	female	White	FALSE	FALSE	FALSE	FALSE	no	BMI>=30	FALSE	FALSE	Q4	Q2	England	UK.White	22
GB	0	>=65	2020-03-24	non-female	White	FALSE	FALSE	FALSE	FALSE	no	BMI>=30	FALSE	FALSE	Q2	Q3	England	UK.White	20
GB	0	55-64	2020-03-24	non-female	White	TRUE	FALSE	FALSE	FALSE	no	BMI 18.5-24.9	FALSE	FALSE	Q1	Q1	Scotland	UK.White	1
GB	0	>=65	2020-03-24	non-female	White	FALSE	FALSE	FALSE	FALSE	yes/prior	BMI 25-29.9	FALSE	FALSE	Q3	Q1	England	UK.White	1
GB	0	55-64	2020-03-24	female	White	FALSE	FALSE	FALSE	FALSE	no	BMI 25-29.9	FALSE	FALSE	Q2	Q4	England	UK.White	34
GB	0	45-54	2020-03-24	female	White	FALSE	TRUE	FALSE	FALSE	no	BMI 25-29.9	FALSE	FALSE	Q2	Q1	England	UK.White	1
GB	0	<25	2020-03-24	female	White	FALSE	FALSE	FALSE	FALSE	no	BMI 18.5-24.9	FALSE	FALSE	Q4	Q1	England	UK.White	2
GB	0	35-44	2020-03-24	female	UK Asian	FALSE	FALSE	FALSE	FALSE	no	BMI 18.5-24.9	FALSE	FALSE	Q1	Q1	England	UK.Other	7
GB	1	35-44	2020-03-24	female	White	FALSE	FALSE	FALSE	FALSE	no	BMI>=30	FALSE	FALSE	Q2	Q1	England	UK.White	7
GB	0	>=65	2020-03-24	female	White	FALSE	FALSE	FALSE	TRUE	no	BMI>=30	FALSE	FALSE	Q4	Q4	England	UK.White	1
GB	0	55-64	2020-03-24	female	White	FALSE	TRUE	FALSE	FALSE	no	BMI 18.5-24.9	FALSE	FALSE	Q4	Q4	England	UK.White	7
GB	1	35-44	2020-03-24	female	White	FALSE	FALSE	FALSE	FALSE	no	BMI 25-29.9	FALSE	FALSE	Q1	Q3	Wales	UK.White	1
GB	0	35-44	2020-03-24	non-female	White	FALSE	FALSE	FALSE	FALSE	no	BMI 25-29.9	FALSE	FALSE	Q4	Q3	Scotland	UK.White	6
GB	1	35-44	2020-03-24	female	White	FALSE	FALSE	FALSE	FALSE	no	BMI 25-29.9	TRUE	FALSE	Q4	Q4	England	UK.White	1
GB	0	35-44	2020-03-24	non-female	White	FALSE	FALSE	FALSE	FALSE	no	BMI>=30	FALSE	FALSE	Q4	Q1	England	UK.White	2
GB	0	45-54	2020-03-24	non-female	Other	FALSE	FALSE	FALSE	FALSE	no	BMI 25-29.9	FALSE	FALSE	Q2	Q1	England	UK.Other	2
GB	0	<25	2020-03-24	non-female	White	FALSE	FALSE	FALSE	FALSE	no	BMI <18.5	FALSE	FALSE	Q1	Q4	England	UK.White	1
GB	1	35-44	2020-03-24	female	White	FALSE	FALSE	FALSE	FALSE	no	BMI 18.5-24.9	FALSE	FALSE	Q2	Q2	England	UK.White	32
GB	0	35-44	2020-03-24	female	Black	FALSE	FALSE	FALSE	FALSE	no	BMI 25-29.9	FALSE	FALSE	Q2	Q2	England	UK.Black	2
GB	0	55-64	2020-03-24	non-female	White	TRUE	FALSE	FALSE	FALSE	no	BMI>=30	FALSE	FALSE	Q2	Q1	England	UK.White	4
GB	1	55-64	2020-03-24	female	White	FALSE	FALSE	FALSE	FALSE	no	BMI 18.5-24.9	FALSE	FALSE	Q4	Q3	England	UK.White	19
GB	0	25-34	2020-03-24	non-female	White	FALSE	FALSE	FALSE	FALSE	no	BMI 18.5-24.9	FALSE	FALSE	Q1	Q1	Scotland	UK.White	9
GB	0	55-64	2020-03-24	female	White	FALSE	FALSE	FALSE	FALSE	no	BMI 25-29.9	FALSE	FALSE	Q3	Q4	Scotland	UK.White	7
GB	0	45-54	2020-03-24	non-female	White	FALSE	FALSE	FALSE	FALSE	no	BMI <18.5	FALSE	FALSE	Q2	Q2	England	UK.White	2
GB	0	45-54	2020-03-24	non-female	White	FALSE	FALSE	FALSE	FALSE	yes/prior	BMI 18.5-24.9	FALSE	FALSE	Q3	Q3	England	UK.White	3
GB	0	45-54	2020-03-24	female	White	FALSE	FALSE	FALSE	FALSE	no	BMI 18.5-24.9	TRUE	FALSE	Q2	Q3	England	UK.White	19
GB	0	55-64	2020-03-24	non-female	UK Asian	FALSE	TRUE	FALSE	FALSE	no	BMI>=30	FALSE	FALSE	Q3	Q1	England	UK.Other	1
GB	0	35-44	2020-03-24	female	White	TRUE	FALSE	FALSE	TRUE	no	BMI 25-29.9	FALSE	FALSE	Q4	Q4	England	UK.White	1
GB	0	55-64	2020-03-24	female	White	FALSE	FALSE	FALSE	FALSE	yes/prior	BMI 25-29.9	FALSE	FALSE	Q3	Q3	England	UK.White	4
GB	0	45-54	2020-03-24	non-female	UK Asian	FALSE	FALSE	FALSE	FALSE	yes/prior	BMI 18.5-24.9	TRUE	FALSE	Q1	Q1	England	UK.Other	1
GB	1	>=65	2020-03-24	non-female	White	FALSE	TRUE	FALSE	FALSE	no	BMI 18.5-24.9	FALSE	FALSE	Q4	Q2	England	UK.White	3
GB	0	25-34	2020-03-24	non-female	White	FALSE	FALSE	FALSE	FALSE	no	BMI 18.5-24.9	TRUE	FALSE	Q1	Q1	England	UK.White	5
GB	0	>=65	2020-03-24	female	Other	FALSE	FALSE	FALSE	FALSE	no	BMI 18.5-24.9	FALSE	FALSE	Q3	Q2	England	UK.Other	1
GB	1	>=65	2020-03-24	non-female	White	TRUE	FALSE	FALSE	FALSE	no	BMI 25-29.9	FALSE	FALSE	Q4	Q1	England	UK.White	1
GB	0	>=65	2020-03-24	female	White	FALSE	FALSE	FALSE	FALSE	no	BMI 18.5-24.9	FALSE	FALSE	Q4	Q4	Scotland	UK.White	24
GB	1	45-54	2020-03-24	female	UK Chinese	FALSE	FALSE	FALSE	FALSE	no	BMI 18.5-24.9	FALSE	FALSE	Q3	Q3	England	UK.Other	1
GB	0	35-44	2020-03-24	non-female	White	FALSE	FALSE	FALSE	FALSE	no	BMI 18.5-24.9	TRUE	FALSE	Q2	Q2	England	UK.White	8
GB	0	35-44	2020-03-24	non-female	White	TRUE	FALSE	FALSE	FALSE	no	BMI 25-29.9	FALSE	FALSE	Q3	Q4	Scotland	UK.White	1
GB	1	45-54	2020-03-24	non-female	White	FALSE	FALSE	FALSE	FALSE	no	BMI 18.5-24.9	FALSE	FALSE	Q1	Q1	England	UK.White	6
GB	0	25-34	2020-03-24	female	White	FALSE	FALSE	FALSE	FALSE	no	BMI>=30	FALSE	FALSE	Q3	Q2	England	UK.White	16
GB	0	55-64	2020-03-24	non-female	UK Chinese	FALSE	FALSE	FALSE	FALSE	yes/prior	BMI 18.5-24.9	FALSE	FALSE	Q1	Q1	England	UK.Other	1
GB	0	55-64	2020-03-24	non-female	White	TRUE	FALSE	FALSE	FALSE	no	BMI 25-29.9	FALSE	FALSE	Q1	Q2	England	UK.White	4
GB	0	25-34	2020-03-24	non-female	White	FALSE	FALSE	FALSE	FALSE	yes/prior	BMI 18.5-24.9	FALSE	FALSE	Q2	Q1	England	UK.White	12
GB	0	45-54	2020-03-24	female	UK Asian	FALSE	FALSE	FALSE	FALSE	no	BMI 18.5-24.9	FALSE	FALSE	Q2	Q2	England	UK.Other	3
GB	0	35-44	2020-03-24	female	White	FALSE	FALSE	FALSE	FALSE	no	BMI <18.5	TRUE	FALSE	Q1	Q2	England	UK.White	1
GB	0	35-44	2020-03-24	female	White	FALSE	FALSE	FALSE	FALSE	no	BMI 18.5-24.9	FALSE	FALSE	Q1	Q3	Northern Ireland	UK.White	1
GB	0	55-64	2020-03-24	female	Other	FALSE	FALSE	FALSE	FALSE	no	BMI 18.5-24.9	FALSE	FALSE	NA	NA	NA	UK.Other	3
GB	0	55-64	2020-03-24	female	Other	FALSE	FALSE	FALSE	FALSE	yes/prior	BMI 18.5-24.9	FALSE	FALSE	Q4	Q4	England	UK.Other	1
GB	0	45-54	2020-03-24	female	Black	FALSE	FALSE	FALSE	FALSE	no	BMI 18.5-24.9	FALSE	FALSE	Q2	Q2	England	UK.Black	1
GB	0	25-34	2020-03-24	female	White	FALSE	FALSE	FALSE	FALSE	no	BMI <18.5	FALSE	FALSE	Q2	Q3	Scotland	UK.White	3
GB	0	35-44	2020-03-24	female	White	FALSE	FALSE	FALSE	FALSE	no	BMI 18.5-24.9	TRUE	FALSE	Q2	Q3	England	UK.White	13
GB	1	55-64	2020-03-24	female	White	FALSE	FALSE	FALSE	FALSE	no	BMI 25-29.9	FALSE	FALSE	Q3	Q3	England	UK.White	12
GB	0	<25	2020-03-24	non-female	White	FALSE	FALSE	FALSE	FALSE	no	BMI 18.5-24.9	FALSE	FALSE	Q2	Q2	England	UK.White	7
GB	0	55-64	2020-03-24	female	White	FALSE	FALSE	FALSE	FALSE	yes/prior	BMI 25-29.9	FALSE	FALSE	NA	NA	NA	UK.White	3
GB	0	45-54	2020-03-24	female	UK Asian	FALSE	FALSE	FALSE	FALSE	no	BMI 25-29.9	FALSE	FALSE	Q3	Q2	England	UK.Other	2
GB	0	45-54	2020-03-24	female	Other	FALSE	FALSE	FALSE	FALSE	no	BMI 18.5-24.9	FALSE	FALSE	Q4	Q3	England	UK.Other	5
GB	0	35-44	2020-03-24	female	Black	FALSE	FALSE	FALSE	FALSE	no	BMI 18.5-24.9	FALSE	FALSE	Q1	Q1	England	UK.Black	2
GB	0	25-34	2020-03-24	female	White	FALSE	FALSE	FALSE	FALSE	no	BMI>=30	TRUE	FALSE	Q2	Q2	England	UK.White	6
GB	1	35-44	2020-03-24	female	White	FALSE	FALSE	FALSE	FALSE	no	BMI 25-29.9	FALSE	FALSE	NA	NA	NA	UK.White	4
GB	0	>=65	2020-03-24	female	White	FALSE	FALSE	TRUE	FALSE	no	BMI 25-29.9	FALSE	FALSE	Q2	Q2	England	UK.White	1
GB	0	>=65	2020-03-24	non-female	White	TRUE	FALSE	FALSE	FALSE	yes/prior	BMI 25-29.9	FALSE	FALSE	Q2	Q1	England	UK.White	1
GB	1	35-44	2020-03-24	female	White	FALSE	FALSE	FALSE	FALSE	no	BMI 25-29.9	TRUE	FALSE	Q2	Q3	England	UK.White	3
GB	0	25-34	2020-03-24	female	White	FALSE	FALSE	FALSE	FALSE	no	BMI 25-29.9	FALSE	FALSE	Q4	Q4	Scotland	UK.White	3
GB	0	55-64	2020-03-24	non-female	White	TRUE	FALSE	FALSE	FALSE	no	BMI 18.5-24.9	FALSE	FALSE	Q4	Q4	England	UK.White	1
GB	0	25-34	2020-03-24	female	White	FALSE	FALSE	FALSE	FALSE	no	BMI>=30	FALSE	FALSE	Q4	Q1	England	UK.White	4
GB	0	35-44	2020-03-24	female	White	TRUE	FALSE	FALSE	FALSE	no	BMI 18.5-24.9	FALSE	FALSE	Q3	Q1	England	UK.White	2
GB	0	45-54	2020-03-24	non-female	White	TRUE	FALSE	FALSE	FALSE	no	BMI 18.5-24.9	FALSE	FALSE	Q2	Q3	England	UK.White	1
GB	0	25-34	2020-03-24	non-female	UK Asian	FALSE	FALSE	FALSE	FALSE	no	BMI 25-29.9	FALSE	FALSE	Q3	Q4	England	UK.Other	1
GB	0	25-34	2020-03-24	non-female	White	FALSE	FALSE	FALSE	FALSE	no	BMI 25-29.9	FALSE	FALSE	Q3	Q1	England	UK.White	12
GB	1	55-64	2020-03-24	female	White	FALSE	FALSE	FALSE	TRUE	no	BMI 25-29.9	FALSE	FALSE	Q3	Q3	England	UK.White	1
GB	0	25-34	2020-03-24	non-female	White	FALSE	FALSE	FALSE	FALSE	no	BMI>=30	FALSE	FALSE	Q3	Q4	England	UK.White	3
GB	0	25-34	2020-03-24	female	White	FALSE	FALSE	FALSE	FALSE	no	BMI 18.5-24.9	FALSE	FALSE	Q2	Q2	Wales	UK.White	4
GB	0	35-44	2020-03-24	female	White	FALSE	FALSE	FALSE	FALSE	yes/prior	BMI 25-29.9	TRUE	FALSE	Q1	Q2	England	UK.White	1
GB	0	55-64	2020-03-24	non-female	White	FALSE	FALSE	FALSE	FALSE	no	BMI 25-29.9	FALSE	FALSE	Q1	Q1	Northern Ireland	UK.White	3
GB	0	45-54	2020-03-24	female	White	FALSE	FALSE	FALSE	FALSE	no	BMI 25-29.9	FALSE	FALSE	Q4	Q4	Wales	UK.White	7
GB	0	45-54	2020-03-24	non-female	White	FALSE	FALSE	FALSE	FALSE	yes/prior	BMI 25-29.9	FALSE	FALSE	Q4	Q2	England	UK.White	2
GB	0	45-54	2020-03-24	female	White	FALSE	FALSE	FALSE	FALSE	no	BMI>=30	TRUE	FALSE	Q2	Q2	England	UK.White	11
GB	0	55-64	2020-03-24	female	White	FALSE	TRUE	FALSE	FALSE	no	BMI 25-29.9	FALSE	FALSE	Q2	Q1	Wales	UK.White	1
GB	0	45-54	2020-03-24	female	White	FALSE	FALSE	FALSE	FALSE	yes/prior	BMI 18.5-24.9	FALSE	FALSE	NA	NA	NA	UK.White	3
GB	0	55-64	2020-03-24	female	White	FALSE	FALSE	FALSE	FALSE	yes/prior	BMI 18.5-24.9	TRUE	FALSE	Q1	Q1	England	UK.White	2
GB	0	25-34	2020-03-24	female	White	FALSE	FALSE	FALSE	FALSE	no	BMI>=30	TRUE	FALSE	Q1	Q1	England	UK.White	13
GB	0	55-64	2020-03-24	female	White	FALSE	FALSE	FALSE	FALSE	no	BMI>=30	FALSE	FALSE	Q3	Q4	Scotland	UK.White	4
GB	0	45-54	2020-03-24	non-female	UK Chinese	FALSE	FALSE	FALSE	FALSE	no	BMI 18.5-24.9	FALSE	FALSE	Q2	Q1	Wales	UK.Other	1
GB	0	55-64	2020-03-24	female	White	FALSE	FALSE	FALSE	FALSE	no	BMI>=30	FALSE	FALSE	Q4	Q3	England	UK.White	59
GB	0	25-34	2020-03-24	female	Other	FALSE	FALSE	FALSE	FALSE	no	BMI <18.5	FALSE	FALSE	Q2	Q1	England	UK.Other	1
GB	1	55-64	2020-03-24	female	White	FALSE	TRUE	FALSE	FALSE	no	BMI 18.5-24.9	FALSE	FALSE	Q3	Q1	England	UK.White	1
GB	0	25-34	2020-03-24	female	White	FALSE	FALSE	FALSE	FALSE	no	BMI>=30	FALSE	FALSE	Q2	Q1	Wales	UK.White	1
GB	0	55-64	2020-03-24	female	White	FALSE	FALSE	TRUE	FALSE	no	BMI>=30	FALSE	FALSE	Q3	Q3	England	UK.White	3
GB	0	45-54	2020-03-24	female	UK Asian	FALSE	FALSE	FALSE	FALSE	no	BMI 25-29.9	FALSE	FALSE	Q1	Q2	England	UK.Other	2
GB	0	45-54	2020-03-24	female	Other	FALSE	FALSE	FALSE	FALSE	no	BMI 25-29.9	FALSE	FALSE	Q2	Q3	England	UK.Other	2
GB	0	45-54	2020-03-24	non-female	White	FALSE	FALSE	FALSE	FALSE	yes/prior	BMI>=30	FALSE	FALSE	Q3	Q3	England	UK.White	6
GB	1	>=65	2020-03-24	female	White	FALSE	FALSE	FALSE	FALSE	no	BMI 25-29.9	TRUE	FALSE	Q3	Q4	England	UK.White	1
GB	1	35-44	2020-03-24	female	UK Chinese	FALSE	FALSE	FALSE	FALSE	yes/prior	BMI 25-29.9	TRUE	FALSE	Q4	Q2	England	UK.Other	1
GB	0	45-54	2020-03-24	non-female	White	FALSE	FALSE	FALSE	FALSE	yes/prior	BMI>=30	FALSE	FALSE	Q1	Q2	England	UK.White	3
GB	1	25-34	2020-03-24	female	White	FALSE	FALSE	FALSE	FALSE	no	BMI 18.5-24.9	FALSE	FALSE	Q2	Q2	Scotland	UK.White	1
GB	1	55-64	2020-03-24	non-female	White	TRUE	FALSE	FALSE	FALSE	no	BMI>=30	FALSE	FALSE	Q2	Q3	England	UK.White	1
GB	0	45-54	2020-03-24	non-female	Other	FALSE	FALSE	FALSE	FALSE	no	BMI 25-29.9	FALSE	FALSE	Q4	Q4	England	UK.Other	3
GB	1	35-44	2020-03-24	female	White	FALSE	FALSE	FALSE	FALSE	no	BMI>=30	TRUE	FALSE	Q3	Q4	England	UK.White	2
GB	1	>=65	2020-03-24	non-female	White	FALSE	FALSE	FALSE	FALSE	no	BMI 25-29.9	FALSE	FALSE	Q2	Q2	England	UK.White	21
GB	0	45-54	2020-03-24	non-female	Other	FALSE	FALSE	FALSE	FALSE	no	BMI>=30	FALSE	FALSE	NA	NA	NA	UK.Other	1
GB	0	55-64	2020-03-24	non-female	White	FALSE	FALSE	FALSE	FALSE	yes/prior	BMI 18.5-24.9	FALSE	FALSE	Q4	Q4	England	UK.White	1
GB	1	45-54	2020-03-24	female	White	FALSE	FALSE	FALSE	FALSE	no	BMI>=30	FALSE	FALSE	Q2	Q4	England	UK.White	9
GB	1	25-34	2020-03-24	female	White	FALSE	FALSE	FALSE	FALSE	no	BMI 18.5-24.9	FALSE	FALSE	Q3	Q2	England	UK.White	9
GB	0	45-54	2020-03-24	female	White	TRUE	FALSE	FALSE	FALSE	no	BMI>=30	FALSE	FALSE	Q4	Q3	England	UK.White	1
GB	0	>=65	2020-03-24	female	White	FALSE	FALSE	FALSE	FALSE	no	BMI 18.5-24.9	TRUE	FALSE	Q2	Q2	England	UK.White	4
GB	0	55-64	2020-03-24	female	White	TRUE	FALSE	FALSE	FALSE	no	BMI 18.5-24.9	FALSE	FALSE	Q2	Q2	England	UK.White	3
GB	0	25-34	2020-03-24	female	White	FALSE	FALSE	TRUE	FALSE	no	BMI 18.5-24.9	FALSE	FALSE	NA	NA	NA	UK.White	1
GB	0	<25	2020-03-24	non-female	White	FALSE	FALSE	FALSE	FALSE	no	BMI 18.5-24.9	FALSE	FALSE	Q1	Q2	England	UK.White	3
GB	1	45-54	2020-03-24	female	White	FALSE	FALSE	FALSE	FALSE	no	BMI>=30	FALSE	FALSE	Q2	Q2	England	UK.White	13
GB	0	<25	2020-03-24	non-female	White	FALSE	FALSE	FALSE	FALSE	yes/prior	BMI <18.5	FALSE	FALSE	Q2	Q1	Northern Ireland	UK.White	1
GB	0	55-64	2020-03-24	non-female	White	FALSE	FALSE	FALSE	FALSE	no	BMI 18.5-24.9	FALSE	FALSE	Q4	Q4	Scotland	UK.White	11
GB	0	25-34	2020-03-24	female	White	FALSE	FALSE	FALSE	FALSE	yes/prior	BMI 18.5-24.9	FALSE	FALSE	Q3	Q2	England	UK.White	2
GB	1	25-34	2020-03-24	female	White	FALSE	FALSE	FALSE	FALSE	no	BMI 25-29.9	FALSE	FALSE	Q1	Q1	England	UK.White	13
GB	0	55-64	2020-03-24	female	White	FALSE	FALSE	FALSE	FALSE	no	BMI 18.5-24.9	FALSE	FALSE	Q1	Q1	Northern Ireland	UK.White	1
GB	0	45-54	2020-03-24	non-female	White	FALSE	FALSE	FALSE	FALSE	no	BMI 25-29.9	FALSE	FALSE	Q3	Q1	Wales	UK.White	1
GB	1	35-44	2020-03-24	female	White	FALSE	FALSE	FALSE	FALSE	no	BMI 25-29.9	TRUE	FALSE	Q2	Q2	England	UK.White	4
GB	0	55-64	2020-03-24	female	White	TRUE	TRUE	FALSE	TRUE	no	BMI>=30	FALSE	FALSE	Q2	Q4	England	UK.White	1
GB	0	>=65	2020-03-24	non-female	White	FALSE	FALSE	TRUE	FALSE	no	BMI 18.5-24.9	FALSE	FALSE	Q2	Q3	England	UK.White	1
GB	0	<25	2020-03-24	non-female	White	FALSE	FALSE	FALSE	FALSE	no	BMI 25-29.9	FALSE	FALSE	Q1	Q2	England	UK.White	1
GB	0	>=65	2020-03-24	female	White	FALSE	FALSE	TRUE	FALSE	no	BMI 18.5-24.9	FALSE	FALSE	Q3	Q2	England	UK.White	1
GB	0	25-34	2020-03-24	female	White	FALSE	FALSE	FALSE	FALSE	no	BMI>=30	FALSE	FALSE	Q3	Q4	England	UK.White	7
GB	1	25-34	2020-03-24	female	White	FALSE	FALSE	FALSE	FALSE	no	BMI <18.5	FALSE	FALSE	Q4	Q4	England	UK.White	4
GB	0	25-34	2020-03-24	female	White	FALSE	FALSE	FALSE	FALSE	no	BMI 25-29.9	FALSE	FALSE	Q1	Q1	Wales	UK.White	5
GB	0	<25	2020-03-24	female	White	FALSE	FALSE	FALSE	FALSE	no	BMI>=30	FALSE	FALSE	Q2	Q2	England	UK.White	1
GB	0	55-64	2020-03-24	female	White	FALSE	FALSE	FALSE	FALSE	no	BMI 25-29.9	FALSE	FALSE	Q4	Q1	England	UK.White	11
GB	0	35-44	2020-03-24	non-female	UK Chinese	FALSE	FALSE	FALSE	FALSE	no	BMI 25-29.9	FALSE	FALSE	Q2	Q1	England	UK.Other	1
GB	0	45-54	2020-03-24	female	White	TRUE	FALSE	FALSE	FALSE	no	BMI>=30	FALSE	FALSE	Q2	Q2	Scotland	UK.White	1
GB	0	45-54	2020-03-24	non-female	White	TRUE	FALSE	TRUE	FALSE	no	BMI 25-29.9	TRUE	FALSE	Q2	Q3	England	UK.White	1
GB	0	25-34	2020-03-24	non-female	Black	FALSE	FALSE	FALSE	FALSE	no	BMI 25-29.9	FALSE	FALSE	Q1	Q1	England	UK.Black	2
GB	0	55-64	2020-03-24	non-female	White	FALSE	FALSE	FALSE	FALSE	no	BMI 18.5-24.9	FALSE	FALSE	Q2	Q2	Wales	UK.White	3
GB	1	35-44	2020-03-24	female	White	FALSE	FALSE	FALSE	TRUE	no	BMI 18.5-24.9	FALSE	FALSE	Q2	Q2	England	UK.White	1
GB	0	>=65	2020-03-24	female	White	FALSE	FALSE	FALSE	FALSE	no	BMI 25-29.9	FALSE	FALSE	Q4	Q4	Scotland	UK.White	9
GB	0	55-64	2020-03-24	female	White	TRUE	FALSE	FALSE	FALSE	no	BMI 25-29.9	FALSE	FALSE	Q1	Q1	England	UK.White	1
GB	0	35-44	2020-03-24	non-female	White	FALSE	FALSE	FALSE	FALSE	yes/prior	BMI 18.5-24.9	FALSE	FALSE	Q3	Q1	England	UK.White	5
GB	1	55-64	2020-03-24	female	White	FALSE	TRUE	FALSE	FALSE	no	BMI 25-29.9	FALSE	FALSE	Q1	Q1	England	UK.White	1
GB	0	>=65	2020-03-24	non-female	White	FALSE	FALSE	TRUE	FALSE	no	BMI 18.5-24.9	FALSE	FALSE	Q2	Q1	England	UK.White	1
GB	1	>=65	2020-03-24	non-female	White	FALSE	FALSE	FALSE	FALSE	no	BMI 25-29.9	FALSE	FALSE	Q1	Q1	Wales	UK.White	2
GB	0	55-64	2020-03-24	female	White	TRUE	FALSE	FALSE	FALSE	no	BMI>=30	FALSE	FALSE	Q1	Q2	England	UK.White	5
GB	1	45-54	2020-03-24	female	White	FALSE	FALSE	FALSE	FALSE	no	BMI 25-29.9	TRUE	FALSE	Q1	Q2	England	UK.White	2
GB	0	>=65	2020-03-24	female	White	FALSE	FALSE	FALSE	FALSE	no	BMI 25-29.9	FALSE	FALSE	Q1	Q3	England	UK.White	9
GB	0	25-34	2020-03-24	non-female	UK Asian	FALSE	FALSE	FALSE	FALSE	no	BMI 25-29.9	FALSE	FALSE	NA	NA	NA	UK.Other	1
GB	0	55-64	2020-03-24	non-female	White	TRUE	FALSE	FALSE	FALSE	no	BMI 25-29.9	FALSE	FALSE	Q1	Q1	Scotland	UK.White	2
GB	1	>=65	2020-03-24	female	White	FALSE	FALSE	FALSE	FALSE	no	BMI>=30	FALSE	FALSE	Q3	Q2	England	UK.White	7
GB	0	35-44	2020-03-24	female	White	FALSE	FALSE	TRUE	FALSE	no	BMI 18.5-24.9	FALSE	FALSE	Q3	Q1	England	UK.White	1
GB	0	55-64	2020-03-24	female	White	FALSE	FALSE	FALSE	FALSE	no	BMI 25-29.9	TRUE	FALSE	Q4	Q1	England	UK.White	1
GB	1	35-44	2020-03-24	female	White	FALSE	FALSE	FALSE	FALSE	no	BMI 18.5-24.9	TRUE	FALSE	Q2	Q1	England	UK.White	3
GB	0	55-64	2020-03-24	female	White	FALSE	FALSE	TRUE	FALSE	no	BMI>=30	FALSE	FALSE	Q2	Q1	England	UK.White	2
GB	0	>=65	2020-03-24	non-female	White	FALSE	FALSE	FALSE	FALSE	no	BMI>=30	FALSE	FALSE	Q3	Q1	England	UK.White	2
GB	0	35-44	2020-03-24	female	White	FALSE	FALSE	FALSE	FALSE	no	BMI 25-29.9	TRUE	FALSE	Q3	Q3	England	UK.White	6
GB	0	>=65	2020-03-24	female	White	TRUE	FALSE	FALSE	FALSE	no	BMI>=30	FALSE	FALSE	Q3	Q3	England	UK.White	4
GB	0	25-34	2020-03-24	non-female	White	FALSE	FALSE	FALSE	FALSE	no	BMI <18.5	FALSE	FALSE	Q3	Q3	England	UK.White	1
GB	0	>=65	2020-03-24	non-female	White	FALSE	FALSE	FALSE	FALSE	yes/prior	BMI 25-29.9	FALSE	FALSE	Q4	Q3	England	UK.White	1
GB	0	25-34	2020-03-24	female	White	FALSE	FALSE	FALSE	FALSE	no	BMI 18.5-24.9	FALSE	FALSE	Q1	Q1	Wales	UK.White	5
GB	0	>=65	2020-03-24	non-female	White	FALSE	FALSE	FALSE	FALSE	no	BMI 18.5-24.9	FALSE	FALSE	Q4	Q3	Scotland	UK.White	4
GB	0	35-44	2020-03-24	female	White	FALSE	FALSE	FALSE	FALSE	no	BMI>=30	TRUE	FALSE	Q1	Q1	England	UK.White	22
GB	1	25-34	2020-03-24	female	White	FALSE	FALSE	FALSE	FALSE	no	BMI 25-29.9	TRUE	FALSE	Q1	Q1	England	UK.White	2
GB	0	45-54	2020-03-24	female	White	FALSE	FALSE	FALSE	FALSE	no	BMI>=30	FALSE	FALSE	Q3	Q3	Scotland	UK.White	5
GB	0	>=65	2020-03-24	non-female	White	TRUE	FALSE	TRUE	FALSE	no	BMI 25-29.9	FALSE	FALSE	Q2	Q3	England	UK.White	1
GB	0	45-54	2020-03-24	female	White	FALSE	FALSE	FALSE	FALSE	yes/prior	BMI 18.5-24.9	FALSE	FALSE	Q4	Q3	England	UK.White	12
GB	0	>=65	2020-03-24	female	White	FALSE	TRUE	TRUE	FALSE	yes/prior	BMI 25-29.9	FALSE	FALSE	Q1	Q1	England	UK.White	1
GB	0	<25	2020-03-24	female	White	FALSE	FALSE	FALSE	FALSE	no	BMI>=30	FALSE	FALSE	Q1	Q1	Northern Ireland	UK.White	1
GB	0	>=65	2020-03-24	non-female	White	TRUE	TRUE	FALSE	TRUE	no	BMI>=30	FALSE	FALSE	Q2	Q4	England	UK.White	1
GB	0	55-64	2020-03-24	non-female	White	FALSE	FALSE	TRUE	FALSE	no	BMI>=30	FALSE	FALSE	Q2	Q2	Scotland	UK.White	1
GB	0	>=65	2020-03-24	female	White	FALSE	FALSE	FALSE	FALSE	no	BMI 18.5-24.9	FALSE	FALSE	Q2	Q1	Scotland	UK.White	4
GB	0	<25	2020-03-24	female	White	FALSE	FALSE	FALSE	FALSE	no	BMI 25-29.9	FALSE	FALSE	NA	NA	NA	UK.White	3
GB	1	55-64	2020-03-24	non-female	UK Asian	FALSE	FALSE	FALSE	FALSE	no	BMI 18.5-24.9	FALSE	FALSE	Q4	Q3	England	UK.Other	2
GB	0	35-44	2020-03-24	female	White	FALSE	FALSE	FALSE	FALSE	no	BMI 18.5-24.9	FALSE	FALSE	Q4	Q4	Northern Ireland	UK.White	1
GB	0	>=65	2020-03-24	female	White	FALSE	FALSE	FALSE	FALSE	no	BMI <18.5	FALSE	FALSE	Q3	Q1	England	UK.White	1
GB	1	45-54	2020-03-24	female	White	FALSE	FALSE	FALSE	FALSE	no	BMI 18.5-24.9	TRUE	FALSE	Q4	Q4	England	UK.White	5
GB	0	45-54	2020-03-24	non-female	White	FALSE	FALSE	FALSE	FALSE	no	BMI 18.5-24.9	TRUE	FALSE	Q1	Q1	Scotland	UK.White	1
GB	1	>=65	2020-03-24	female	White	FALSE	FALSE	TRUE	FALSE	no	BMI 25-29.9	FALSE	FALSE	Q2	Q3	England	UK.White	3
GB	0	35-44	2020-03-24	non-female	White	FALSE	FALSE	FALSE	FALSE	no	BMI <18.5	FALSE	FALSE	Q4	Q4	England	UK.White	3
GB	0	35-44	2020-03-24	non-female	White	FALSE	FALSE	FALSE	FALSE	no	BMI 25-29.9	FALSE	FALSE	Q2	Q3	Scotland	UK.White	6
GB	0	25-34	2020-03-24	non-female	White	FALSE	FALSE	FALSE	FALSE	no	BMI 25-29.9	FALSE	FALSE	Q1	Q1	Scotland	UK.White	3
GB	0	45-54	2020-03-24	non-female	White	TRUE	FALSE	FALSE	FALSE	no	BMI 25-29.9	FALSE	FALSE	Q4	Q4	England	UK.White	2
GB	0	25-34	2020-03-24	female	White	FALSE	FALSE	FALSE	FALSE	yes/prior	BMI 25-29.9	FALSE	FALSE	NA	NA	NA	UK.White	2
GB	0	>=65	2020-03-24	non-female	White	FALSE	TRUE	FALSE	FALSE	no	BMI 18.5-24.9	FALSE	FALSE	Q2	Q3	England	UK.White	5
GB	0	25-34	2020-03-24	female	White	FALSE	FALSE	FALSE	FALSE	no	BMI>=30	FALSE	FALSE	Q4	Q2	England	UK.White	6
GB	0	>=65	2020-03-24	non-female	White	FALSE	FALSE	FALSE	FALSE	no	BMI>=30	FALSE	FALSE	Q1	Q1	Scotland	UK.White	3
GB	0	>=65	2020-03-24	non-female	White	FALSE	TRUE	FALSE	FALSE	no	BMI 25-29.9	FALSE	FALSE	Q4	Q3	England	UK.White	3
GB	0	35-44	2020-03-24	female	White	FALSE	FALSE	FALSE	FALSE	no	BMI <18.5	FALSE	FALSE	Q4	Q4	England	UK.White	15
GB	0	25-34	2020-03-24	non-female	White	FALSE	FALSE	FALSE	FALSE	no	BMI 18.5-24.9	FALSE	FALSE	Q4	Q4	Northern Ireland	UK.White	2
GB	0	45-54	2020-03-24	female	White	FALSE	FALSE	FALSE	FALSE	no	BMI 18.5-24.9	FALSE	FALSE	Q3	Q2	Wales	UK.White	3
GB	0	>=65	2020-03-24	female	White	FALSE	TRUE	FALSE	FALSE	no	BMI 18.5-24.9	FALSE	FALSE	Q3	Q2	England	UK.White	2
GB	0	45-54	2020-03-24	female	UK Asian	FALSE	FALSE	FALSE	FALSE	no	BMI 18.5-24.9	TRUE	FALSE	Q3	Q2	England	UK.Other	1
GB	1	35-44	2020-03-24	non-female	White	FALSE	FALSE	FALSE	FALSE	no	BMI 25-29.9	FALSE	FALSE	Q2	Q1	England	UK.White	5
GB	0	>=65	2020-03-24	non-female	White	TRUE	FALSE	FALSE	FALSE	no	BMI 25-29.9	FALSE	FALSE	Q2	Q2	England	UK.White	5
GB	1	45-54	2020-03-24	female	White	FALSE	FALSE	FALSE	FALSE	no	BMI>=30	FALSE	FALSE	Q3	Q3	England	UK.White	6
GB	1	35-44	2020-03-24	female	White	FALSE	FALSE	FALSE	FALSE	no	BMI 18.5-24.9	FALSE	FALSE	Q4	Q2	England	UK.White	9
GB	0	45-54	2020-03-24	female	Other	FALSE	FALSE	FALSE	FALSE	no	BMI>=30	FALSE	FALSE	Q1	Q1	England	UK.Other	4
GB	0	<25	2020-03-24	non-female	White	FALSE	FALSE	FALSE	FALSE	no	BMI 18.5-24.9	FALSE	FALSE	Q3	Q2	England	UK.White	8
GB	0	25-34	2020-03-24	female	White	FALSE	FALSE	FALSE	FALSE	no	BMI>=30	FALSE	FALSE	Q1	Q2	England	UK.White	21
GB	0	35-44	2020-03-24	female	White	FALSE	FALSE	FALSE	FALSE	no	BMI 18.5-24.9	FALSE	FALSE	Q1	Q1	Wales	UK.White	6
GB	0	35-44	2020-03-24	non-female	White	FALSE	FALSE	FALSE	TRUE	no	BMI>=30	FALSE	FALSE	NA	NA	NA	UK.White	1
GB	0	<25	2020-03-24	female	White	FALSE	FALSE	FALSE	FALSE	no	BMI 18.5-24.9	FALSE	FALSE	Q3	Q4	England	UK.White	8
GB	0	45-54	2020-03-24	non-female	White	FALSE	FALSE	FALSE	FALSE	yes/prior	BMI 25-29.9	FALSE	FALSE	Q3	Q4	England	UK.White	6
GB	0	35-44	2020-03-24	female	Hispanic	FALSE	FALSE	FALSE	FALSE	no	BMI 18.5-24.9	FALSE	FALSE	Q1	Q1	England	UK.Other	3
GB	1	>=65	2020-03-24	female	White	FALSE	FALSE	TRUE	FALSE	no	BMI 18.5-24.9	FALSE	FALSE	Q3	Q2	England	UK.White	2
GB	0	>=65	2020-03-24	female	White	FALSE	FALSE	FALSE	FALSE	no	BMI 18.5-24.9	FALSE	FALSE	Q1	Q1	Scotland	UK.White	4
GB	0	45-54	2020-03-24	female	White	FALSE	FALSE	FALSE	FALSE	no	BMI>=30	FALSE	FALSE	Q4	Q4	Scotland	UK.White	7
GB	0	>=65	2020-03-24	non-female	White	FALSE	TRUE	FALSE	FALSE	no	BMI>=30	FALSE	FALSE	Q2	Q1	England	UK.White	4
GB	0	35-44	2020-03-24	female	UK Chinese	FALSE	FALSE	FALSE	FALSE	no	BMI 25-29.9	FALSE	FALSE	Q4	Q3	England	UK.Other	1
GB	1	>=65	2020-03-24	female	White	FALSE	FALSE	FALSE	FALSE	no	BMI <18.5	FALSE	FALSE	Q4	Q4	Scotland	UK.White	1
GB	0	35-44	2020-03-24	non-female	White	FALSE	FALSE	FALSE	FALSE	no	BMI 25-29.9	FALSE	FALSE	Q4	Q1	England	UK.White	12
GB	0	35-44	2020-03-24	non-female	White	FALSE	FALSE	FALSE	FALSE	no	BMI 25-29.9	FALSE	FALSE	Q3	Q4	England	UK.White	26
GB	0	55-64	2020-03-24	non-female	White	FALSE	FALSE	FALSE	FALSE	no	BMI>=30	FALSE	FALSE	Q1	Q1	Scotland	UK.White	4
GB	0	55-64	2020-03-24	female	White	FALSE	FALSE	FALSE	FALSE	no	BMI 18.5-24.9	TRUE	FALSE	Q3	Q3	England	UK.White	8
GB	0	25-34	2020-03-24	non-female	White	FALSE	FALSE	FALSE	FALSE	no	BMI 18.5-24.9	FALSE	FALSE	Q1	Q1	Northern Ireland	UK.White	2
GB	0	>=65	2020-03-24	female	White	FALSE	FALSE	FALSE	FALSE	no	BMI 18.5-24.9	FALSE	FALSE	Q4	Q2	England	UK.White	30
GB	0	25-34	2020-03-24	non-female	Other	FALSE	FALSE	FALSE	FALSE	no	BMI 25-29.9	FALSE	FALSE	Q2	Q2	England	UK.Other	1
GB	1	35-44	2020-03-24	female	White	FALSE	FALSE	FALSE	FALSE	no	BMI 25-29.9	FALSE	FALSE	Q1	Q1	England	UK.White	19
GB	0	55-64	2020-03-24	non-female	White	FALSE	FALSE	FALSE	FALSE	no	BMI 18.5-24.9	TRUE	FALSE	Q3	Q3	England	UK.White	3
GB	0	45-54	2020-03-24	female	White	FALSE	FALSE	FALSE	FALSE	no	BMI 18.5-24.9	TRUE	FALSE	Q4	Q3	England	UK.White	28
GB	0	55-64	2020-03-24	non-female	White	FALSE	FALSE	FALSE	FALSE	no	BMI 25-29.9	TRUE	FALSE	Q2	Q2	England	UK.White	8
GB	0	>=65	2020-03-24	female	White	TRUE	FALSE	TRUE	FALSE	no	BMI 25-29.9	FALSE	FALSE	Q2	Q3	England	UK.White	1
GB	1	45-54	2020-03-24	female	White	FALSE	FALSE	FALSE	FALSE	no	BMI 25-29.9	TRUE	FALSE	Q2	Q1	England	UK.White	3
GB	0	25-34	2020-03-24	non-female	UK Asian	FALSE	FALSE	FALSE	FALSE	no	BMI 18.5-24.9	TRUE	FALSE	Q4	Q3	England	UK.Other	1
GB	1	25-34	2020-03-24	non-female	White	FALSE	FALSE	FALSE	FALSE	no	BMI 18.5-24.9	FALSE	FALSE	Q2	Q3	England	UK.White	3
GB	1	>=65	2020-03-24	female	White	FALSE	FALSE	FALSE	FALSE	no	BMI 18.5-24.9	FALSE	FALSE	Q4	Q3	Northern Ireland	UK.White	1
GB	0	35-44	2020-03-24	female	White	FALSE	FALSE	TRUE	FALSE	no	BMI 18.5-24.9	FALSE	FALSE	Q1	Q3	England	UK.White	1
GB	0	55-64	2020-03-24	female	White	FALSE	FALSE	TRUE	FALSE	no	BMI 25-29.9	FALSE	FALSE	Q2	Q4	England	UK.White	1
GB	1	45-54	2020-03-24	non-female	White	FALSE	FALSE	FALSE	FALSE	no	BMI>=30	FALSE	FALSE	Q2	Q3	England	UK.White	3
GB	0	25-34	2020-03-24	female	UK Asian	FALSE	FALSE	FALSE	FALSE	no	BMI 18.5-24.9	FALSE	FALSE	NA	NA	NA	UK.Other	5
GB	1	>=65	2020-03-24	non-female	White	FALSE	FALSE	FALSE	FALSE	no	BMI 18.5-24.9	FALSE	FALSE	Q2	Q4	England	UK.White	2
GB	0	<25	2020-03-24	non-female	White	FALSE	FALSE	FALSE	FALSE	no	BMI 18.5-24.9	FALSE	FALSE	Q2	Q3	England	UK.White	7
GB	1	35-44	2020-03-24	female	White	FALSE	FALSE	FALSE	FALSE	no	BMI 25-29.9	FALSE	FALSE	Q2	Q1	England	UK.White	14
GB	0	55-64	2020-03-24	female	Black	FALSE	FALSE	FALSE	FALSE	no	BMI 18.5-24.9	FALSE	FALSE	Q2	Q3	England	UK.Black	1
GB	0	25-34	2020-03-24	female	UK Middle Eastern	FALSE	FALSE	FALSE	FALSE	no	BMI 18.5-24.9	FALSE	FALSE	Q2	Q3	England	UK.Other	1
GB	1	>=65	2020-03-24	non-female	White	FALSE	FALSE	FALSE	FALSE	no	BMI>=30	FALSE	FALSE	Q3	Q3	England	UK.White	2
GB	0	45-54	2020-03-24	female	White	FALSE	FALSE	FALSE	FALSE	no	BMI>=30	FALSE	FALSE	Q3	Q2	Scotland	UK.White	2
GB	0	25-34	2020-03-24	female	White	FALSE	FALSE	FALSE	FALSE	no	BMI 18.5-24.9	TRUE	FALSE	Q4	Q2	England	UK.White	4
GB	0	25-34	2020-03-24	female	Other	FALSE	FALSE	FALSE	FALSE	no	BMI 18.5-24.9	FALSE	FALSE	Q4	Q4	England	UK.Other	2
GB	1	45-54	2020-03-24	non-female	White	FALSE	FALSE	FALSE	FALSE	no	BMI 18.5-24.9	FALSE	FALSE	Q4	Q1	England	UK.White	1
GB	0	>=65	2020-03-24	female	White	FALSE	FALSE	FALSE	FALSE	yes/prior	BMI 25-29.9	FALSE	FALSE	Q2	Q1	England	UK.White	4
GB	1	>=65	2020-03-24	non-female	White	FALSE	FALSE	FALSE	TRUE	no	BMI 25-29.9	FALSE	FALSE	Q4	Q2	England	UK.White	1
GB	0	35-44	2020-03-24	female	White	FALSE	FALSE	FALSE	FALSE	yes/prior	BMI 18.5-24.9	FALSE	FALSE	Q4	Q3	England	UK.White	10
GB	1	25-34	2020-03-24	female	White	FALSE	FALSE	FALSE	FALSE	no	BMI 25-29.9	TRUE	FALSE	NA	NA	NA	UK.White	1
GB	0	55-64	2020-03-24	non-female	White	TRUE	FALSE	FALSE	FALSE	yes/prior	BMI>=30	FALSE	FALSE	Q4	Q4	England	UK.White	1
GB	0	25-34	2020-03-24	non-female	White	FALSE	FALSE	FALSE	FALSE	no	BMI 18.5-24.9	FALSE	FALSE	Q4	Q2	Scotland	UK.White	1
GB	1	25-34	2020-03-24	female	White	FALSE	FALSE	FALSE	FALSE	no	BMI 25-29.9	FALSE	FALSE	Q1	Q3	England	UK.White	3
GB	0	25-34	2020-03-24	female	White	FALSE	FALSE	FALSE	FALSE	no	BMI <18.5	FALSE	FALSE	Q4	Q3	England	UK.White	9
GB	0	25-34	2020-03-24	non-female	UK Asian	FALSE	FALSE	FALSE	FALSE	no	BMI 25-29.9	FALSE	FALSE	Q1	Q1	England	UK.Other	4
GB	0	45-54	2020-03-24	female	White	FALSE	FALSE	FALSE	TRUE	yes/prior	BMI 25-29.9	FALSE	FALSE	Q2	Q3	Wales	UK.White	1
GB	0	35-44	2020-03-24	non-female	White	FALSE	FALSE	FALSE	FALSE	yes/prior	BMI 25-29.9	FALSE	FALSE	Q3	Q4	England	UK.White	2
GB	0	35-44	2020-03-24	non-female	White	FALSE	FALSE	FALSE	FALSE	yes/prior	BMI 18.5-24.9	FALSE	FALSE	Q2	Q2	England	UK.White	4
GB	0	55-64	2020-03-24	female	Black	FALSE	FALSE	FALSE	FALSE	no	BMI 18.5-24.9	FALSE	FALSE	NA	NA	NA	UK.Black	1
GB	1	45-54	2020-03-24	non-female	White	FALSE	FALSE	FALSE	FALSE	no	BMI 18.5-24.9	FALSE	FALSE	Q1	Q2	England	UK.White	2
GB	0	35-44	2020-03-24	female	White	FALSE	FALSE	FALSE	FALSE	no	BMI>=30	TRUE	FALSE	Q4	Q3	England	UK.White	4
GB	0	35-44	2020-03-24	female	White	FALSE	FALSE	FALSE	FALSE	no	BMI 25-29.9	TRUE	FALSE	Q2	Q1	Northern Ireland	UK.White	1
GB	0	45-54	2020-03-24	non-female	UK Chinese	FALSE	FALSE	FALSE	FALSE	no	BMI 25-29.9	TRUE	FALSE	Q2	Q1	England	UK.Other	1
GB	1	35-44	2020-03-24	female	White	FALSE	FALSE	FALSE	FALSE	no	BMI 18.5-24.9	FALSE	FALSE	Q3	Q2	Scotland	UK.White	1
GB	1	35-44	2020-03-24	non-female	White	FALSE	FALSE	FALSE	FALSE	no	BMI 18.5-24.9	FALSE	FALSE	Q1	Q1	England	UK.White	7
GB	1	>=65	2020-03-24	female	White	TRUE	FALSE	FALSE	FALSE	no	BMI 25-29.9	FALSE	FALSE	Q1	Q1	England	UK.White	2
GB	0	45-54	2020-03-24	female	Other	FALSE	FALSE	FALSE	FALSE	no	BMI 25-29.9	FALSE	FALSE	Q3	Q2	England	UK.Other	3
GB	0	55-64	2020-03-24	female	White	TRUE	FALSE	FALSE	FALSE	no	BMI>=30	FALSE	FALSE	Q4	Q4	England	UK.White	3
GB	1	55-64	2020-03-24	female	White	FALSE	TRUE	FALSE	FALSE	yes/prior	BMI>=30	FALSE	FALSE	NA	NA	NA	UK.White	1
GB	0	55-64	2020-03-24	female	White	FALSE	FALSE	TRUE	FALSE	no	BMI 25-29.9	FALSE	FALSE	Q3	Q4	England	UK.White	2
GB	0	45-54	2020-03-24	female	UK Asian	FALSE	FALSE	FALSE	FALSE	no	BMI 18.5-24.9	FALSE	FALSE	Q4	Q3	England	UK.Other	5
GB	1	35-44	2020-03-24	non-female	White	FALSE	FALSE	FALSE	FALSE	no	BMI>=30	FALSE	FALSE	Q3	Q3	England	UK.White	1
GB	0	25-34	2020-03-24	non-female	White	FALSE	FALSE	FALSE	FALSE	no	BMI 18.5-24.9	FALSE	FALSE	Q3	Q4	Northern Ireland	UK.White	1
GB	0	25-34	2020-03-24	female	White	FALSE	FALSE	FALSE	FALSE	no	BMI 18.5-24.9	FALSE	FALSE	Q1	Q1	Scotland	UK.White	19
GB	0	25-34	2020-03-24	female	White	FALSE	FALSE	FALSE	FALSE	no	BMI 18.5-24.9	FALSE	FALSE	Q4	Q2	Scotland	UK.White	3
GB	1	>=65	2020-03-24	non-female	White	FALSE	FALSE	FALSE	FALSE	no	BMI 18.5-24.9	FALSE	FALSE	Q3	Q3	England	UK.White	17
GB	0	55-64	2020-03-24	non-female	White	FALSE	FALSE	FALSE	FALSE	yes/prior	BMI 18.5-24.9	TRUE	FALSE	Q3	Q2	England	UK.White	1
GB	0	35-44	2020-03-24	female	Black	FALSE	FALSE	FALSE	FALSE	no	BMI>=30	FALSE	FALSE	Q2	Q1	England	UK.Black	3
GB	1	45-54	2020-03-24	female	UK Chinese	FALSE	FALSE	FALSE	FALSE	no	BMI 18.5-24.9	FALSE	FALSE	Q4	Q3	England	UK.Other	1
GB	1	>=65	2020-03-24	female	White	FALSE	FALSE	FALSE	FALSE	no	BMI 25-29.9	TRUE	FALSE	Q2	Q4	England	UK.White	1
GB	0	25-34	2020-03-24	non-female	UK Middle Eastern	FALSE	FALSE	FALSE	FALSE	yes/prior	BMI 18.5-24.9	TRUE	FALSE	Q2	Q1	England	UK.Other	1
GB	1	35-44	2020-03-24	female	White	FALSE	FALSE	FALSE	FALSE	no	BMI 25-29.9	FALSE	FALSE	Q4	Q2	England	UK.White	4
GB	0	>=65	2020-03-24	female	White	FALSE	TRUE	TRUE	FALSE	no	BMI 25-29.9	FALSE	FALSE	Q4	Q4	England	UK.White	1
GB	0	35-44	2020-03-24	non-female	White	FALSE	FALSE	FALSE	FALSE	no	BMI 25-29.9	FALSE	FALSE	Q1	Q4	England	UK.White	3
GB	0	25-34	2020-03-24	female	Black	FALSE	FALSE	FALSE	FALSE	no	BMI 18.5-24.9	FALSE	FALSE	Q4	Q4	England	UK.Black	2
GB	1	55-64	2020-03-24	non-female	White	FALSE	FALSE	FALSE	FALSE	no	BMI 25-29.9	FALSE	FALSE	Q3	Q3	England	UK.White	8
GB	1	55-64	2020-03-24	female	White	FALSE	FALSE	FALSE	FALSE	no	BMI 25-29.9	FALSE	FALSE	Q4	Q4	England	UK.White	24
GB	1	>=65	2020-03-24	non-female	White	FALSE	TRUE	FALSE	FALSE	no	BMI>=30	FALSE	FALSE	Q3	Q2	England	UK.White	1
GB	0	55-64	2020-03-24	female	White	FALSE	FALSE	FALSE	FALSE	no	BMI 25-29.9	TRUE	FALSE	Q2	Q1	England	UK.White	11
GB	1	55-64	2020-03-24	female	White	TRUE	FALSE	FALSE	FALSE	no	BMI>=30	FALSE	FALSE	Q1	Q1	England	UK.White	1
GB	0	55-64	2020-03-24	non-female	White	FALSE	TRUE	FALSE	FALSE	no	BMI>=30	FALSE	FALSE	Q1	Q2	England	UK.White	2
GB	0	45-54	2020-03-24	female	White	FALSE	FALSE	FALSE	FALSE	yes/prior	BMI 18.5-24.9	FALSE	FALSE	Q4	Q4	England	UK.White	8
GB	1	35-44	2020-03-24	female	White	FALSE	FALSE	FALSE	FALSE	no	BMI>=30	FALSE	FALSE	Q3	Q3	Scotland	UK.White	1
GB	0	35-44	2020-03-24	non-female	White	FALSE	FALSE	FALSE	FALSE	yes/prior	BMI 25-29.9	FALSE	FALSE	NA	NA	NA	UK.White	3
GB	1	35-44	2020-03-24	female	Other	FALSE	FALSE	FALSE	FALSE	no	BMI 18.5-24.9	TRUE	FALSE	Q4	Q4	England	UK.Other	1
GB	0	35-44	2020-03-24	female	White	FALSE	FALSE	FALSE	FALSE	no	BMI 18.5-24.9	FALSE	FALSE	Q4	Q4	Scotland	UK.White	21
GB	0	<25	2020-03-24	female	White	FALSE	FALSE	FALSE	FALSE	no	BMI 18.5-24.9	TRUE	FALSE	Q1	Q1	England	UK.White	3
GB	1	>=65	2020-03-24	female	White	FALSE	FALSE	FALSE	FALSE	no	BMI 18.5-24.9	FALSE	FALSE	Q3	Q1	England	UK.White	16
GB	0	35-44	2020-03-24	female	White	FALSE	FALSE	FALSE	FALSE	no	BMI 18.5-24.9	TRUE	FALSE	Q2	Q2	England	UK.White	16
GB	0	45-54	2020-03-24	female	Other	FALSE	FALSE	FALSE	FALSE	no	BMI 18.5-24.9	FALSE	FALSE	Q1	Q2	England	UK.Other	2
GB	0	>=65	2020-03-24	non-female	White	FALSE	FALSE	FALSE	FALSE	yes/prior	BMI 18.5-24.9	FALSE	FALSE	Q4	Q2	England	UK.White	1
GB	0	>=65	2020-03-24	non-female	White	FALSE	FALSE	TRUE	FALSE	no	BMI 25-29.9	FALSE	FALSE	Q2	Q1	England	UK.White	2
GB	0	25-34	2020-03-24	female	White	FALSE	FALSE	TRUE	FALSE	no	BMI>=30	FALSE	FALSE	Q3	Q2	Wales	UK.White	1
GB	0	55-64	2020-03-24	female	Other	FALSE	FALSE	FALSE	FALSE	no	BMI 18.5-24.9	FALSE	FALSE	Q3	Q1	England	UK.Other	3
GB	0	45-54	2020-03-24	female	UK Asian	FALSE	FALSE	FALSE	FALSE	no	BMI 18.5-24.9	FALSE	FALSE	Q2	Q1	England	UK.Other	14
GB	0	25-34	2020-03-24	non-female	White	FALSE	FALSE	FALSE	FALSE	no	BMI 18.5-24.9	TRUE	FALSE	Q4	Q1	England	UK.White	2
GB	0	45-54	2020-03-24	female	Other	FALSE	FALSE	FALSE	FALSE	no	BMI 18.5-24.9	FALSE	FALSE	Q1	Q1	Scotland	UK.Other	1
GB	0	45-54	2020-03-24	female	White	FALSE	FALSE	FALSE	FALSE	no	BMI>=30	FALSE	FALSE	Q4	Q3	Scotland	UK.White	5
GB	0	25-34	2020-03-24	non-female	White	FALSE	FALSE	FALSE	FALSE	no	BMI 25-29.9	FALSE	FALSE	Q2	Q3	Northern Ireland	UK.White	2
GB	0	35-44	2020-03-24	non-female	UK Asian	FALSE	FALSE	FALSE	FALSE	yes/prior	BMI 18.5-24.9	FALSE	FALSE	Q3	Q1	England	UK.Other	2
GB	0	25-34	2020-03-24	non-female	White	FALSE	FALSE	FALSE	FALSE	yes/prior	BMI>=30	FALSE	FALSE	Q3	Q1	England	UK.White	1
GB	0	>=65	2020-03-24	non-female	White	TRUE	FALSE	FALSE	FALSE	no	BMI>=30	FALSE	FALSE	Q1	Q1	England	UK.White	4
GB	0	35-44	2020-03-24	non-female	White	FALSE	FALSE	FALSE	FALSE	no	BMI 18.5-24.9	TRUE	FALSE	Q3	Q1	England	UK.White	6
GB	0	45-54	2020-03-24	female	Black	FALSE	FALSE	FALSE	FALSE	no	BMI>=30	FALSE	FALSE	Q1	Q1	England	UK.Black	3
GB	0	25-34	2020-03-24	female	Other	FALSE	FALSE	FALSE	FALSE	no	BMI 18.5-24.9	FALSE	FALSE	Q1	Q2	England	UK.Other	1
GB	0	55-64	2020-03-24	non-female	White	FALSE	FALSE	FALSE	FALSE	yes/prior	BMI 18.5-24.9	FALSE	FALSE	Q3	Q3	England	UK.White	5
GB	1	>=65	2020-03-24	non-female	White	TRUE	FALSE	TRUE	FALSE	no	BMI>=30	FALSE	FALSE	Q2	Q3	England	UK.White	1
GB	0	>=65	2020-03-24	non-female	White	FALSE	TRUE	TRUE	FALSE	no	BMI>=30	FALSE	FALSE	Q3	Q4	Northern Ireland	UK.White	1
GB	0	45-54	2020-03-24	female	White	FALSE	FALSE	FALSE	FALSE	yes/prior	BMI 18.5-24.9	FALSE	FALSE	Q3	Q4	England	UK.White	5
GB	0	55-64	2020-03-24	non-female	White	TRUE	FALSE	FALSE	FALSE	yes/prior	BMI 18.5-24.9	FALSE	FALSE	Q2	Q1	England	UK.White	1
GB	1	25-34	2020-03-24	female	White	TRUE	FALSE	FALSE	FALSE	no	BMI 18.5-24.9	FALSE	FALSE	Q2	Q1	England	UK.White	2
GB	0	25-34	2020-03-24	non-female	White	FALSE	FALSE	FALSE	FALSE	yes/prior	BMI 25-29.9	FALSE	FALSE	Q2	Q4	England	UK.White	1
GB	0	>=65	2020-03-24	non-female	White	FALSE	FALSE	FALSE	FALSE	no	BMI>=30	FALSE	FALSE	Q4	Q4	Scotland	UK.White	1
GB	0	>=65	2020-03-24	female	White	FALSE	TRUE	FALSE	FALSE	no	BMI 18.5-24.9	FALSE	FALSE	Q1	Q1	England	UK.White	9
GB	0	45-54	2020-03-24	non-female	White	FALSE	TRUE	FALSE	FALSE	no	BMI 18.5-24.9	FALSE	FALSE	Q4	Q4	England	UK.White	1
GB	0	25-34	2020-03-24	female	UK Middle Eastern	FALSE	FALSE	FALSE	FALSE	no	BMI 25-29.9	TRUE	FALSE	Q1	Q1	England	UK.Other	2
GB	0	55-64	2020-03-24	non-female	White	FALSE	FALSE	FALSE	FALSE	no	BMI 25-29.9	FALSE	FALSE	Q4	Q4	Wales	UK.White	8
GB	0	45-54	2020-03-24	female	White	FALSE	FALSE	FALSE	FALSE	yes/prior	BMI 18.5-24.9	FALSE	FALSE	Q2	Q3	England	UK.White	15
GB	0	>=65	2020-03-24	female	White	FALSE	FALSE	FALSE	FALSE	no	BMI>=30	FALSE	FALSE	Q4	Q4	Scotland	UK.White	5
GB	0	55-64	2020-03-24	non-female	White	FALSE	FALSE	FALSE	FALSE	yes/prior	BMI 25-29.9	FALSE	FALSE	Q2	Q3	Wales	UK.White	1
GB	0	45-54	2020-03-24	female	UK Middle Eastern	FALSE	FALSE	FALSE	FALSE	no	BMI 18.5-24.9	FALSE	FALSE	Q4	Q3	England	UK.Other	1
GB	0	35-44	2020-03-24	female	UK Asian	FALSE	FALSE	FALSE	FALSE	yes/prior	BMI 18.5-24.9	FALSE	FALSE	Q4	Q2	England	UK.Other	2
GB	0	<25	2020-03-24	female	White	FALSE	FALSE	FALSE	FALSE	no	BMI 18.5-24.9	FALSE	FALSE	Q1	Q1	Scotland	UK.White	3
GB	1	>=65	2020-03-24	female	White	FALSE	FALSE	FALSE	FALSE	yes/prior	BMI 25-29.9	FALSE	FALSE	Q2	Q1	England	UK.White	1
[truncated: 410,321 more rows]
