# Supplementary material for: Self-reported COVID-19 vaccine hesitancy and uptake among participants from different racial and ethnic groups in the United States and United Kingdom
Source: Nat Commun. 2022 Feb 1;13:636. doi: 10.1038/s41467-022-28200-3 (PMC8807721; doi:10.1038/s41467-022-28200-3)
Supplement: Supplementary file 3 — Source Data [file 41467_2022_28200_MOESM3_ESM.zip › source-data/9_fig-1.R]

# generate fig 1 for covid-vax
# last run: oct 27, 2021 
# export datasets (and read-in if needed)


# write.csv(pcl.uptake.us_prepool,
#            file = file.path(doc, "fig1.pcl.uptake.us_prepool.csv"),
#            row.names = FALSE)
# 
# write.csv(pcl.uptake.uk_prepool,
#            file = file.path(doc, "fig1.pcl.uptake.uk_prepool.csv"),
#            row.names = FALSE)
# 
# write.csv(pcl.uptake.pool,
#            file = file.path(doc, "fig1.pcl.uptake.pool.csv"),
#            row.names = FALSE)

# please note, this code is run on participant-level data whereas source data provided is aggregated based on data use agreements/participant consent
 
table(pcl.uptake.us_prepool$race.pooled)

# US.White          US.Black          US.Other          UK Asian        UK Chinese UK Middle Eastern Prefer not to say         (Missing)
# 64144              2179              7327                 0                 0                 0                 0                 0

log_con <-
  clogit(
    feb1orbefore.bin ~ strata(agegroup) + strata(created.date) + strata(sex.bin) +race.pooled + has_diabetes +  has_heart_disease + has_lung_disease_only.filt++has_kidney_disease + smoke.main + bmigroup + ever_covid +
      hcw_yn + ed_q + income_q + region,
    data = pcl.uptake.us_prepool,
    method = 'efron'
  )
summary(log_con)$conf.int

# exp(coef) exp(-coef) lower .95 upper .95
# race.pooledUS.Black            0.7074635  1.4135004 0.6339406 0.7895135
# race.pooledUS.Other            0.9640338  1.0373080 0.9100956 1.0211688


table(pcl.uptake.uk_prepool$race.pooled)

# UK.White          UK.Black          UK.Other          US Asian Prefer not to say         (Missing)
# 1110544              8787             35657                 0                 0                 0

log_con <-
  clogit(
    feb1orbefore.bin ~ strata(agegroup) + strata(created.date) + strata(sex.bin) +race.pooled + has_diabetes +  has_heart_disease + has_lung_disease_only.filt++has_kidney_disease + smoke.main + bmigroup + ever_covid +
      hcw_yn + ed_q + income_q + country,
    data = pcl.uptake.uk_prepool,
    method = 'efron')

summary(log_con)$conf.int

# exp(coef) exp(-coef) lower .95 upper .95
# race.pooledUK.Black            0.9859364  1.0142642 0.9239382 1.0520948
# race.pooledUK.Other            1.0824345  0.9238435 1.0500737 1.1157925

table(pcl.uptake.pool$indic.other, pcl.uptake.pool$race.pooled)

# UK.White US.White UK.Black US.Black UK.Other US.Other
# 0  1110544    64144     8787     2179        0        0
# 1        0        0        0        0    35657     7327

log_con <-
  clogit(
  feb1orbefore.bin ~ strata(agegroup) + strata(created.date) + strata(sex.bin) +indic.black + indic.other + country_code +  indic.black *
      country_code + indic.other * country_code++has_diabetes +  has_heart_disease + has_lung_disease_only.filt++has_kidney_disease + smoke.main + bmigroup + ever_covid +
      hcw_yn + ed_q + income_q,
    data = pcl.uptake.pool,
    method = 'efron')

summary(log_con)

# indic.black:country_codeUS     -0.4231802  0.6549606  0.0630195  -6.715 1.88e-11 ***
# indic.other:country_codeUS     -0.0516244  0.9496855  0.0319369  -1.616  0.10600

  
  
